# Supplementary material for: Diversity and Standard Nomenclature of Staphylococcus aureus Hyaluronate Lyases HysA and HysB
Source: Microbiol Spectr. 2023 Jun 26;11(4):e00524-23. doi: 10.1128/spectrum.00524-23 (PMC10434019; doi:10.1128/spectrum.00524-23)
Supplement: Supplemental file 1 — Table S1. Download spectrum.00524-23-s0001.xlsx, XLSX file, 0.08 MB [file spectrum.00524-23-s0001.xlsx]

## Sheet: Table S1
Table S1. HysA and HysB amino acid sequences list for homology analysis in this study.
				hysA		hysB		hla
strain name	accession number	ST	CC	sequence of nucleotic acid	sequence of amino acid	sequence of nucleotic acid	sequence of amino acid	sequence of nucleotic acid	sequence of amino acid
JP001	SRA: DRR257744	ST89	CC89	﻿ATGACATATAGAATGAAGAAATGGCAAAAATTATCCACCATTACGTTATTAATGGCTGGTGCGATTACTTTGAATGGTGGTGAATTCAGAAGTATTGATAAAAATCAAATCGCTGTGGCTGATACGAATGTTCAAACGCCAGATTATGAAAAGTTGAGGAACACATGGCTAAACGTTAACTACGGTTATGATCAGTATGATGAGAAGAATGACGCAATGAAGAAGAAGTTTGATGCTACGGAGAAAGAGGCAGAGAAATTACTTAGTGAGATGAAAACTGAAAGTGATAGGACTTACTTGTGGGAAAGCTCAAAAGATTTAGATACGAAGTCTGCGGATATGACTCGTACCTATCGTAATATTGAGAAAATCGCAGAAGCGATGAAGCATCCTAAAAC…	﻿MTYRMKKWQKLSTITLLMAGAITLNGGEFRSIDKNQIAVADTNVQTPDYEKLRNTWLNVNYGYDQYDEKNDAMKKKFDATEKEAEKLLSEMKTESDRTYLWESSKDLDTKSADMTRTYRNIEKIAEAMKHPKTTLNTDQNKNKVKDALEWLHKNAYGKEPTDKVKELTENFKITDSSKKKALNWWDYEIGTPKSLTNTLILLNGDISSDEKKKYTAPIKTFAPDSDKILSSVGQPEQAKGGNLVDITKVKLLESIIEEDKDMMKKSIDSFNKVFTYVQDSATDKDRNGFYKDGSYIDHKDVPYTGAYGVVLLEGISQMMPMIKETPFKDSNQNDMTLKSWIDDGFMPLIYKGEMMDLSRGRAISRENETSHTASATVMKSLLRLSDAMDESTKAKYKQ…	-	-	ATGAAAACACGTATAGTCAGCTCAGTAACAACAACACTATTGCTAGGTTCCATATTAATGAATCCTGTCGCTAATGCCGCAGATTCTGATATTAATATTAAAACCGGTACTACAGATATAGGAAGCAATACTATAGTAAAAACAGGTGATTTAGTCACTTATGATAAAGAAAATGGCATGCACAAAAAAGTATTTTATAGTTTTATCGATGATAAAAATCACAATAAAAAAATATTAGTCATCAGAACGAAAGGTACCATTGCTGGTCAGTATAGAGTTTATAGCGAAGAAGGCGCTAATAAAAGTGGTTTAGCCTGGCCTTCAGCCTTTAAGGTACAGTTGCAACTACCTGATAATGAAGTAGCACAAATTTCTGATTACTACCCTAGAAATTCAATT…	﻿MKTRIVSSVTTTLLLGSILMNPVANAADSDINIKTGTTDIGSNTIVKTGDLVTYDKENGMHKKVFYSFIDDKNHNKKILVIRTKGTIAGQYRVYSEEGANKSGLAWPSAFKVQLQLPDNEVAQISDYYPRNSIDTKEYMSTLTYGFNGNVTGDDSGKIGGLIGANVSIGHTLKYVQPDFKTILESPTDKKVGWKVIFNNMVNQNWGPYDRDSWNPVYGNQLFMKTRNGSMKAADNFLDPNKASSLLSSGFSPDFATVITMDRKATKQQTNIDVIYERVRDDYQLHWTSTNWKGTNTKDKWTDRSSERYKIDWEKEEMTN
JP002	SRA: DRR257745	ST89	CC89	﻿ATGACATATAGAATGAAGAAATGGCAAAAATTATCCACCATTACGTTATTAATGGCTGGTGCGATTACTTTGAATGGTGGTGAATTCAGAAGTATTGATAAAAATCAAATCGCTGTGGCTGATACGAATGTTCAAACGCCAGATTATGAAAAGTTGAGGAACACATGGCTAAACGTTAACTACGGTTATGATCAGTATGATGAGAAGAATGACGCAATGAAGAAGAAGTTTGATGCTACGGAGAAAGAGGCAGAGAAATTACTTAGTGAGATGAAAACTGAAAGTGATAGGACTTACTTGTGGGAAAGCTCAAAAGATTTAGATACGAAGTCTGCGGATATGACTCGTACCTATCGTAATATTGAGAAAATCGCAGAAGCGATGAAGCATCCTAAAAC…	﻿MTYRMKKWQKLSTITLLMAGAITLNGGEFRSIDKNQIAVADTNVQTPDYEKLRNTWLNVNYGYDQYDEKNDAMKKKFDATEKEAEKLLSEMKTESDRTYLWESSKDLDTKSADMTRTYRNIEKIAEAMKHPKTTLNTDQNKNKVKDALEWLHKNAYGKEPTDKVKELTENFKITDSSKKKALNWWDYEIGTPKSLTNTLILLNGDISSDEKKKYTAPIKTFAPDSDKILSSVGQPEQAKGGNLVDITKVKLLESIIEEDKDMMKKSIDSFNKVFTYVQDSATDKDRNGFYKDGSYIDHKDVPYTGAYGVVLLEGISQMMPMIKETPFKDSNQNDMTLKSWIDDGFMPLIYKGEMMDLSRGRAISRENETSHTASATVMKSLLRLSDAMDESTKAKYKQ…	-	-	﻿ATGAAAACACGTATAGTCAGCTCAGTAACAACAACACTATTGCTAGGTTCCATATTAATGAATCCTGTCGCTAATGCCGCAGATTCTGATATTAATATTAAAACCGGTACTACAGATATAGGAAGCAATACTATAGTAAAAACAGGTGATTTAGTCACTTATGATAAAGAAAATGGCATGCACAAAAAAGTATTTTATAGTTTTATCGATGATAAAAATCACAATAAAAAAATATTAGTCATCAGAACGAAAGGTACCATTGCTGGTCAGTATAGAGTTTATAGCGAAGAAGGCGCTAATAAAAGTGGTTTAGCCTGGCCTTCAGCCTTTAAGGTACAGTTGCAACTACCTGATAATGAAGTAGCACAAATTTCTGATTACTACCCTAGAAATTCAAT…	﻿MKTRIVSSVTTTLLLGSILMNPVANAADSDINIKTGTTDIGSNTIVKTGDLVTYDKENGMHKKVFYSFIDDKNHNKKILVIRTKGTIAGQYRVYSEEGANKSGLAWPSAFKVQLQLPDNEVAQISDYYPRNSIDTKEYMSTLTYGFNGNVTGDDSGKIGGLIGANVSIGHTLKYVQPDFKTILESPTDKKVGWKVIFNNMVNQNWGPYDRDSWNPVYGNQLFMKTRNGSMKAADNFLDPNKASSLLSSGFSPDFATVITMDRKATKQQTNIDVIYERVRDDYQLHWTSTNWKGTNTKDKWTDRSSERYKIDWEKEEMTN
JP003	SRA: DRR257746	ST89	CC89	﻿ATGACATATAGAATGAAGAAATGGCAAAAATTATCCACCATTACGTTATTAATGGCTGGTGCGATTACTTTGAATGGTGGTGAATTCAGAAGTATTGATAAAAATCAAATCGCTGTGGCTGATACGAATGTTCAAACGCCAGATTATGAAAAGTTGAGGAACACATGGCTAAACGTTAACTACGGTTATGATCAGTATGATGAGAAGAATGACGCAATGAAGAAGAAGTTTGATGCTACGGAGAAAGAGGCAGAGAAATTACTTAGTGAGATGAAAACTGAAAGTGATAGGACTTACTTGTGGGAAAGCTCAAAAGATTTAGATACGAAGTCTGCGGATATGACTCGTACCTATCGTAATATTGAGAAAATCGCAGAAGCGATGAAGCATCCTAAAAC…	﻿MTYRMKKWQKLSTITLLMAGAITLNGGEFRSIDKNQIAVADTNVQTPDYEKLRNTWLNVNYGYDQYDEKNDAMKKKFDATEKEAEKLLSEMKTESDRTYLWESSKDLDTKSADMTRTYRNIEKIAEAMKHPKTTLNTDQNKNKVKDALEWLHKNAYGKEPTDKVKELTENFKITDSSKKKALNWWDYEIGTPKSLTNTLILLNGDISSDEKKKYTAPIKTFAPDSDKILSSVGQPEQAKGGNLVDITKVKLLESIIEEDKDMMKKSIDSFNKVFTYVQDSATDKDRNGFYKDGSYIDHKDVPYTGAYGVVLLEGISQMMPMIKETPFKDSNQNDMTLKSWIDDGFMPLIYKGEMMDLSRGRAISRENETSHTASATVMKSLLRLSDAMDESTKAKYKQ…	-	-	ATGAAAACACGTATAGTCAGCTCAGTAACAACAACACTATTGCTAGGTTCCATATTAATGAATCCTGTCGCTAATGCCGCAGATTCTGATATTAATATTAAAACCGGTACTACAGATATAGGAAGCAATACTATAGTAAAAACAGGTGATTTAGTCACTTATGATAAAGAAAATGGCATGCACAAAAAAGTATTTTATAGTTTTATCGATGATAAAAATCACAATAAAAAAATATTAGTCATCAGAACGAAAGGTACCATTGCTGGTCAGTATAGAGTTTATAGCGAAGAAGGCGCTAATAAAAGTGGTTTAGCCTGGCCTTCAGCCTTTAAGGTACAGTTGCAACTACCTGATAATGAAGTAGCACAAATTTCTGATTACTACCCTAGAAATTCAATT…	﻿MKTRIVSSVTTTLLLGSILMNPVANAADSDINIKTGTTDIGSNTIVKTGDLVTYDKENGMHKKVFYSFIDDKNHNKKILVIRTKGTIAGQYRVYSEEGANKSGLAWPSAFKVQLQLPDNEVAQISDYYPRNSIDTKEYMSTLTYGFNGNVTGDDSGKIGGLIGANVSIGHTLKYVQPDFKTILESPTDKKVGWKVIFNNMVNQNWGPYDRDSWNPVYGNQLFMKTRNGSMKAADNFLDPNKASSLLSSGFSPDFATVITMDRKATKQQTNIDVIYERVRDDYQLHWTSTNWKGTNTKDKWTDRSSERYKIDWEKEEMTN
HU14-0324084	SRA: SRR5313821	ST89	CC89	﻿ATGACATATAGAATGAAGAAATGGCAAAAATTATCCACCATTACGTTATTAATGGCTGGTGCGATTACTTTGAATGGTGGTGAATTCAGAAGTATTGATAAAAATCAAATCGCTGTGGCTGATACGAATGTTCAAACGCCAGATTATGAAAAGTTGAGGAACACATGGCTAAACGTTAACTACGGTTATGATCAGTATGATGAGAAGAATGACGCAATGAAGAAGAAGTTTGATGCTACGGAGAAAGAGGCAGAGAAATTACTTAGTGAGATGAAAACTGAAAGTGATAGGACTTACTTGTGGGAAAGCTCAAAAGATTTAGATACGAAGTCTGCGGATATGACTCGTACCTATCGTAATATTGAGAAAATCGCAGAAGCGATGAAGCATCCTAAAAC…	﻿MTYRMKKWQKLSTITLLMAGAITLNGGEFRSIDKNQIAVADTNVQTPDYEKLRNTWLNVNYGYDQYDEKNDAMKKKFDATEKEAEKLLSEMKTESDRTYLWESSKDLDTKSADMTRTYRNIEKIAEAMKHPKTTLNTDQNKNKVKDALEWLHKNAYGKEPTDKVKELTENFKITDSSKKKALNWWDYEIGTPKSLTNTLILLNGDISSDEKKKYTAPIKTFAPDSDKILSSVGQPEQAKGGNLVDITKVKLLESIIEEDKDMMKKSIDSFNKVFTYVQDSATDKDRNGFYKDGSYIDHKDVPYTGAYGVVLLEGISQMMPMIKETPFKDSNQNDMTLKSWIDDGFMPLIYKGEMMDLSRGRAISRENETSHTASATVMKSLLRLSDAMDESTKAKYKQ…	-	-	ATGAAAACACGTATAGTCAGCTCAGTAACAACAACACTATTGCTAGGTTCCATATTAATGAATCCTGTCGCTAATGCCGCAGATTCTGATATTAATATTAAAACCGGTACTACAGATATAGGAAGCAATACTATAGTAAAAACAGGTGATTTAGTCACTTATGATAAAGAAAATGGCATGCACAAAAAAGTATTTTATAGTTTTATCGATGATAAAAATCACAATAAAAAAATATTAGTCATCAGAACGAAAGGTACCATTGCTGGTCAGTATAGAGTTTATAGCGAAGAAGGCGCTAATAAAAGTGGTTTAGCCTGGCCTTCAGCCTTTAAGGTACAGTTGCAACTACCTGATAATGAAGTAGCACAAATTTCTGATTACTACCCTAGAAATTCAATT…	﻿MKTRIVSSVTTTLLLGSILMNPVANAADSDINIKTGTTDIGSNTIVKTGDLVTYDKENGMHKKVFYSFIDDKNHNKKILVIRTKGTIAGQYRVYSEEGANKSGLAWPSAFKVQLQLPDNEVAQISDYYPRNSIDTKEYMSTLTYGFNGNVTGDDSGKIGGLIGANVSIGHTLKYVQPDFKTILESPTDKKVGWKVIFNNMVNQNWGPYDRDSWNPVYGNQLFMKTRNGSMKAADNFLDPNKASSLLSSGFSPDFATVITMDRKATKQQTNIDVIYERVRDDYQLHWTSTNWKGTNTKDKWTDRSSERYKIDWEKEEMTN
patient#184	PRJDB6628	ST89	CC89	ATGACATATAGAATGAAGAAATGGCAAAAATTATCCACCATTACGTTATTAATGGCTGGTGCGATTACTTTGAATGGTGGTGAATTCAGAAGTATTGATAAAAATCAAATCGCTGTGGCTGATACGAATGTTCAAACGCCAGATTATGAAAAGTTGAGGAACACATGGCTAAACGTTAACTACGGTTATGATCAGTATGATGAGAAGAATGACGCAATGAAGAAGAAGTTTGATGCTACGGAGAAAGAGGCAGAGAAATTACTTAGTGAGATGAAAACTGAAAGTGATAGGACTTACTTGTGGGAAAGCTCAAAAGATTTAGATACGAAGTCTGCGGATATGACTCGTACCTATCGTAATATTGAGAAAATCGCAGAAGCGATGAAGCATCCTAAAACC…	﻿MTYRMKKWQKLSTITLLMAGAITLNGGEFRSIDKNQIAVADTNVQTPDYEKLRNTWLNVNYGYDQYDEKNDAMKKKFDATEKEAEKLLSEMKTESDRTYLWESSKDLDTKSADMTRTYRNIEKIAEAMKHPKTTLNTDQNKNKVKDALEWLHKNAYGKEPTDKVKELTENFKITDSSKKKALNWWDYEIGTPKSLTNTLILLNGDISSDEKKKYTAPIKTFAPDSDKILSSVGQPEQAKGGNLVDITKVKLLESIIEEDKDMMKKSIDSFNKVFTYVQDSATDKDRNGFYKDGSYIDHKDVPYTGAYGVVLLEGISQMMPMIKETPFKDSNQNDMTLKSWIDDGFMPLIYKGEMMDLSRGRAISRENETSHTASATVMKSLLRLSDAMDESTKAKYKQ…	-	-	ATGAAAACACGTATAGTCAGCTCAGTAACAACAACACTATTGCTAGGTTCCATATTAATGAATCCTGTCGCTAATGCCGCAGATTCTGATATTAATATTAAAACCGGTACTACAGATATAGGAAGCAATACTATAGTAAAAACAGGTGATTTAGTCACTTATGATAAAGAAAATGGCATGCACAAAAAAGTATTTTATAGTTTTATCGATGATAAAAATCACAATAAAAAAATATTAGTCATCAGAACGAAAGGTACCATTGCTGGTCAGTATAGAGTTTATAGCGAAGAAGGCGCTAATAAAAGTGGTTTAGCCTGGCCTTCAGCCTTTAAGGTACAGTTGCAACTACCTGATAATGAAGTAGCACAAATTTCTGATTACTACCCTAGAAATTCAATT…	﻿MKTRIVSSVTTTLLLGSILMNPVANAADSDINIKTGTTDIGSNTIVKTGDLVTYDKENGMHKKVFYSFIDDKNHNKKILVIRTKGTIAGQYRVYSEEGANKSGLAWPSAFKVQLQLPDNEVAQISDYYPRNSIDTKEYMSTLTYGFNGNVTGDDSGKIGGLIGANVSIGHTLKYVQPDFKTILESPTDKKVGWKVIFNNMVNQNWGPYDRDSWNPVYGNQLFMKTRNGSMKAADNFLDPNKASSLLSSGFSPDFATVITMDRKATKQQTNIDVIYERVRDDYQLHWTSTNWKGTNTKDKWTDRSSERYKIDWEKEEMTN
JP004	SRA: DRR257747	ST509	CC89	﻿ATGACATATAGAATGAAGAAATGGCAAAAATTATCCACCATTACGTTATTAATGGCTGGTGCGATTACTTTGAATGGTGGTGAATTCAGAAGTATTGATAAAAATCAAATCGCTGTGGCTGATACGAATGTTCAAACGCCAGATTATGAAAAGTTGAGGAACACATGGCTAAACGTTAACTACGGTTATGATCAGTATGATGAGAAGAATGACGCAATGAAGAAGAAGTTTGATGCTACGGAGAAAGAGGCAGAGAAATTACTTAGTGAGATGAAAACTGAAAGTGATAGGACTTACTTGTGGGAAAGCTCAAAAGATTTAGATACGAAGTCTGCGGATATGACTCGTACCTATCGTAATATTGAGAAAATCGCAGAAGCGATGAAGCATCCTAAAAC…	﻿MTYRMKKWQKLSTITLLMAGAITLNGGEFRSIDKNQIAVADTNVQTPDYEKLRNTWLNVNYGYDQYDEKNDAMKKKFDATEKEAEKLLSEMKTESDRTYLWESSKDLDTKSADMTRTYRNIEKIAEAMKHPKTTLNTDQNKNKVKDALEWLHKNAYGKEPTDKVKELTENFKITDSSKKKALNWWDYEIGTPKSLTNTLILLNGDISSDEKKKYTAPIKTFAPDSDKILSSVGQPEQAKGGNLVDITKVKLLESIIEEDKDMMKKSIDSFNKVFTYVQDSATDKDRNGFYKDGSYIDHKDVPYTGAYGVVLLEGISQMMPMIKETPFKDSNQNDMTLKSWIDDGFMPLIYKGEMMDLSRGRAISRENETSHTASATVMKSLLRLSDAMDESTKAKYKQ…	-	-	ATGAAAACACGTATAGTCAGCTCAGTAACAACAACACTATTGCTAGGTTCCATATTAATGAATCCTGTCGCTAATGCCGCAGATTCTGATATTAATATTAAAACCGGTACTACAGATATAGGAAGCAATACTATAGTAAAAACAGGTGATTTAGTCACTTATGATAAAGAAAATGGCATGCACAAAAAAGTATTTTATAGTTTTATCGATGATAAAAATCACAATAAAAAAATATTAGTCATCAGAACGAAAGGTACCATTGCTGGTCAGTATAGAGTTTATAGCGAAGAAGGCGCTAATAAAAGTGGTTTAGCCTGGCCTTCAGCCTTTAAGGTACAGTTGCAACTACCTGATAATGAAGTAGCACAAATTTCTGATTACTACCCTAGAAATTCAATT…	﻿MKTRIVSSVTTTLLLGSILMNPVANAADSDINIKTGTTDIGSNTIVKTGDLVTYDKENGMHKKVFYSFIDDKNHNKKILVIRTKGTIAGQYRVYSEEGANKSGLAWPSAFKVQLQLPDNEVAQISDYYPRNSIDTKEYMSTLTYGFNGNVTGDDSGKIGGLIGANVSIGHTLKYVQPDFKTILESPTDKKVGWKVIFNNMVNQNWGPYDRDSWNPVYGNQLFMKTRNGSMKAADNFLDPNKASSLLSSGFSPDFATVITMDRKATKQQTNIDVIYERVRDDYQLHWTSTNWKGTNTKDKWTDRSSERYKIDWEKEEMTN
JP008	Assembly: AP027134	ST509	CC89	﻿ATGACATATAGAATGAAGAAATGGCAAAAATTATCCACCATTACGTTATTAATGGCTGGTGCGATTACTTTGAATGGTGGTGAATTCAGAAGTATTGATAAAAATCAAATCGCTGTGGCTGATACGAATGTTCAAACGCCAGATTATGAAAAGTTGAGGAACACATGGCTAAACGTTAACTACGGTTATGATCAGTATGATGAGAAGAATGACGCAATGAAGAAGAAGTTTGATGCTACGGAGAAAGAGGCAGAGAAATTACTTAGTGAGATGAAAACTGAAAGTGATAGGACTTACTTGTGGGAAAGCTCAAAAGATTTAGATACGAAGTCTGCGGATATGACTCGTACCTATCGTAATATTGAGAAAATCGCAGAAGCGATGAAGCATCCTAAAAC…	﻿MTYRMKKWQKLSTITLLMAGAITLNGGEFRSIDKNQIAVADTNVQTPDYEKLRNTWLNVNYGYDQYDEKNDAMKKKFDATEKEAEKLLSEMKTESDRTYLWESSKDLDTKSADMTRTYRNIEKIAEAMKHPKTTLNTDQNKNKVKDALEWLHKNAYGKEPTDKVKELTENFKITDSSKKKALNWWDYEIGTPKSLTNTLILLNGDISSDEKKKYTAPIKTFAPDSDKILSSVGQPEQAKGGNLVDITKVKLLESIIEEDKDMMKKSIDSFNKVFTYVQDSATDKDRNGFYKDGSYIDHKDVPYTGAYGVVLLEGISQMMPMIKETPFKDSNQNDMTLKSWIDDGFMPLIYKGEMMDLSRGRAISRENETSHTASATVMKSLLRLSDAMDESTKAKYKQ…	-	-	ATGAAAACACGTATAGTCAGCTCAGTAACAACAACACTATTGCTAGGTTCCATATTAATGAATCCTGTCGCTAATGCCGCAGATTCTGATATTAATATTAAAACCGGTACTACAGATATAGGAAGCAATACTATAGTAAAAACAGGTGATTTAGTCACTTATGATAAAGAAAATGGCATGCACAAAAAAGTATTTTATAGTTTTATCGATGATAAAAATCACAATAAAAAAATATTAGTCATCAGAACGAAAGGTACCATTGCTGGTCAGTATAGAGTTTATAGCGAAGAAGGCGCTAATAAAAGTGGTTTAGCCTGGCCTTCAGCCTTTAAGGTACAGTTGCAACTACCTGATAATGAAGTAGCACAAATTTCTGATTACTACCCTAGAAATTCAATT…	﻿MKTRIVSSVTTTLLLGSILMNPVANAADSDINIKTGTTDIGSNTIVKTGDLVTYDKENGMHKKVFYSFIDDKNHNKKILVIRTKGTIAGQYRVYSEEGANKSGLAWPSAFKVQLQLPDNEVAQISDYYPRNSIDTKEYMSTLTYGFNGNVTGDDSGKIGGLIGANVSIGHTLKYVQPDFKTILESPTDKKVGWKVIFNNMVNQNWGPYDRDSWNPVYGNQLFMKTRNGSMKAADNFLDPNKASSLLSSGFSPDFATVITMDRKATKQQTNIDVIYERVRDDYQLHWTSTNWKGTNTKDKWTDRSSERYKIDWEKEEMTN
JP018	SRA: DRR257760	ST509	CC89	﻿ATGACATATAGAATGAAGAAATGGCAAAAATTATCCACCATTACGTTATTAATGGCTGGTGCGATTACTTTGAATGGTGGTGAATTCAGAAGTATTGATAAAAATCAAATCGCTGTGGCTGATACGAATGTTCAAACGCCAGATTATGAAAAGTTGAGGAACACATGGCTAAACGTTAACTACGGTTATGATCAGTATGATGAGAAGAATGACGCAATGAAGAAGAAGTTTGATGCTACGGAGAAAGAGGCAGAGAAATTACTTAGTGAGATGAAAACTGAAAGTGATAGGACTTACTTGTGGGAAAGCTCAAAAGATTTAGATACGAAGTCTGCGGATATGACTCGTACCTATCGTAATATTGAGAAAATCGCAGAAGCGATGAAGCATCCTAAAAC…	﻿MTYRMKKWQKLSTITLLMAGAITLNGGEFRSIDKNQIAVADTNVQTPDYEKLRNTWLNVNYGYDQYDEKNDAMKKKFDATEKEAEKLLSEMKTESDRTYLWESSKDLDTKSADMTRTYRNIEKIAEAMKHPKTTLNTDQNKNKVKDALEWLHKNAYGKEPTDKVKELTENFKITDSSKKKALNWWDYEIGTPKSLTNTLILLNGDISSDEKKKYTAPIKTFAPDSDKILSSVGQPEQAKGGNLVDITKVKLLESIIEEDKDMMKKSIDSFNKVFTYVQDSATDKDRNGFYKDGSYIDHKDVPYTGAYGVVLLEGISQMMPMIKETPFKDSNQNDMTLKSWIDDGFMPLIYKGEMMDLSRGRAISRENETSHTASATVMKSLLRLSDAMDESTKAKYKQ…	-	-	ATGAAAACACGTATAGTCAGCTCAGTAACAACAACACTATTGCTAGGTTCCATATTAATGAATCCTGTCGCTAATGCCGCAGATTCTGATATTAATATTAAAACCGGTACTACAGATATAGGAAGCAATACTATAGTAAAAACAGGTGATTTAGTCACTTATGATAAAGAAAATGGCATGCACAAAAAAGTATTTTATAGTTTTATCGATGATAAAAATCACAATAAAAAAATATTAGTCATCAGAACGAAAGGTACCATTGCTGGTCAGTATAGAGTTTATAGCGAAGAAGGCGCTAATAAAAGTGGTTTAGCCTGGCCTTCAGCCTTTAAGGTACAGTTGCAACTACCTGATAATGAAGTAGCACAAATTTCTGATTACTACCCTAGAAATTCAATT…	﻿MKTRIVSSVTTTLLLGSILMNPVANAADSDINIKTGTTDIGSNTIVKTGDLVTYDKENGMHKKVFYSFIDDKNHNKKILVIRTKGTIAGQYRVYSEEGANKSGLAWPSAFKVQLQLPDNEVAQISDYYPRNSIDTKEYMSTLTYGFNGNVTGDDSGKIGGLIGANVSIGHTLKYVQPDFKTILESPTDKKVGWKVIFNNMVNQNWGPYDRDSWNPVYGNQLFMKTRNGSMKAADNFLDPNKASSLLSSGFSPDFATVITMDRKATKQQTNIDVIYERVRDDYQLHWTSTNWKGTNTKDKWTDRSSERYKIDWEKEEMTN
SA13	SRA: ERR1213779	ST509	CC89	﻿ATGACATATAGAATGAAGAAATGGCAAAAATTATCCACCATTACGTTATTAATGGCTGGTGCGATTACTTTGAATGGTGGTGAATTCAGAAGTATTGATAAAAATCAAATCGCTGTGGCTGATACGAATGTTCAAACGCCAGATTATGAAAAGTTGAGGAACACATGGCTAAACGTTAACTACGGTTATGATCAGTATGATGAGAAGAATGACGCAATGAAGAAGAAGTTTGATGCTACGGAGAAAGAGGCAGAGAAATTACTTAGTGAGATGAAAACTGAAAGTGATAGGACTTACTTGTGGGAAAGCTCAAAAGATTTAGATACGAAGTCTGCGGATATGACTCGTACCTATCGTAATATTGAGAAAATCGCAGAAGCGATGAAGCATCCTAAAAC…	﻿MTYRMKKWQKLSTITLLMAGAITLNGGEFRSIDKNQIAVADTNVQTPDYEKLRNTWLNVNYGYDQYDEKNDAMKKKFDATEKEAEKLLSEMKTESDRTYLWESSKDLDTKSADMTRTYRNIEKIAEAMKHPKTTLNTDQNKNKVKDALEWLHKNAYGKEPTDKVKELTENFKITDSSKKKALNWWDYEIGTPKSLTNTLILLNGDISSDEKKKYTAPIKTFAPDSDKILSSVGQPEQAKGGNLVDITKVKLLESIIEEDKDMMKKSIDSFNKVFTYVQDSATDKDRNGFYKDGSYIDHKDVPYTGAYGVVLLEGISQMMPMIKETPFKDSNQNDMTLKSWIDDGFMPLIYKGEMMDLSRGRAISRENETSHTASATVMKSLLRLSDAMDESTKAKYKQ…	-	-	ATGAAAACACGTATAGTCAGCTCAGTAACAACAACACTATTGCTAGGTTCCATATTAATGAATCCTGTCGCTAATGCCGCAGATTCTGATATTAATATTAAAACCGGTACTACAGATATAGGAAGCAATACTATAGTAAAAACAGGTGATTTAGTCACTTATGATAAAGAAAATGGCATGCACAAAAAAGTATTTTATAGTTTTATCGATGATAAAAATCACAATAAAAAAATATTAGTCATCAGAACGAAAGGTACCATTGCTGGTCAGTATAGAGTTTATAGCGAAGAAGGCGCTAATAAAAGTGGTTTAGCCTGGCCTTCAGCCTTTAAGGTACAGTTGCAACTACCTGATAATGAAGTAGCACAAATTTCTGATTACTACCCTAGAAATTCAATT…	﻿MKTRIVSSVTTTLLLGSILMNPVANAADSDINIKTGTTDIGSNTIVKTGDLVTYDKENGMHKKVFYSFIDDKNHNKKILVIRTKGTIAGQYRVYSEEGANKSGLAWPSAFKVQLQLPDNEVAQISDYYPRNSIDTKEYMSTLTYGFNGNVTGDDSGKIGGLIGANVSIGHTLKYVQPDFKTILESPTDKKVGWKVIFNNMVNQNWGPYDRDSWNPVYGNQLFMKTRNGSMKAADNFLDPNKASSLLSSGFSPDFATVITMDRKATKQQTNIDVIYERVRDDYQLHWTSTNWKGTNTKDKWTDRSSERYKIDWEKEEMTN
SA19	SRA: ERR1213775	ST509	CC89	﻿ATGACATATAGAATGAAGAAATGGCAAAAATTATCCACCATTACGTTATTAATGGCTGGTGCGATTACTTTGAATGGTGGTGAATTCAGAAGTATTGATAAAAATCAAATCGCTGTGGCTGATACGAATGTTCAAACGCCAGATTATGAAAAGTTGAGGAACACATGGCTAAACGTTAACTACGGTTATGATCAGTATGATGAGAAGAATGACGCAATGAAGAAGAAGTTTGATGCTACGGAGAAAGAGGCAGAGAAATTACTTAGTGAGATGAAAACTGAAAGTGATAGGACTTACTTGTGGGAAAGCTCAAAAGATTTAGATACGAAGTCTGCGGATATGACTCGTACCTATCGTAATATTGAGAAAATCGCAGAAGCGATGAAGCATCCTAAAAC…	﻿MTYRMKKWQKLSTITLLMAGAITLNGGEFRSIDKNQIAVADTNVQTPDYEKLRNTWLNVNYGYDQYDEKNDAMKKKFDATEKEAEKLLSEMKTESDRTYLWESSKDLDTKSADMTRTYRNIEKIAEAMKHPKTTLNTDQNKNKVKDALEWLHKNAYGKEPTDKVKELTENFKITDSSKKKALNWWDYEIGTPKSLTNTLILLNGDISSDEKKKYTAPIKTFAPDSDKILSSVGQPEQAKGGNLVDITKVKLLESIIEEDKDMMKKSIDSFNKVFTYVQDSATDKDRNGFYKDGSYIDHKDVPYTGAYGVVLLEGISQMMPMIKETPFKDSNQNDMTLKSWIDDGFMPLIYKGEMMDLSRGRAISRENETSHTASATVMKSLLRLSDAMDESTKAKYKQ…	-	-	ATGAAAACACGTATAGTCAGCTCAGTAACAACAACACTATTGCTAGGTTCCATATTAATGAATCCTGTCGCTAATGCCGCAGATTCTGATATTAATATTAAAACCGGTACTACAGATATAGGAAGCAATACTATAGTAAAAACAGGTGATTTAGTCACTTATGATAAAGAAAATGGCATGCACAAAAAAGTATTTTATAGTTTTATCGATGATAAAAATCACAATAAAAAAATATTAGTCATCAGAACGAAAGGTACCATTGCTGGTCAGTATAGAGTTTATAGCGAAGAAGGCGCTAATAAAAGTGGTTTAGCCTGGCCTTCAGCCTTTAAGGTACAGTTGCAACTACCTGATAATGAAGTAGCACAAATTTCTGATTACTACCCTAGAAATTCAATT…	﻿MKTRIVSSVTTTLLLGSILMNPVANAADSDINIKTGTTDIGSNTIVKTGDLVTYDKENGMHKKVFYSFIDDKNHNKKILVIRTKGTIAGQYRVYSEEGANKSGLAWPSAFKVQLQLPDNEVAQISDYYPRNSIDTKEYMSTLTYGFNGNVTGDDSGKIGGLIGANVSIGHTLKYVQPDFKTILESPTDKKVGWKVIFNNMVNQNWGPYDRDSWNPVYGNQLFMKTRNGSMKAADNFLDPNKASSLLSSGFSPDFATVITMDRKATKQQTNIDVIYERVRDDYQLHWTSTNWKGTNTKDKWTDRSSERYKIDWEKEEMTN
JP011	SRA: DRR257753	ST91	CC89	﻿ATGACATATAGAATGAAGAAATGGCAAAAATTATCCACCATTACGTTATTAATGGCTGGTGCGATTACTTTGAATGGTGGTGAATTCAGAAGTATTGATAAAAATCAAATCGCTGTGGCTGATACGAATGTTCAAACGCCAGATTATGAAAAGTTGAGGAACACATGGCTAAACGTTAACTACGGTTATGATCAGTATGATGAGAAGAATGACGCAATGAAGAAGAAGTTTGATGCTACGGAGAAAGAGGCAGAGAAATTACTTAGTGAGATGAAAACTGAAAGTGATAGGACTTACTTGTGGGAAAGCTCAAAAGATTTAGATACGAAGTCTGCGGATATGACTCGTACCTATCGTAATATTGAGAAAATCGCAGAAGCGATGAAGCATCCTAAAAC…	﻿MTYRMKKWQKLSTITLLMAGAITLNGGEFRSIDKNQIAVADTNVQTPDYEKLRNTWLNVNYGYDQYDEKNDAMKKKFDATEKEAEKLLSEMKTESDRTYLWESSKDLDTKSADMTRTYRNIEKIAEAMKHPKTTLNTDQNKNKVKDALEWLHKNAYGKEPTDKVKELTENFKITDSSKKKALNWWDYEIGTPKSLTNTLILLNGDISSDEKKKYTAPIKTFAPDSDKILSSVGQPEQAKGGNLVDITKVKLLESIIEEDKDMMKKSIDSFNKVFTYVQDSATDKDRNGFYKDGSYIDHKDVPYTGAYGVVLLEGISQMMPMIKETPFKDSNQNDMTLKSWIDDGFMPLIYKGEMMDLSRGRAISRENETSHTASATVMKSLLRLSDAMDESTKAKYKQ…	-	-	﻿ATGAAAACACGTATAGTCAGCTCAGTAACAACAACACTATTGCTAGGTTCCATATTAATGAATCCTGTCGCTAATGCCGCAGATTCTGATATTAATATTAAAACCGGTACTACAGATATAGGAAGCAATACTATAGTAAAAACAGGTGATTTAGTCACTTATGATAAAGAAAATGGCATGCACAAAAAAGTATTTTATAGTTTTATCGATGATAAAAATCACAATAAAAAAATATTAGTCATCAGAACGAAAGGTACCATTGCTGGTCAGTATAGAGTTTATAGCGAAGAAGGCGCTAATAAAAGTGGTTTAGCCTGGCCTTCAGCCTTTAAGGTACAGTTGCAACTACCTGATAATGAAGTAGCACAAATTTCTGATTACTACCCTAGAAATTCAAT…	﻿MKTRIVSSVTTTLLLGSILMNPVANAADSDINIKTGTTDIGSNTIVKTGDLVTYDKENGMHKKVFYSFIDDKNHNKKILVIRTKGTIAGQYRVYSEEGANKSGLAWPSAFKVQLQLPDNEVAQISDYYPRNSIDTKEYMSTLTYGFNGNVTGDDSGKIGGLIGANVSIGHTLKYVQPDFKTILESPTDKKVGWKVIFNNMVNQNWGPYDRDSWNPVYGNQLFMKTRNGSMKAADNFLDPNKASSLLSSGFSPDFATVITMDRKATKQQTNIDVIYERVRDDYQLHWTSTNWKGTNTKDKWTDRSSERYKIDWEKEEMTN
JP017	SRA: DRR257759	ST91	CC89	﻿ATGACATATAGAATGAAGAAATGGCAAAAATTATCCACCATTACGTTATTAATGGCTGGTGCGATTACTTTGAATGGTGGTGAATTCAGAAGTATTGATAAAAATCAAATCGCTGTGGCTGATACGAATGTTCAAACGCCAGATTATGAAAAGTTGAGGAACACATGGCTAAACGTTAACTACGGTTATGATCAGTATGATGAGAAGAATGACGCAATGAAGAAGAAGTTTGATGCTACGGAGAAAGAGGCAGAGAAATTACTTAGTGAGATGAAAACTGAAAGTGATAGGACTTACTTGTGGGAAAGCTCAAAAGATTTAGATACGAAGTCTGCGGATATGACTCGTACCTATCGTAATATTGAGAAAATCGCAGAAGCGATGAAGCATCCTAAAAC…	﻿MTYRMKKWQKLSTITLLMAGAITLNGGEFRSIDKNQIAVADTNVQTPDYEKLRNTWLNVNYGYDQYDEKNDAMKKKFDATEKEAEKLLSEMKTESDRTYLWESSKDLDTKSADMTRTYRNIEKIAEAMKHPKTTLNTDQNKNKVKDALEWLHKNAYGKEPTDKVKELTENFKITDSSKKKALNWWDYEIGTPKSLTNTLILLNGDISSDEKKKYTAPIKTFAPDSDKILSSVGQPEQAKGGNLVDITKVKLLESIIEEDKDMMKKSIDSFNKVFTYVQDSATDKDRNGFYKDGSYIDHKDVPYTGAYGVVLLEGISQMMPMIKETPFKDSNQNDMTLKSWIDDGFMPLIYKGEMMDLSRGRAISRENETSHTASATVMKSLLRLSDAMDESTKAKYKQ…	-	-	ATGAAAACACGTATAGTCAGCTCAGTAACAACAACACTATTGCTAGGTTCCATATTAATGAATCCTGTCGCTAATGCCGCAGATTCTGATATTAATATTAAAACCGGTACTACAGATATAGGAAGCAATACTATAGTAAAAACAGGTGATTTAGTCACTTATGATAAAGAAAATGGCATGCACAAAAAAGTATTTTATAGTTTTATCGATGATAAAAATCACAATAAAAAAATATTAGTCATCAGAACGAAAGGTACCATTGCTGGTCAGTATAGAGTTTATAGCGAAGAAGGCGCTAATAAAAGTGGTTTAGCCTGGCCTTCAGCCTTTAAGGTACAGTTGCAACTACCTGATAATGAAGTAGCACAAATTTCTGATTACTACCCTAGAAATTCAATT…	﻿MKTRIVSSVTTTLLLGSILMNPVANAADSDINIKTGTTDIGSNTIVKTGDLVTYDKENGMHKKVFYSFIDDKNHNKKILVIRTKGTIAGQYRVYSEEGANKSGLAWPSAFKVQLQLPDNEVAQISDYYPRNSIDTKEYMSTLTYGFNGNVTGDDSGKIGGLIGANVSIGHTLKYVQPDFKTILESPTDKKVGWKVIFNNMVNQNWGPYDRDSWNPVYGNQLFMKTRNGSMKAADNFLDPNKASSLLSSGFSPDFATVITMDRKATKQQTNIDVIYERVRDDYQLHWTSTNWKGTNTKDKWTDRSSERYKIDWEKEEMTN
JP112	SRA: DRR257850	ST91	CC89	﻿ATGACATATAGAATGAAGAAATGGCAAAAATTATCCACCATTACGTTATTAATGGCTGGTGCGATTACTTTGAATGGTGGTGAATTCAGAAGTATTGATAAAAATCAAATCGCTGTGGCTGATACGAATGTTCAAACGCCAGATTATGAAAAGTTGAGGAACACATGGCTAAACGTTAACTACGGTTATGATCAGTATGATGAGAAGAATGACGCAATGAAGAAGAAGTTTGATGCTACGGAGAAAGAGGCAGAGAAATTACTTAGTGAGATGAAAACTGAAAGTGATAGGACTTACTTGTGGGAAAGCTCAAAAGATTTAGATACGAAGTCTGCGGATATGACTCGTACCTATCGTAATATTGAGAAAATCGCAGAAGCGATGAAGCATCCTAAAAC…	﻿MTYRMKKWQKLSTITLLMAGAITLNGGEFRSIDKNQIAVADTNVQTPDYEKLRNTWLNVNYGYDQYDEKNDAMKKKFDATEKEAEKLLSEMKTESDRTYLWESSKDLDTKSADMTRTYRNIEKIAEAMKHPKTTLNTDQNKNKVKDALEWLHKNAYGKEPTDKVKELTENFKITDSSKKKALNWWDYEIGTPKSLTNTLILLNGDISSDEKKKYTAPIKTFAPDSDKILSSVGQPEQAKGGNLVDITKVKLLESIIEEDKDMMKKSIDSFNKVFTYVQDSATDKDRNGFYKDGSYIDHKDVPYTGAYGVVLLEGISQMMPMIKETPFKDSNQNDMTLKSWIDDGFMPLIYKGEMMDLSRGRAISRENETSHTASATVMKSLLRLSDAMDESTKAKYKQ…	-	-	ATGAAAACACGTATAGTCAGCTCAGTAACAACAACACTATTGCTAGGTTCCATATTAATGAATCCTGTCGCTAATGCCGCAGATTCTGATATTAATATTAAAACCGGTACTACAGATATAGGAAGCAATACTATAGTAAAAACAGGTGATTTAGTCACTTATGATAAAGAAAATGGCATGCACAAAAAAGTATTTTATAGTTTTATCGATGATAAAAATCACAATAAAAAAATATTAGTCATCAGAACGAAAGGTACCATTGCTGGTCAGTATAGAGTTTATAGCGAAGAAGGCGCTAATAAAAGTGGTTTAGCCTGGCCTTCAGCCTTTAAGGTACAGTTGCAACTACCTGATAATGAAGTAGCACAAATTTCTGATTACTACCCTAGAAATTCAATT…	﻿MKTRIVSSVTTTLLLGSILMNPVANAADSDINIKTGTTDIGSNTIVKTGDLVTYDKENGMHKKVFYSFIDDKNHNKKILVIRTKGTIAGQYRVYSEEGANKSGLAWPSAFKVQLQLPDNEVAQISDYYPRNSIDTKEYMSTLTYGFNGNVTGDDSGKIGGLIGANVSIGHTLKYVQPDFKTILESPTDKKVGWKVIFNNMVNQNWGPYDRDSWNPVYGNQLFMKTRNGSMKAADNFLDPNKASSLLSSGFSPDFATVITMDRKATKQQTNIDVIYERVRDDYQLHWTSTNWKGTNTKDKWTDRSSERYKIDWEKEEMTN
JP065	SRA: DRR257806	ST101	CC101	﻿ATGACATATAGAATGAAGAAATGGCAAAAAATATCTACCATTACGTTATTAATGGCCGGTGTGATTACTTTGAATGGTGGTGAATTCAGAAGTATTGATAAACATCAAATCGCTGTGGCTGATACGAATGTTCAAACGCCAAATTATGAAACGTTAAAGAAGACGTGGCTCGACGTTAACTACGGTTATAATCAGTATGATGAGAATAATGATGCAATGAAGAAGAAGTTTGAGGCTACGGAGAGTGAGGCAAAGAAATTACTTAGTGAGATGAAAACTGAAAGTGGAAGGACTTACTTGTGGGATAGTGCAAAAGATTTAGATAATAAGTCTGCGGATATGACTCGTACCTATCGTAATATTGAGAAAATCGCAGAAGCAATGAAGCATCCTAAAAC…	﻿MTYRMKKWQKISTITLLMAGVITLNGGEFRSIDKHQIAVADTNVQTPNYETLKKTWLDVNYGYNQYDENNDAMKKKFEATESEAKKLLSEMKTESGRTYLWDSAKDLDNKSADMTRTYRNIEKIAEAMKHPKTTLNTDQNKNKVKDALEWLHKNAYGKEPTDKVKELSENFKITDSSKKKALNWWDYEIGTPKSLTNTLILLNGDISSDEKKKYTAPIKTFAPDSDKILSSVGQPEKAKGGNLVDITKVKLLESIIEEDKDMMKKSIDSFNKVFTYVQDSATDKDRNGFYKDGSYIDHKDVPYTGAYGVVLLEGISQMMPMIKETPFNDSNQNDTTLKSWIDDGFMPLIYKGEMMDLSRGRAISRENETSHTASATVMKSLLRLSDAMDESTKDKYKK…	ATGACATATAAAATGAAGAAATGGCAAAAATTATCCACCATTACGTTATTAATGGTCGGAGTGATTACTTTAAATAATGGTGAATTTAGAAATGTTGATAAACATCAAATCGCTGTGGCTGATACGAATGTTCAAACGCCAGATTATGAAAAATTGAAGAAGACGTGGCTCGACGTTAACTACGGTTATGATCAGTATGATGAGAATAATCAAGATATGAAGAAGAAGTTTGATGCTAAAGAAAAAGAAGCCATGAAGTTACTTGATGACATGAAAACTGATACGAATAGAACATATTTGTGGTCAGGAGCTGAAAACCTTGAAACTAATTCTTCTCACATGACAAAAACCTATCGTAATATCGAGAAAATCGCAGAAGCAATGCGACATAAGAATACG…	﻿MTYKMKKWQKLSTITLLMVGVITLNNGEFRNVDKHQIAVADTNVQTPDYEKLKKTWLDVNYGYDQYDENNQDMKKKFDAKEKEAMKLLDDMKTDTNRTYLWSGAENLETNSSHMTKTYRNIEKIAEAMRHKNTVLKTDKNKLKIKEALDWMHKNVYGKNPSQKVDDLTKNRKGQTTPKNNSLNWWDYEIGTPRALTNTLLLMDDMLTKDEMKNYSKPISTYSPSSDKILSSVGESEDAKGGNLVDISKVKLLESVIEEDVDMMKKSIDSFNKVFAYVQDSATGKGRNGFYKDGSYIDHQDVPYTGAYGVVLLEGISQMMPMIKESPFKTSQDNATLSNWIYEGFMPLIYKGEMMDLSRGRAISRENETSHTASATVMKSLLRLSDTMDDSTKAKYKQI…	ATGAAAACACGTATAGTCAGCTCAGTAACAACAACACTATTGCTAGGTTCCATATTAATGAACCCTGTCGCTAATGCCGCAGATTCTGATATTAATATTAAAACCGGTACTACAGATATTGGAAGCAATACTACAGTAAAAACAGGTGATTTAGTCACTTATGATAAAGAAAATGGCATGCACAAAAAAGTATTTTATAGTTTTATCGATGATAAAAATCACAATAAAAAACTGCTAGTTATTAGAACGAAAGGTACCATTGCTGGTCAATATAGAGTTTATAGCGAAGAAGGTGCTAACAAAAGTGGTTTAGCCTGGCCTTCAGCCTTTAAGGTACAATTGCAACTACCTGATAATGAAGTAGCTCAAATATCTGATTACTATCCAAGAAATTCGATT…	﻿MKTRIVSSVTTTLLLGSILMNPVANAADSDINIKTGTTDIGSNTTVKTGDLVTYDKENGMHKKVFYSFIDDKNHNKKLLVIRTKGTIAGQYRVYSEEGANKSGLAWPSAFKVQLQLPDNEVAQISDYYPRNSIDTKEYMSTLTYGFNGNVTGDDTGKIGGLIGANVSIGHTLKYVQPDFKTILESPTDKKVGWKVIFNNMVNQNWGPYDRDSWNPVYGNQLFMKTRNGSMKAADNFLDPNKASSLLSSGFSPDFATVITMDRKASKQQTNIDVIYERVRDDYQLHWTSTNWKGTNTKDKWIDRSSERYKIDWEKEEMTN
UP_1209	Assembly: GCA_009912095.1	ST101	CC101	ATGACATATAGAATGAAGAAATGGCAAAAAATATCTACTATTACGTTATTAATGGCCGGTGTGATTACTTTGAATGGTGGTGAATTCAGAAGTATTGATAAACATCAAATCGCTGTGGCTGATACGAATGTTCAAACGCCAAATTATGAAACGTTAAAGAAGACGTGGCTCGACGTTAACTACGGTTATAATCAGTATGATGAGAATAATGATGCAATGAAGAAGAAGTTTGAGGCTACGGAGAGTGAGGCAAAGAAATTACTTAGTGAGATGAAAACTGAAAGTGGAAGGACTTACTTGTGGGATAGTGCAAAAGATTTAGATAATAAGTCTGCGGATATGACTCGTACCTATCGTAATATTGAGAAAATCGCAGAAGCAATGAAGCATCCTAAAACC…	﻿MTYRMKKWQKISTITLLMAGVITLNGGEFRSIDKHQIAVADTNVQTPNYETLKKTWLDVNYGYNQYDENNDAMKKKFEATESEAKKLLSEMKTESGRTYLWDSAKDLDNKSADMTRTYRNIEKIAEAMKHPKTTLNTDQNKNKVKDALEWLHKNAYGKEPTDKVKELSENFKITDSSKKKALNWWDYEIGTPKSLTNTLILLNGDISSDEKKKYTAPIKTFAPDSDKILSSVGQPEKAKGGNLVDITKVKLLESIIEEDKDMMKKSIDSFNKVFTYVQDSATDKDRNGFYKDGSYIDHKDVPYTGAYGVVLLEGISQMMPMIKETPFNDSNQNDTTLKSWIDDGFMPLIYKGEMMDLSRGRAISRENETSHTASATVMKSLLRLSDAMDESTKDKYKK…	ATGACATATAAAATGAAGAAATGGCAAAAATTATCCACCATTACGTTATTAATGGTCGGAGTGATTACTTTAAATAATGGTGAATTTAGAAATGTTGATAAACATCAAATCGCTGTGGCTGATACGAATGTTCAAACGCCAGATTATGAAAAATTGAAGAAGACGTGGCTCGACGTTAACTACGGTTATGATCAGTATGATGAGAATAATCAAGATATGAAGAAGAAGTTTGATGCTAAAGAAAAAGAAGCCATGAAGTTACTTGATGACATGAAAACTGATACGAATAGAACATATTTGTGGTCAGGAGCTGAAAACCTTGAAACTAATTCTTCTCACATGACAAAAACCTATCGTAATATCGAGAAAATCGCAGAAGCAATGCGACATAAGAATACG…	﻿MTYKMKKWQKLSTITLLMVGVITLNNGEFRNVDKHQIAVADTNVQTPDYEKLKKTWLDVNYGYDQYDENNQDMKKKFDAKEKEAMKLLDDMKTDTNRTYLWSGAENLETNSSHMTKTYRNIEKIAEAMRHKNTVLKTDKNKLKIKEALDWMHKNVYGKNPSQKVDDLTKNRKGQTTPKNNSLNWWDYEIGTPRALTNTLLLMDDMLTKDEMKNYSKPISTYSPSSDKILSSVGESEDAKGGNLVDISKVKLLESVIEEDVDMMKKSIDSFNKVFAYVQDSATGKGRNGFYKDGSYIDHQDVPYTGAYGVVLLEGISQMMPMIKESPFKTSQDNATLSNWIYEGFMPLIYKGEMMDLSRGRAISRENETSHTASATVMKSLLRLSDTMDDSTKAKYKQI…	﻿ATGAAAACACGTATAGTCAGCTCAGTAACAACAACACTATTGCTAGGTTCCATATTAATGAACCCTGTCGCTAATGCCGCAGATTCTGATATTAATATTAAAACCGGTACTACAGATATTGGAAGCAATACTACAGTAAAAACAGGTGATTTAGTCACTTATGATAAAGAAAATGGCATGCACAAAAAAGTATTTTATAGTTTTATCGATGATAAAAATCACAATAAAAAACTGCTAGTTATTAGAACGAAAGGTACCATTGCTGGTCAATATAGAGTTTATAGCGAAGAAGGTGCTAACAAAAGTGGTTTAGCCTGGCCTTCAGCCTTTAAGGTACAATTGCAACTACCTGATAATGAAGTAGCTCAAATATCTGATTACTATCCAAGAAATTCGAT…	﻿MKTRIVSSVTTTLLLGSILMNPVANAADSDINIKTGTTDIGSNTTVKTGDLVTYDKENGMHKKVFYSFIDDKNHNKKLLVIRTKGTIAGQYRVYSEEGANKSGLAWPSAFKVQLQLPDNEVAQISDYYPRNSIDTKEYMSTLTYGFNGNVTGDDTGKIGGLIGANVSIGHTLKYVQPDFKTILESPTDKKVGWKVIFNNMVNQNWGPYDRDSWNPVYGNQLFMKTRNGSMKAADNFLDPNKASSLLSSGFSPDFATVITMDRKASKQQTNIDVIYERVRDDYQLHWTSTNWKGTNTKDKWIDRSSERYKIDWEKEEMTN
UP_1500	Assembly: GCA_009912015.1	ST101	CC101	ATGACATATAGAATGAAGAAATGGCAAAAAATATCTACCATTACGTTATTAATGGCCGGTGTGATTACTTTGAATGGTGGTGAATTCAGAAGTATTGATAAACATCAAATCGCTGTGGCTGATACGAATGTTCAAACGCCAAATTATGAAACGTTAAAGAAGACGTGGCTCGACGTTAACTACGGTTATAATCAGTATGATGAGAATAATGATGCAATGAAGAAGAAGTTTGAGGCTACGGAGAGTGAGGCAAAGAAATTACTTAGTGAGATGAAAACTGAAAGTGGAAGGACTTACTTGTGGGATAGTGCAAAAGATTTAGATAATAAGTCTGCGGATATGACTCGTACCTATCGTAATATTGAGAAAATCGCAGAAGCAATGAAGCATCCTAAAACC…	﻿MTYRMKKWQKISTITLLMAGVITLNGGEFRSIDKHQIAVADTNVQTPNYETLKKTWLDVNYGYNQYDENNDAMKKKFEATESEAKKLLSEMKTESGRTYLWDSAKDLDNKSADMTRTYRNIEKIAEAMKHPKTTLNTDQNKNKVKDALEWLHKNAYGKEPTDKVKELSENFKITDSSKKKALNWWDYEIGTPKSLTNTLILLNGDISSDEKKKYTAPIKTFAPDSDKILSSVGQPEKAKGGNLVDITKVKLLESIIEEDKDMMKKSIDSFNKVFTYVQDSATDKDRNGFYKDGSYIDHKDVPYTGAYGVVLLEGISQMMPMIKETPFNDSNQNDTTLKSWIDDGFMPLIYKGEMMDLSRGRAISRENETSHTASATVMKSLLRLSDAMDESTKDKYKK…	ATGACATATAAAATGAAGAAATGGCAAAAATTATCCACCATTACGTTATTAATGGTCGGAGTGATTACTTTAAATAATGGTGAATTTAGAAATGTTGATAAACATCAAATCGCTGTGGCTGATACGAATGTTCAAACGCCAGATTATGAAAAATTGAAGAAGACGTGGCTCGACGTTAACTACGGTTATGATCAGTATGATGAGAATAATCAAGATATGAAGAAGAAGTTTGATGCTAAAGAAAAAGAAGCCATGAAGTTACTTGATGACATGAAAACTGATACGAATAGAACATATTTGTGGTCAGGAGCTGAAAACCTTGAAACTAATTCTTCTCACATGACAAAAACCTATCGTAATATCGAGAAAATCGCAGAAGCAATGCGACATAAGAATACG…	﻿MTYKMKKWQKLSTITLLMVGVITLNNGEFRNVDKHQIAVADTNVQTPDYEKLKKTWLDVNYGYDQYDENNQDMKKKFDAKEKEAMKLLDDMKTDTNRTYLWSGAENLETNSSHMTKTYRNIEKIAEAMRHKNTVLKTDKNKLKIKEALDWMHKNVYGKNPSQKVDDLTKNRKGQTTPKNNSLNWWDYEIGTPRALTNTLLLMDDMLTKDEMKNYSKPISTYSPSSDKILSSVGESEDAKGGNLVDISKVKLLESVIEEDVDMMKKSIDSFNKVFAYVQDSATGKGRNGFYKDGSYIDHQDVPYTGAYGVVLLEGISQMMPMIKESPFKTSQDNATLSNWIYEGFMPLIYKGEMMDLSRGRAISRENETSHTASATVMKSLLRLSDTMDDSTKAKYKQI…	ATGAAAACACGTATAGTCAGCTCAGTAACAACAACACTATTGCTAGGTTCCATATTAATGAACCCTGTCGCTAATGCCGCAGATTCTGATATTAATATTAAAACCGGTACTACAGATATTGGAAGCAATACTACAGTAAAAACAGGTGATTTAGTCACTTATGATAAAGAAAATGGCATGCACAAAAAAGTATTTTATAGTTTTATCGATGATAAAAATCACAATAAAAAACTGCTAGTTATTAGAACGAAAGGTACCATTGCTGGTCAATATAGAGTTTATAGCGAAGAAGGTGCTAACAAAAGTGGTTTAGCCTGGCCTTCAGCCTTTAAGGTACAATTGCAACTACCTGATAATGAAGTAGCTCAAATATCTGATTACTATCCAAGAAATTCGATT…	﻿MKTRIVSSVTTTLLLGSILMNPVANAADSDINIKTGTTDIGSNTTVKTGDLVTYDKENGMHKKVFYSFIDDKNHNKKLLVIRTKGTIAGQYRVYSEEGANKSGLAWPSAFKVQLQLPDNEVAQISDYYPRNSIDTKEYMSTLTYGFNGNVTGDDTGKIGGLIGANVSIGHTLKYVQPDFKTILESPTDKKVGWKVIFNNMVNQNWGPYDRDSWNPVYGNQLFMKTRNGSMKAADNFLDPNKASSLLSSGFSPDFATVITMDRKASKQQTNIDVIYERVRDDYQLHWTSTNWKGTNTKDKWIDRSSERYKIDWEKEEMTN
0780-1302-2015	Assembly: GCA_002925605.1	ST101	CC101	ATGACATATAGAATGAAGAAATGGCAAAAAATATCTACCATTACGTTATTAATGGCCGGTGTGATTACTTTGAATGGTGGTGAATTCAGAAGTATTGATAAACATCAAATCGCTGTGGCTGATACGAATGTTCAAACGCCAAATTATGAAACGTTAAAGAAGACGTGGCTCGACGTTAACTACGGTTATAATCAGTATGATGAGAATAATGATGCAATGAAGAAGAAGTTTGAGGCTACGGAGAGTGAGGCAAAGAAATTACTTAGTGAGATGAAAACTGAAAGTGGAAGGACTTACTTGTGGGATAGTGCAAAAGATTTAGATAATAAGTCTGCGGATATGACTCGTACCTATCGTAATATTGAGAAAATCGCAGAAGCAATGAAGCATCCTAAAACC…	﻿MTYRMKKWQKISTITLLMAGVITLNGGEFRSIDKHQIAVADTNVQTPNYETLKKTWLDVNYGYNQYDENNDAMKKKFEATESEAKKLLSEMKTESGRTYLWDSAKDLDNKSADMTRTYRNIEKIAEAMKHPKTTLNTDQNKNKVKDALEWLHKNAYGKEPTDKVKELSENFKITDSSKKKALNWWDYEIGTPKSLTNTLILLNGDISSDEKKKYTAPIKTFAPDSDKILSSVGQPEKAKGGNLVDITKVKLLESIIEEDKDMMKKSIDSFNKVFTYVQDSATDKDRNGFYKDGSYIDHKDVPYTGAYGVVLLEGISQMMPMIKETPFNDSNQNDTTLKSWIDDGFMPLIYKGEMMDLSRGRAISRENETSHTASATVMKSLLRLSDAMDESTKDKYKK…	ATGACATATAAAATGAAGAAATGGCAAAAATTATCCACCATTACGTTATTAATGGTCGGAGTGATTACTTTAAATAATGGTGAATTTAGAAATGTTGATAAACATCAAATCGCTGTGGCTGATACGAATGTTCAAACGCCAGATTATGAAAAATTGAAGAAGACGTGGCTCGACGTTAACTACGGTTATGATCAGTATGATGAGAATAATCAAGATATGAAGAAGAAGTTTGATGCTAAAGAAAAAGAAGCCATGAAGTTACTTGATGACATGAAAACTGATACGAATAGAACATATTTGTGGTCAGGAGCTGAAAACCTTGAAACTAATTCTTCTCACATGACAAAAACCTATCGTAATATCGAGAAAATCGCAGAAGCAATGCGACATAAGAATACG…	﻿MTYKMKKWQKLSTITLLMVGVITLNNGEFRNVDKHQIAVADTNVQTPDYEKLKKTWLDVNYGYDQYDENNQDMKKKFDAKEKEAMKLLDDMKTDTNRTYLWSGAENLETNSSHMTKTYRNIEKIAEAMRHKNTVLKTDKNKLKIKEALDWMHKNVYGKNPSQKVDDLTKNRKGQTTPKNNSLNWWDYEIGTPRALTNTLLLMDDMLTKDEMKNYSKPISTYSPSSDKILSSVGESEDAKGGNLVDISKVKLLESVIEEDVDMMKKSIDSFNKVFAYVQDSATGKGRNGFYKDGSYIDHQDVPYTGAYGVVLLEGISQMMPMIKESPFKTSQDNATLSNWIYEGFMPLIYKGEMMDLSRGRAISRENETSHTASATVMKSLLRLSDTMDDSTKAKYKQI…	ATGAAAACACGTATAGTCAGCTCAGTAACAACAACACTATTGCTAGGTTCCATATTAATGAACCCTGTCGCTAATGCCGCAGATTCTGATATTAATATTAAAACCGGTACTACAGATATTGGAAGCAATACTACAGTAAAAACAGGTGATTTAGTCACTTATGATAAAGAAAATGGCATGCACAAAAAAGTATTTTATAGTTTTATCGATGATAAAAATCACAATAAAAAACTGCTAGTTATTAGAACGAAAGGTACCATTGCTGGTCAATATAGAGTTTATAGCGAAGAAGGTGCTAACAAAAGTGGTTTAGCCTGGCCTTCAGCCTTTAAGGTACAATTGCAACTACCTGATAATGAAGTAGCTCAAATATCTGATTACTATCCAAGAAATTCGATT…	﻿MKTRIVSSVTTTLLLGSILMNPVANAADSDINIKTGTTDIGSNTTVKTGDLVTYDKENGMHKKVFYSFIDDKNHNKKLLVIRTKGTIAGQYRVYSEEGANKSGLAWPSAFKVQLQLPDNEVAQISDYYPRNSIDTKEYMSTLTYGFNGNVTGDDTGKIGGLIGANVSIGHTLKYVQPDFKTILESPTDKKVGWKVIFNNMVNQNWGPYDRDSWNPVYGNQLFMKTRNGSMKAADNFLDPNKASSLLSSGFSPDFATVITMDRKASKQQTNIDVIYERVRDDYQLHWTSTNWKGTNTKDKWIDRSSERYKIDWEKEEMTN
MRSA079A	Assembly: GCA_900097945.1	ST101	CC101	ATGACATATAGAATGAAGAAATGGCAAAAAATATCTACCATTACGTTATTAATGGCCGGTGTGATTACTTTGAATGGTGGTGAATTCAGAAGTATTGATAAACATCAAATCGCTGTGGCTGATACGAATGTTCAAACGCCAAATTATGAAACGTTAAAGAAGACGTGGCTCGACGTTAACTACGGTTATAATCAGTATGATGAGAATAATGATGCAATGAAGAAGAAGTTTGAGGCTACGGAGAGTGAGGCAAAGAAATTACTTAGTGAGATGAAAACTGAAAGTGGAAGGACTTACTTGTGGGATAGTGCAAAAGATTTAGATAATAAGTCTGCGGATATGACTCGTACCTATCGTAATATTGAGAAAATCGCAGAAGCAATGAAGCATCCTAAAACC…	﻿MTYRMKKWQKISTITLLMAGVITLNGGEFRSIDKHQIAVADTNVQTPNYETLKKTWLDVNYGYNQYDENNDAMKKKFEATESEAKKLLSEMKTESGRTYLWDSAKDLDNKSADMTRTYRNIEKIAEAMKHPKTTLNTDQNKNKVKDALEWLHKNAYGKEPTDKVKELSENFKITDSSKKKALNWWNYEIGTPKSLTNTLILLNGDISSDEKKKYTAPIKTFAPDSDKILSSVGQPEKAKGGNLVDITKVKLLESIIEEDKDMMKKSIDSFNKVFTYVQDSATDKDRNGFYKDGSYIDHKDVPYTGAYGVVLLEGISQMMPMIKETPFNDSNQNDTTLKSWIDDGFMPLIYKGEMMDLSRGRAISRENETSHTASATVMKSLLRLSDAMDESTKDKYKK…	ATGACATATAAAATGAAGAAATGGCAAAAATTATCCACCATTACGTTATTAATGGTCGGAGTGATTACTTTAAATAATGGTGAATTTAGAAATGTTGATAAACATCAAATCGCTGTGGCTGATACGAATGTTCAAACGCCAGATTATGAAAAATTGAAGAAGACGTGGCTCGACGTTAACTACGGTTATGATCAGTATGATGAGAATAATCAAGATATGAAGAAGAAGTTTGATGCTAAAGAAAAAGAAGCCATGAAGTTACTTGATGACATGAAAACTGATACGAATAGAACATATTTGTGGTCAGGAGCTGAAAACCTTGAAACTAATTCTTCTCACATGACAAAAACCTATCGTAATATCGAGAAAATCGCAGAAGCAATGCGACATAAGAATACG…	﻿MTYKMKKWQKLSTITLLMVGVITLNNGEFRNVDKHQIAVADTNVQTPDYEKLKKTWLDVNYGYDQYDENNQDMKKKFDAKEKEAMKLLDDMKTDTNRTYLWSGAENLETNSSHMTKTYRNIEKIAEAMRHKNTVLKTDKNKLKIKEALDWMHKNVYGKNPSQKVDDLTKNRKGQTTPKNNSLNWWDYEIGTPRALTNTLLLMDDMLTKDEMKNYSKPISTYSPSSDKILSSVGESEDAKGGNLVDISKVKLLESVIEEDVDMMKKSIDSFNKVFAYVQDSATGKGRNGFYKDGSYIDHQDVPYTGAYGVVLLEGISQMMPMIKESPFKTSQDNATLSNWIYEGFMPLIYKGEMMDLSRGRAISRENETSHTASATVMKSLLRLSDTMDDSTKAKYKQI…	ATGAAAACACGTATAGTCAGCTCAGTAACAACAACACTATTGCTAGGTTCCATATTAATGAACCCTGTCGCTAATGCCGCAGATTCTGATATTAATATTAAAACCGGTACTACAGATATTGGAAGCAATACTACAGTAAAAACAGGTGATTTAGTCACTTATGATAAAGAAAATGGCATGCACAAAAAAGTATTTTATAGTTTTATCGATGATAAAAATCACAATAAAAAACTGCTAGTTATTAGAACGAAAGGTACCATTGCTGGTCAATATAGAGTTTATAGCGAAGAAGGTGCTAACAAAAGTGGTTTAGCCTGGCCTTCAGCCTTTAAGGTACAATTGCAACTACCTGATAATGAAGTAGCTCAAATATCTGATTACTATCCAAGAAATTCGATT…	﻿MKTRIVSSVTTTLLLGSILMNPVANAADSDINIKTGTTDIGSNTTVKTGDLVTYDKENGMHKKVFYSFIDDKNHNKKLLVIRTKGTIAGQYRVYSEEGANKSGLAWPSAFKVQLQLPDNEVAQISDYYPRNSIDTKEYMSTLTYGFNGNVTGDDTGKIGGLIGANVSIGHTLKYVQPDFKTILESPTDKKVGWKVIFNNMVNQNWGPYDRDSWNPVYGNQLFMKTRNGSMKAADNFLDPNKASSLLSSGFSPDFATVITMDRKASKQQTNIDVIYERVRDDYQLHWTSTNWKGTNTKDKWIDRSSERYKIDWEKEEMTN
JP019	SRA: DRR257761	ST30	CC30	﻿ATGACATATAGAATGAAGAAATGGCAAAAATTGTCCACCATTACGTTATTAATGGCTGGTGTGATTACTTTGAATGGTGGTGAATTCAGAAGTATTGATAAACATCAAATCGCTGTGGCTGATACGAATGTTCAAACGACAGATTATGAAAAGTTGAGGAACATATGGCTGGACGTTAACTATGGTTATGATAAGTATGATGAGAATAATCCAGATATGAAGAAGAAGTTTGAGGCTACGGAGAATGAGGCAGAGAAATTACTCAAGGAAATGAAAACTGAAAGTGATAGGAAATACTTGTGGGAAAGCTCAAAAGATTTAGATACGAAGTCTGCGGATATGACTCGTACCTATCGTAATATTGAGAAAATCTCAGAAGCGATGAAACATAAAAATAC…	﻿MTYRMKKWQKLSTITLLMAGVITLNGGEFRSIDKHQIAVADTNVQTTDYEKLRNIWLDVNYGYDKYDENNPDMKKKFEATENEAEKLLKEMKTESDRKYLWESSKDLDTKSADMTRTYRNIEKISEAMKHKNTKLKTDENKTKVKDALEWLHKNAYGKEPDKKVADLTSNFKNKTSRNTNLNWWDYEIGTPRALTNTLILLQEDFTDEEKKKYTAPIKTFAPDSDKILSSVGKSEPAKGGNLVDISKVKLLESIIEEDKDMMKKSIDSFNTVFTYAQNSATGKERNGFYKDGSYIDHQDVPYTGAYGVVLLEGISQMMPMIKETPFNDSNQNDTTLKSWIDDGFMPLIYKGEMMDLSRGRAISRENETSHSASATVMKSLLRLSDTMDKSTKAKYKKI…	ATGACAAATAAAATGAAGAAATGGCAAAAATTATCCACCATTACGTTATTAATGACCGGAGTGATTGCTTTAAATAATGGTGAATTTAGAAATGTTGATAAACATCAAATCGCTGTGGCTGATACGAATGTTCAAACGCCAGATTATGAAAAATTGAAGAAGACGTGGCTCGACGTTAACTACGGTTATGATCAGTATGATGAGAATAATCAAGATATGAAGAAGAAGTTTGATGCTAAAGAAAAAGAAGCCAAGAAGTTACTTGATGACATGAAAACTGATACGAATAGAACATATTTGTGGTCAGGAGCTGAAAACCTTGAAACTAATTCTTCTCACATGACAAAAACCTATCGTAATATCGAGAAAATCGCAGAAGCAATGCAACATAAGAATACG…	﻿MTNKMKKWQKLSTITLLMTGVIALNNGEFRNVDKHQIAVADTNVQTPDYEKLKKTWLDVNYGYDQYDENNQDMKKKFDAKEKEAKKLLDDMKTDTNRTYLWSGAENLETNSSHMTKTYRNIEKIAEAMQHKNTVLKTVENKLKIKEALDWMHKNVYGKNPSQKVEDLTKNRKGQTTPKNNSLNWWDYEIGTPRALTNTLLLMDDMLTKDEMKNYSKPISTYAPSSDKILSSVGESEDAKGGNLVDISKVKLLESVIEEDVDMLKKSIDSFNKVFTYVQDSATGKGRNGFYKDGSYIDHQDVPYTGAYGVVLLEGISQMMPMIKESPFKTTQDNATLSNWIDEGFMPLIYKGEMMDLSRGRAISRENETSHTASATVMKSLLRLNDTMDDSTKTRYKQI…	ATGAAAACACGTATAGTCAGCTCAGTAACAACAACACTATTGCTAGGTTCTATATTAATGAATCCTGTCGCTAATGCCGCAGATTCTGATATTAATATTAAAACCGGTACTACAGATATAGGAAGCAATACTACAGTAAAAACAGGTGATTTAGTCACTTATGATAAAGAAAATGGCATGCACAAAAAAGTATTTTATAGTTTTATCGATGATAAAAATCACAATAAAAAAATATTAGTCATCAGAACGAAAGGTACCATTGCTGGTCAGTATAGAGTTTATAGCGAAGAAGGCGCTAATAAAAGCGGTTTAGCCTGGCCTTCAGCATTTAAGGTACAGTTGCAACTACCTGATAATGAAGTAGCACAAATTTCTGATTACTACCCTAGAAATTCAATT…	﻿MKTRIVSSVTTTLLLGSILMNPVANAADSDINIKTGTTDIGSNTTVKTGDLVTYDKENGMHKKVFYSFIDDKNHNKKILVIRTKGTIAGQYRVYSEEGANKSGLAWPSAFKVQLQLPDNEVAQISDYYPRNSIDTKEYMSTLTYGFNGNVTGDDSGKIGGLIGANVSIGHTLKYVQPDFKTILESPTDKKVGWKVIFNNMVNQNWGPYDRDSWNPVYGNQLFMKTRNGSMKAAENFLDPNKASSLLSSGFSPDFATVITMDRKATKQQTNIDVIYERVRDDYQLHWTSTNWKGTNTKDKWTDRSSERYKIDWEKEEMTN
JP025	SRA: DRR257767	ST30	CC30	ATGACATATAGAATGAAGAAATGGCAAAAATTGTCCACCATTACGTTATTAATGGCTGGTGTGATTACTTTGAATGGTGGTGAATTCAGAAGTATTGATAAACATCAAATCGCTGTGGCTGATACGAATGTTCAAACGACAGATTATGAAAAGTTGAGGAACATATGGCTGGACGTTAACTATGGTTATGATAAGTATGATGAGAATAATCCAGATATGAAGAAGAAGTTTGAGACTACGGAGAATGAGGCAGAGAAATTACTCAAGGAAATGAAAACTGAAAGTGATAGGAAATACTTGTGGGAAAGCTCAAAAGATTTAGATACGAAGTCTGCGGATATGACTCGTACCTATCGTAATATTGAGAAAATCTCAGAAGCGATGAAACATAAAAATACT…	﻿MTYRMKKWQKLSTITLLMAGVITLNGGEFRSIDKHQIAVADTNVQTTDYEKLRNIWLDVNYGYDKYDENNPDMKKKFETTENEAEKLLKEMKTESDRKYLWESSKDLDTKSADMTRTYRNIEKISEAMKHKNTKLKTDENKTKVKDALEWLHKNAYGKEPDKKVADLTSNFKNKTSRNTNLNWWDYEIGTPRALTNTLILLQEDFTDEEKKKYTAPIKTFAPDSDKILSSVGKSEPAKGGNLVDISKVKLLESIIEEDKDMMKKSIDSFNTVFTYAQNSATGKERNGFYKDGSYIDHQDVPYTGAYGVVLLEGISQMMPMIKETPFNDSNQNDTTLKSWIDDGFMPLIYKGEMMDLSRGRAISRENETSHSASATVMKSLLRLSDTMDKSTKAKYKKI…	ATGACAAATAAAATGAAGAAATGGCAAAAATTATCCACCATTACGTTATTAATGACCGGAGTGATTGCTTTAAATAATGGTGAATTTAGAAATGTTGATAAACATCAAATCGCTGTGGCTGATACGAATGTTCAAACGCCAGATTATGAAAAATTGAAGAAGACGTGGCTCGACGTTAACTACGGTTATGATCAGTATGATGAGAATAATCAAGATATGAAGAAGAAGTTTGATGCTAAAGAAAAAGAAGCCAAGAAGTTACTTGATGACATGAAAACTGATACGAATAGAACATATTTGTGGTCAGGAGCTGAAAACCTTGAAACTAATTCTTCTCACATGACAAAAACCTATCGTAATATCGAGAAAATCGCAGAAGCAATGCAACATAAGAATACG…	﻿MTNKMKKWQKLSTITLLMTGVIALNNGEFRNVDKHQIAVADTNVQTPDYEKLKKTWLDVNYGYDQYDENNQDMKKKFDAKEKEAKKLLDDMKTDTNRTYLWSGAENLETNSSHMTKTYRNIEKIAEAMQHKNTVLKTVENKLKIKEALDWMHKNVYGKNPSQKVEDLTKNRKGQTTPKNNSLNWWDYEIGTPRALTNTLLLMDDMLTKDEMKNYSKPISTYAPSSDKILSSVGESEDAKGGNLVDISKVKLLESVIEEDVDMLKKSIDSFNKVFTYVQDSATGKGRNGFYKDGSYIDHQDVPYTGAYGVVLLEGISQMMPMIKESPFKTTQDNATLSNWIDEGFMPLIYKGEMMDLSRGRAISRENETSHTASATVMKSLLRLNDTMDDSTKTRYKQI…	ATGAAAACACGTATAGTCAGCTCAGTAACAACAACACTATTGCTAGGTTCTATATTAATGAATCCTGTCGCTAATGCCGCAGATTCTGATATTAATATTAAAACCGGTACTACAGATATAGGAAGCAATACTACAGTAAAAACAGGTGATTTAGTCACTTATGATAAAGAAAATGGCATGCACAAAAAAGTATTTTATAGTTTTATCGATGATAAAAATCACAATAAAAAAATATTAGTCATCAGAACGAAAGGTACCATTGCTGGTCAGTATAGAGTTTATAGCGAAGAAGGCGCTAATAAAAGCGGTTTAGCCTGGCCTTCAGCATTTAAGGTACAGTTGCAACTACCTGATAATGAAGTAGCACAAATTTCTGATTACTACCCTAGAAATTCAATT…	﻿MKTRIVSSVTTTLLLGSILMNPVANAADSDINIKTGTTDIGSNTTVKTGDLVTYDKENGMHKKVFYSFIDDKNHNKKILVIRTKGTIAGQYRVYSEEGANKSGLAWPSAFKVQLQLPDNEVAQISDYYPRNSIDTKEYMSTLTYGFNGNVTGDDSGKIGGLIGANVSIGHTLKYVQPDFKTILESPTDKKVGWKVIFNNMVNQNWGPYDRDSWNPVYGNQLFMKTRNGSMKAAENFLDPNKASSLLSSGFSPDFATVITMDRKATKQQTNIDVIYERVRDDYQLHWTSTNWKGTNTKDKWTDRSSERYKIDWEKEEMTN
JP021	SRA: DRR257763	ST30	CC30	﻿ATGACATATAGAATGAAGAAATGGCAAAAATTGTCCACCATTACGTTATTAATGGCTGGTGTGATTACTTTGAATGGTGGTGAATTCAGAAGTATTGATAAACATCAAATCGCTGTGGCTGATACGAATGTTCAAACGACAGATTATGAAAAGTTGAGGAACATATGGCTGGACGTTAACTATGGTTATGATAAGTATGATGAGAATAATCCAGATATGAAGAAGAAGTTTGAGGCTACGGAGAATGAGGCAGAGAAATTACTCAAGGAAATGAAAACTGAAAGTGATAGGAAATACTTGTGGGAAAGCTCAAAAGATTTAGATACGAAGTCTGCGGATATGACTCGTACCTATCGTAATATTGAGAAAATCTCAGAAGCGATGAAACATAAAAATAC…	﻿MTYRMKKWQKLSTITLLMAGVITLNGGEFRSIDKHQIAVADTNVQTTDYEKLRNIWLDVNYGYDKYDENNPDMKKKFEATENEAEKLLKEMKTESDRKYLWESSKDLDTKSADMTRTYRNIEKISEAMKHKNTKLKTDENKTKVKDALEWLHKNAYGKEPDKKVADLTSNFKNKTSRNTNLNWWDYEIGTPRALTNTLILLQEDFTDEEKKKYTAPIKTFAPDSDKILSSVGKSEPAKGGNLVDISKVKLLESIIEEDKDMMKKSIDSFNTVFTYAQNSATGKERNGFYKDGSYIDHQDVPYTGAYGVVLLEGISQMMPMIKETPFNDSNQNDTTLKSWIDDGFMPLIYKGEMMDLSRGRAISRENETSHSASATVMKSLLRLSDTMDKSTKAKYKKI…	ATGACAAATAAAATGAAGAAATGGCAAAAATTATCCACCATTACGTTATTAATGACCGGAGTGATTGCTTTAAATAATGGTGAATTTAGAAATGTTGATAAACATCAAATCGCTGTGGCTGATACGAATGTTCAAACGCCAGATTATGAAAAATTGAAGAAGACGTGGCTCGACGTTAACTACGGTTATGATCAGTATGATGAGAATAATCAAGATATGAAGAAGAAGTTTGATGCTAAAGAAAAAGAAGCCAAGAAGTTACTTGATGACATGAAAACTGATACGAATAGAACATATTTGTGGTCAGGAGCTGAAAACCTTGAAACTAATTCTTCTCACATGACAAAAACCTATCGTAATATCGAGAAAATCGCAGAAGCAATGCAACATAAGAATACG…	﻿MTNKMKKWQKLSTITLLMTGVIALNNGEFRNVDKHQIAVADTNVQTPDYEKLKKTWLDVNYGYDQYDENNQDMKKKFDAKEKEAKKLLDDMKTDTNRTYLWSGAENLETNSSHMTKTYRNIEKIAEAMQHKNTVLKTVENKLKIKEALDWMHKNVYGKNPSQKVEDLTKNRKGQTTPKNNSLNWWDYEIGTPRALTNTLLLMDDMLTKDEMKNYSKPISTYAPSSDKILSSVGESEDAKGGNLVDISKVKLLESVIEEDVDMLKKSIDSFNKVFTYVQDSATGKGRNGFYKDGSYIDHQDVPYTGAYGVVLLEGISQMMPMIKESPFKTTQDNATLSNWIDEGFMPLIYKGEMMDLSRGRAISRENETSHTASATVMKSLLRLNDTMDDSTKTRYKQI…	ATGAAAACACGTATAGTCAGCTCAGTAACAACAACACTATTGCTAGGTTCTATATTAATGAATCCTGTCGCTAATGCCGCAGATTCTGATATTAATATTAAAACCGGTACTACAGATATAGGAAGCAATACTACAGTAAAAACAGGTGATTTAGTCACTTATGATAAAGAAAATGGCATGCACAAAAAAGTATTTTATAGTTTTATCGATGATAAAAATCACAATAAAAAAATATTAGTCATCAGAACGAAAGGTACCATTGCTGGTCAGTATAGAGTTTATAGCGAAGAAGGCGCTAATAAAAGCGGTTTAGCCTGGCCTTCAGCATTTAAGGTACAGTTGCAACTACCTGATAATGAAGTAGCACAAATTTCTGATTACTACCCTAGAAATTCAATT…	﻿MKTRIVSSVTTTLLLGSILMNPVANAADSDINIKTGTTDIGSNTTVKTGDLVTYDKENGMHKKVFYSFIDDKNHNKKILVIRTKGTIAGQYRVYSEEGANKSGLAWPSAFKVQLQLPDNEVAQISDYYPRNSIDTKEYMSTLTYGFNGNVTGDDSGKIGGLIGANVSIGHTLKYVQPDFKTILESPTDKKVGWKVIFNNMVNQNWGPYDRDSWNPVYGNQLFMKTRNGSMKAAENFLDPNKASSLLSSGFSPDFATVITMDRKATKQQTNIDVIYERVRDDYQLHWTSTNWKGTNTKDKWTDRSSERYKIDWEKEEMTN
UAMS-1	Assembly: GCA_000788115.1	ST30	CC30	ATGACATATAGAATGAAGAAATGGCAAAAATTGTCCACCATTACGTTATTAATGGCTGGTGTGATTACTTTGAATGGTGGTGAATTCAGAAGTATTGATAAACATCAAATCGCTGTGGCTGATACGAATGTTCAAACGACAGATTATGAAAAGTTGAGGAACATATGGCTGGACGTTAACTATGGTTATGATAAGTATGATGAGAATAATCCAGATATGAAGAAGAAGTTTGAGGCTACGGAGAATGAGGCAGAGAAATTACTCAAGGAAATGAAAACTGAAAGTGATAGGAAATACTTGTGGGAAAGCTCAAAAGATTTAGATACGAAGTCTGCGGATATGACTCGTACCTATCGTAATATTGAGAAAATCTCAGAAGCGATGAAACATAAAAATACT…	MTYRMKKWQKLSTITLLMAGVITLNGGEFRSIDKHQIAVADTNVQTTDYEKLRNIWLDVNYGYDKYDENNPDMKKKFEATENEAEKLLKEMKTESDRKYLWESSKDLDTKSADMTRTYRNIEKISEAMKHKNTKLKTDENKTKVKDALEWLHKNAYGKEPDKKVADLTSNFKNKTSRNTNLNWWDYEIGTPRALTNTLILLQEDFTDEEKKKYTAPIKTFAPDSDKILSSVGKSEPAKGGNLVDISKVKLLESIIEEDKDMMKKSIDSFNTVFTYAQNSATGKERNGFYKDGSYIDHQDVPYTGAYGVVLLEGISQMMPMIKETPFNDSNQNDTTLKSWIDDGFMPLIYKGEMMDLSRGRAISRENETSHSASATVMKSLLRLSDTMDKSTKAKYKKIV…	ATGACAAATAAAATGAAGAAATGGCAAAAATTATCCACCATTACGTTATTAATGACCGGAGTGATTGCTTTAAATAATGGTGAATTTAGAAATGTTGATAAACATCAAATCGCTGTGGCTGATACGAATGTTCAAACGCCAGATTATGAAAAATTGAAGAAGACGTGGCTCGACGTTAACTACGGTTATGATCAGTATGATGAGAATAATCAAGATATGAAGAAGAAGTTTGATGCTAAAGAAAAAGAAGCCAAGAAGTTACTTGATGACATGAAAACTGATACGAATAGAACATATTTGTGGTCAGGAGCTGAAAACCTTGAAACTAATTCTTCTCACATGACAAAAACCTATCGTAATATCGAGAAAATCGCAGAATCAATGCAACATAAGAATACG…	MTNKMKKWQKLSTITLLMTGVIALNNGEFRNVDKHQIAVADTNVQTPDYEKLKKTWLDVNYGYDQYDENNQDMKKKFDAKEKEAKKLLDDMKTDTNRTYLWSGAENLETNSSHMTKTYRNIEKIAESMQHKNTVLKTVENKLKIKEALDWMHKNVYGKNPSQKVEDLTKNRKGQTTPKNNSLNWWDYEIGTPRALTNTLLLMDDMLTKDEMKNYSKPISTYAPSSDKILSSVGESEDAKGGNLVDISKVKLLESVIEEDVDMLKKSIDSFNKVFTYVQDSATGKGRNGFYKDGSYIDHQDVPYTGAYGVVLLEGISQMMPMIKESPFKTTQDNATLSNWIDEGFMPLIYKGEMMDLSRGRAISRENETSHTASATVMKSLLRLNDTMDDSTKTRYKQIV…	﻿ATGAAAACACGTATAGTCAGCTCAGTAACAACAACACTATTGCTAGGTTCTATATTAATGAATCCTGTCGCTAATGCCGCAGATTCTGATATTAATATTAAAACCGGTACTACAGATATAGGAAGCAATACTACAGTAAAAACAGGTGATTTAGTCACTTATGATAAAGAAAATGGCATGCACAAAAAAGTATTTTATAGTTTTATCGATGATAAAAATCACAATAAAAAAATATTAGTCATCAGAACGAAAGGTACCATTGCTGGTCAGTATAGAGTTTATAGCGAAGAAGGCGCTAATAAAAGCGGTTTAGCCTGGCCTTCAGCATTTAAGGTATAGTTGCAACTACCTGATAATGAAGTAGCACAAATTTCTGATTACTACCCTAGAAATTCAAT…	﻿MKTRIVSSVTTTLLLGSILMNPVANAADSDINIKTGTTDIGSNTTVKTGDLVTYDKENGMHKKVFYSFIDDKNHNKKILVIRTKGTIAGQYRVYSEEGANKSGLAWPSAFKV
FDAARGOS_504	Assembly: GCA_003827915.1	ST30	CC30	ATGACATATAGAATGAAGAAATGGCAAAAATTGTCCACCATTACGTTATTAATGGCTGGTGTGATTACTTTGAATGGTGGTGAATTCAGAAGTATTGATAAACATCAAATCGCTGTGGCTGATACGAATGTTCAAACGACAGATTATGAAAAGTTGAGGAACATATGGCTGGACGTTAACTATGGTTATGATAAGTATGATGAGAATAATCCAGATATGAAGAAGAAGTTTGAGGCTACGGAGAATGAGGCAGAGAAATTACTCAAGGAAATGAAAACTGAAAGTGATAGGAAATACTTGTGGGAAAGCTCAAAAGATTTAGATACGAAGTCTGCGGATATGACTCGTACCTATCGTAATATTGAGAAAATCTCAGAAGCGATGAAACATAAAAATACT…	﻿MTYRMKKWQKLSTITLLMAGVITLNGGEFRSIDKHQIAVADTNVQTTDYEKLRNIWLDVNYGYDKYDENNPDMKKKFEATENEAEKLLKEMKTESDRKYLWESSKDLDTKSADMTRTYRNIEKISEAMKHKNTKLKTDENKTKVKDALEWLHKNAYGKEPDKKVADLTSNFKNKTSRNTNLNWWDYEIGTPRALTNTLILLQEDFTDEEKKKYTAPIKTFAPDSDKILSSVGKSEPAKGGNLVDISKVKLLESIIEEDKDMMKKSIDSFNTVFTYAQNSATGKERNGFYKDGSYIDHQDVPYTGAYGVVLLEGISQMMPMIKETPFNDSNQNDTTLKSWIDDGFMPLIYKGEMMDLSRGRAISRENETSHSASATVMKSLLRLSDTMDKSTKAKYKKI…	ATGACAAATAAAATGAAGAAATGGCAAAAATTATCCACCATTACGTTATTAATGACCGGAGTGATTGCTTTAAATAATGGTGAATTTAGAAATGTTGATAAACATCAAATCGCTGTGGCTGATACGAATGTTCAAACGCCAGATTATGAAAAATTGAAGAAGACGTGGCTCGACGTTAACTACGGTTATGATCAGTATGATGAGAATAATCAAGATATGAAGAAGAAGTTTGATGCTAAAGAAAAAGAAGCCAAGAAGTTACTTGATGACATGAAAACTGATACGAATAGAACATATTTGTGGTCAGGAGCTGAAAACCTTGAAACTAATTCTTCTCACATGACAAAAACCTATCGTAATATCGAGAAAATCGCAGAAGCAATGCAACATAAGAATACG…	﻿MTNKMKKWQKLSTITLLMTGVIALNNGEFRNVDKHQIAVADTNVQTPDYEKLKKTWLDVNYGYDQYDENNQDMKKKFDAKEKEAKKLLDDMKTDTNRTYLWSGAENLETNSSHMTKTYRNIEKIAEAMQHKNTVLKTVENKLKIKEALDWMHKNVYGKNPSQKVEDLTKNRKGQTTPKNNSLNWWDYEIGTPRALTNTLLLMDDMLTKDEMKNYSKPISTYAPSSDKILSSVGESEDAKGGNLVDISKVKLLESVIEEDVDMLKKSIDSFNKVFTYVQDSATGKSRNGFYKDGSYIDHQDVPYTGAYGVVLLEGISQMMPMIKESPFKTTQDNATLSNWIDEGFMPLIYKGEMMDLSRGRAISRENETSHTASATVMKSLLRLNDTMDDSTKTRYKQI…	ATGAAAACACGTATAGTCAGCTCAGTAACAACAACACTATTGCTAGGTTCTATATTAATGAATCCTGTCGCTAATGCCGCAGATTCTGATATTAATATTAAAACCGGTACTACAGATATAGGAAGCAATACTACAGTAAAAACAGGTGATTTAGTCACTTATGATAAAGAAAATGGCATGCACAAAAAAGTATTTTATAGTTTTATCGATGATAAAAATCACAATAAAAAAATATTAGTCATCAGAACGAAAGGTACCATTGCTGGTCAGTATAGAGTTTATAGCGAAGAAGGCGCTAATAAAAGCGGTTTAGCCTGGCCTTCAGCATTTAAGGTACAGTTGCAACTACCTGATAATGAAGTAGCACAAATTTCTGATTACTACCCTAGAAATTCAATT…	﻿MKTRIVSSVTTTLLLGSILMNPVANAADSDINIKTGTTDIGSNTTVKTGDLVTYDKENGMHKKVFYSFIDDKNHNKKILVIRTKGTIAGQYRVYSEEGANKSGLAWPSAFKVQLQLPDNEVAQISDYYPRNSIDTKEYMSTLTYGFNGNVTGDDSGKIGGLIGANVSIGHTLKYVQPDFKTILESPTDKKVGWKVIFNNMVNQNWGPYDRDSWNPVYGNQLFMKTRNGSMKAAENFLDPNKASSLLSSGFSPDFATVITMDRKATKQQTNIDVIYERVRDDYQLHWTSTNWKGTNTKDKWTDRSSERYKIDWEKEEMTN
AR_0470	Assembly: GCA_003193745.1	ST30	CC30	ATGACATATAGAATGAAGAAATGGCAAAAATTGTCCACCATTACGTTATTAATGGCTGGTGTGATTACTTTGAATGGTGGTGAATTCAGAAGTATTGATAAACATCAAATCGCTGTGGCTGATACGAATGTTCAAACGACAGATTATGAAAAGTTGAGGAACATATGGCTGGACGTTAACTATGGTTATGATAAGTATGATGAGAATAATCCAGATATGAAGAAGAAGTTTGAGGCTACGGAGAATGAGGCAGAGAAATTACTCAAGGAAATGAAAACTGAAAGTGATAGGAAATACTTGTGGGAAAGCTCAAAAGATTTAGATACGAAGTCTGCGGATATGACTCGTACCTATCGTAATATTGAGAAAATCTCAGAAGCGATGAAACATAAAAATACT…	﻿MTYRMKKWQKLSTITLLMAGVITLNGGEFRSIDKHQIAVADTNVQTTDYEKLRNIWLDVNYGYDKYDENNPDMKKKFEATENEAEKLLKEMKTESDRKYLWESSKDLDTKSADMTRTYRNIEKISEAMKHKNTKLKTDENKTKVKDALEWLHKNAYGKEPDKKVADLTSNFKNKTSRNTNLNWWDYEIGTPRALTNTLILLQEDFTDEEKKKYTAPIKTFAPDSDKILSSVGKSEPAKGGNLVDISKVKLLESIIEEDKDMMKKSIDSFNTVFTYAQNSATGKERNGFYKDGSYIDHQDVPYTGAYGVVLLEGISQMMPMIKETPFNDSNQNDTTLKSWIDDGFMPLIYKGEMMDLSRGRAISRENETSHSASATVMKSLLRLSDTMDKSTKAKYKKI…	ATGACAAATAAAATGAAGAAATGGCAAAAATTATCCACCATTACGTTATTAATGACCGGAGTGATTGCTTTAAATAATGGTGAATTTAGAAATGTTGATAAACATCAAATCGCTGTGGCTGATACGAATGTTCAAACGCCAGATTATGAAAAATTGAAGAAGACGTGGCTCGACGTTAACTACGGTTATGATCAGTATGATGAGAATAATCAAGATATGAAGAAGAAGTTTGATGCTAAAGAAAAAGAAGCCAAGAAGTTACTTGATGACATGAAAACTGATACGAATAGAACATATTTGTGGTCAGGAGCTGAAAACCTTGAAACTAATTCTTCTCACATGACAAAAACCTATCGTAATATCGAGAAAATCGCAGAAGCAATGCAACATAAGAATACG…	﻿MTNKMKKWQKLSTITLLMTGVIALNNGEFRNVDKHQIAVADTNVQTPDYEKLKKTWLDVNYGYDQYDENNQDMKKKFDAKEKEAKKLLDDMKTDTNRTYLWSGAENLETNSSHMTKTYRNIEKIAEAMQHKNTVLKTVENKLKIKEALDWMHKNVYGKNPSQKVEDLTKNRKGQTTPKNNSLNWWDYEIGTPRALTNTLLLMDDMLTKDEMKNYSKPISTYAPSSDKILSSVGESEDAKGGNLVDISKVKLLESVIEEDVDMLKKSIDSFNKVFTYVQDSATGKGRNGFYKDGSYIDHQDVPYTGAYGVVLLEGISQMMPMIKESPFKTTQDNATLSNWIDEGFMPLIYKGEMMDLSRGRAISRENETSHTASATVMKSLLRLNDTMDDSTKTRYKQI…	ATGAAAACACGTATAGTCAGCTCAGTAACAACAACACTATTGCTAGGTTCTATATTAATGAATCCTGTCGCTAATGCCGCAGATTCTGATATTAATATTAAAACCGGTACTACAGATATAGGAAGCAATACTACAGTAAAAACAGGTGATTTAGTCACTTATGATAAAGAAAATGGCATGCACAAAAAAGTATTTTATAGTTTTATCGATGATAAAAATCACAATAAAAAAATATTAGTCATCAGAACGAAAGGTACCATTGCTGGTCAGTATAGAGTTTATAGCGAAGAAGGCGCTAATAAAAGCGGTTTAGCCTGGCCTTCAGCATTTAAGGTACAGTTGCAACTACCTGATAATGAAGTAGCACAAATTTCTGATTACTACCCTAGAAATTCAATT…	﻿MKTRIVSSVTTTLLLGSILMNPVANAADSDINIKTGTTDIGSNTTVKTGDLVTYDKENGMHKKVFYSFIDDKNHNKKILVIRTKGTIAGQYRVYSEEGANKSGLAWPSAFKVQLQLPDNEVAQISDYYPRNSIDTKEYMSTLTYGFNGNVTGDDSGKIGGLIGANVSIGHTLKYVQPDFKTILESPTDKKVGWKVIFNNMVNQNWGPYDRDSWNPVYGNQLFMKTRNGSMKAAENFLDPNKASSLLSSGFSPDFATVITMDRKATKQQTNIDVIYERVRDDYQLHWTSTNWKGTNTKDKWTDRSSERYKIDWEKEEMTN
TCH60	Assembly: GCA_000159535.2	ST30	CC30	ATGACATATAGAATGAAGAAATGGCAAAAATTGTCCACCATTACGTTATTAATGGCTGGTGTGATTACTTTGAATGGTGGTGAATTCAGAAGTATTGATAAACATCAAATCGCTGTGGCTGATACGAATGTTCAAACGACAGATTATGAAAAGTTGAGGAACATATGGCTGGACGTTAACTATGGTTATGATAAGTATGATGAGAATAATCCAGATATGAAGAAGAAGTTTGAGGCTACGGAGAATGAGGCAGAGAAATTACTCAAGGAAATGAAAACTGAAAGTGATAGGAAATACTTGTGGGAAAGCTCAAAAGATTTAGATACGAAGTCTGCGGATATGACTCGTACCTATCGTAATATTGAGAAAATCTCAGAAGCGATGAAACATAAAAATACT…	﻿MTYRMKKWQKLSTITLLMAGVITLNGGEFRSIDKHQIAVADTNVQTTDYEKLRNIWLDVNYGYDKYDENNPDMKKKFEATENEAEKLLKEMKTESDRKYLWESSKDLDTKSADMTRTYRNIEKISEAMKHKNTKLKTDENKTKVKDALEWLHKNAYGKEPDKKVADLTSNFKNKTSRNTNLNWWDYEIGTPRALTNTLILLQEDFTDEEKKKYTAPIKTFAPDSDKILSSVGKSEPAKGGNLVDISKVKLLESIIEEDKDMMKKSIDSFNTVFTYAQNSATGKERNGFYKDGSYIDHQDVPYTGAYGVVLLEGISQMMPMIKETPFNDSNQNDTTLKSWIDDGFMPLIYKGEMMDLSRGRAISRENETSHSASATVMKSLLRLSDTMDKSTKAKYKKI…	ATGACAAATAAAATGAAGAAATGGCAAAAATTATCCACCATTACGTTATTAATGACCGGAGTGATTGCTTTAAATAATGGTGAATTTAGAAATGTTGATAAACATCAAATCGCTGTGGCTGATACGAATGTTCAAACGCCAGATTATGAAAAATTGAAGAAGACGTGGCTCGACGTTAACTACGGTTATGATCAGTATGATGAGAATAATCAAGATATGAAGAAGAAGTTTGATGCTAAAGAAAAAGAAGCCAAGAAGTTACTTGATGACATGAAAACTGATACGAATAGAACATATTTGTGGTCAGGAGCTGAAAACCTTGAAACTAATTCTTCTCACATGACAAAAACCTATCGTAATATCGAGAAAATCGCAGAAGCAATGCAACATAAGAATACG…	﻿MTNKMKKWQKLSTITLLMTGVIALNNGEFRNVDKHQIAVADTNVQTPDYEKLKKTWLDVNYGYDQYDENNQDMKKKFDAKEKEAKKLLDDMKTDTNRTYLWSGAENLETNSSHMTKTYRNIEKIAEAMQHKNTVLKTVENKLKIKEALDWMHKNVYGKNPSQKVEDLTKNRKGQTTPKNNSLNWWDYEIGTPRALTNTLLLMDDMLTKDEMKNYSKPISTYAPSSDKILSSVGESEDAKGGNLVDISKVKLLESVIEEDVDMLKKSIDSFNKVFTYVQDSATGKGRNGFYKDGSYIDHQDVPYTGAYGVVLLEGISQMMPMIKESPFKTTQDNATLSNWIDEGFMPLIYKGEMMDLSRGRAISRENETSHTASATVMKSLLRLNDTMDDSTKTRYKQI…	ATGAAAACACGTATAGTCAGCTCAGTAACAACAACACTATTGCTAGGTTCTATATTAATGAATCCTGTCGCTAATGCCGCAGATTCTGATATTAATATTAAAACCGGTACTACAGATATAGGAAGCAATACTACAGTAAAAACAGGTGATTTAGTCACTTATGATAAAGAAAATGGCATGCACAAAAAAGTATTTTATAGTTTTATCGATGATAAAAATCACAATAAAAAAATATTAGTCATCAGAACGAAAGGTACCATTGCTGGTCAGTATAGAGTTTATAGCGAAGAAGGCGCTAATAAAAGCGGTTTAGCCTGGCCTTCAGCATTTAAGGTACAGTTGCAACTACCTGATAATGAAGTAGCACAAATTTCTGATTACTACCCTAGAAATTCAATT…	﻿MKTRIVSSVTTTLLLGSILMNPVANAADSDINIKTGTTDIGSNTTVKTGDLVTYDKENGMHKKVFYSFIDDKNHNKKILVIRTKGTIAGQYRVYSEEGANKSGLAWPSAFKVQLQLPDNEVAQISDYYPRNSIDTKEYMSTLTYGFNGNVTGDDSGKIGGLIGANVSIGHTLKYVQPDFKTILESPTDKKVGWKVIFNNMVNQNWGPYDRDSWNPVYGNQLFMKTRNGSMKAAENFLDPNKASSLLSSGFSPDFATVITMDRKATKQQTNIDVIYERVRDDYQLHWTSTNWKGTNTKDKWTDRSSERYKIDWEKEEMTN
JP031	SRA: DRR257773	ST88	CC88	﻿ATGACATATAGAATGAAGAAATGGCAAAAATTATCCACCATTACGTTATTAATGGCTGGTGTGATTACTTTGAATGGTGGTGAATTCAGAAGTATTGATAAACATCAAATCGCTGTGGCTGATACGAATGTTCAAACGCCAGATTATGAAAAGTTGAGGAACACATGGTTAGATGTTAACTACGGTTATGATAAGTATGATGAGAAGAATGACGCAATGAAGAAGAAGTTTGATGCTACGGAGAAAGAGGCAGAGAAATTACTCAGTAGCATGAAAACTGAAAGTGGAAGGACTTACTTGTGGGATAGTGCAAAAGATTTAGATAACAAGTCTGCGGATATGACTCGTACCTATCGTAATATTGAGAAAATCGCAGAAGCGATGAGGCATCCTAAAAC…	﻿MTYRMKKWQKLSTITLLMAGVITLNGGEFRSIDKHQIAVADTNVQTPDYEKLRNTWLDVNYGYDKYDEKNDAMKKKFDATEKEAEKLLSSMKTESGRTYLWDSAKDLDNKSADMTRTYRNIEKIAEAMRHPKTTLNTDENKKKVKDALEWLHKNAYGKEPDNKVKELTENFKITDSSKKKALNWWDYEIGTPRSLTNTLILLNDQFSNEEKKKFTAPIKTFAPKSDEILSSVGKAEPAKGGNLVDIAKVKLLESIIEEDKDMMKNSIDSFNKVFTYVQDSATDKERNGFYKDGSYIDHKDVPYTGAYGVVLLEGISQMMPMIKETPFNDKTQNNTTLKSWIDDGFLPLIYKGEMMDLSRGRAISRENETSHSASATVMKSLLRLSDAMDDSTKAKYKK…	-	-	ATGAAAACACGTATAGTCAGCTCAGTAACAACAACACTATTGCTAGGTTCCATATTAATGAATCCTGTCGCTAATGCCGCAGATTCTGATATTAATATTAAAACCGGTACTACAGATATTGGAAGCAATACTACAGTAAAAACAGGTGATTTAGTCACTTATGATAAAGAAAATGGCATGCACAAAAAAGTATTTTATAGTTTTATCGATGATAAAAATCACAATAAAAAACTGCTAGTTATTAGAACGAAAGGTACCATTGCTGGTCAATATAGAGTTTATAGCGAAGAAGGTGCTAACAAAAGTGGTTTAGCCTGGCCTTCAGCCTTTAAGGTACAGTTGCAACTACCTGATAATGAAGTAGCTCAAATATCTGATTACTATCCAAGAAATTCGATT…	﻿MKTRIVSSVTTTLLLGSILMNPVANAADSDINIKTGTTDIGSNTTVKTGDLVTYDKENGMHKKVFYSFIDDKNHNKKLLVIRTKGTIAGQYRVYSEEGANKSGLAWPSAFKVQLQLPDNEVAQISDYYPRNSIDTKEYMSTLTYGFNGNVTGDDTGKIGGLIGANVSIGHTLKYVQPDFKTILESPTDKKVGWKVIFNNMVNQNWGPYDRDSWNPVYGNQLFMKTRNGSMKAAENFLDPNKASSLLSSGFSPDFATVITMDRKASKQQTNIDVIYERVRDDYQLHWTSTNWKGTNTKDKWTDRSSERYKIDWEKEEMTN
JP032	SRA: DRR257774	ST88	CC88	﻿ATGACATATAGAATGAAGAAATGGCAAAAATTATCCACCATTACGTTATTAATGGCTGGTGTGATTACTTTGAATGGTGGTGAATTCAGAAGTATTGATAAACATCAAATCGCTGTGGCTGATACGAATGTTCAAACGCCAGATTATGAAAAGTTGAGGAACACATGGTTAGATGTTAACTACGGTTATGATAAGTATGATGAGAAGAATGACGCAATGAAGAAGAAGTTTGATGCTACGGAGAAAGAGGCAGAGAAATTACTCAGTAGCATGAAAACTGAAAGTGGAAGGACTTACTTGTGGGATAGTGCAAAAGATTTAGATAACAAGTCTGCGGATATGACTCGTACCTATCGTAATATTGAGAAAATCGCAGAAGCGATGAGGCATCCTAAAAC…	﻿MTYRMKKWQKLSTITLLMAGVITLNGGEFRSIDKHQIAVADTNVQTPDYEKLRNTWLDVNYGYDKYDEKNDAMKKKFDATEKEAEKLLSSMKTESGRTYLWDSAKDLDNKSADMTRTYRNIEKIAEAMRHPKTTLNTDENKKKVKDALEWLHKNAYGKEPDNKVKELTENFKITDSSKKKALNWWDYEIGTPRSLTNTLILLNDQFSNEEKKKFTAPIKTFAPKSDEILSSVGKAEPAKGGNLVDIAKVKLLESIIEEDKDMMKNSIDSFNKVFTYVQDSATDKERNGFYKDGSYIDHKDVPYTGAYGVVLLEGISQMMPMIKETPFNDKTQNNTTLKSWIDDGFLPLIYKGEMMDLSRGRAISRENETSHSASATVMKSLLRLSDAMDDSTKAKYKK…	-	-	ATGAAAACACGTATAGTCAGCTCAGTAACAACAACACTATTGCTAGGTTCCATATTAATGAATCCTGTCGCTAATGCCGCAGATTCTGATATTAATATTAAAACCGGTACTACAGATATTGGAAGCAATACTACAGTAAAAACAGGTGATTTAGTCACTTATGATAAAGAAAATGGCATGCACAAAAAAGTATTTTATAGTTTTATCGATGATAAAAATCACAATAAAAAACTGCTAGTTATTAGAACGAAAGGTACCATTGCTGGTCAATATAGAGTTTATAGCGAAGAAGGTGCTAACAAAAGTGGTTTAGCCTGGCCTTCAGCCTTTAAGGTACAGTTGCAACTACCTGATAATGAAGTAGCTCAAATATCTGATTACTATCCAAGAAATTCGATT…	﻿MKTRIVSSVTTTLLLGSILMNPVANAADSDINIKTGTTDIGSNTTVKTGDLVTYDKENGMHKKVFYSFIDDKNHNKKLLVIRTKGTIAGQYRVYSEEGANKSGLAWPSAFKVQLQLPDNEVAQISDYYPRNSIDTKEYMSTLTYGFNGNVTGDDTGKIGGLIGANVSIGHTLKYVQPDFKTILESPTDKKVGWKVIFNNMVNQNWGPYDRDSWNPVYGNQLFMKTRNGSMKAAENFLDPNKASSLLSSGFSPDFATVITMDRKASKQQTNIDVIYERVRDDYQLHWTSTNWKGTNTKDKWTDRSSERYKIDWEKEEMTN
JP033	SRA: DRR257775	ST88	CC88	﻿ATGACATATAGAATGAAGAAATGGCAAAAATTATCCACCATTACGTTATTAATGGCTGGTGTGATTACTTTGAATGGTGGTGAATTCAGAAGTATTGATAAACATCAAATCGCTGTGGCTGATACGAATGTTCAAACGCCAGATTATGAAAAGTTGAGGAACACATGGTTAGATGTTAACTACGGTTATGATAAGTATGATGAGAAGAATGACGCAATGAAGAAGAAGTTTGATGCTACGGAGAAAGAGGCAGAGAAATTACTCAGTAGCATGAAAACTGAAAGTGGAAGGACTTACTTGTGGGATAGTGCAAAAGATTTAGATAACAAGTCTGCGGATATGACTCGTACCTATCGTAATATTGAGAAAATCGCAGAAGCGATGAGGCATCCTAAAAC…	﻿MTYRMKKWQKLSTITLLMAGVITLNGGEFRSIDKHQIAVADTNVQTPDYEKLRNTWLDVNYGYDKYDEKNDAMKKKFDATEKEAEKLLSSMKTESGRTYLWDSAKDLDNKSADMTRTYRNIEKIAEAMRHPKTTLNTDENKKKVKDALEWLHKNAYGKEPDNKVKELTENFKITDSSKKKALNWWDYEIGTPRSLTNTLILLNDQFSNEEKKKFTAPIKTFAPKSDEILSSVGKAEPAKGGNLVDIAKVKLLESIIEEDKDMMKNSIDSFNKVFTYVQDSATDKERNGFYKDGSYIDHKDVPYTGAYGVVLLEGISQMMPMIKETPFNDKTQNNTTLKSWIDDGFLPLIYKGEMMDLSRGRAISRENETSHSASATVMKSLLRLSDAMDDSTKAKYKK…	-	-	ATGAAAACACGTATAGTCAGCTCAGTAACAACAACACTATTGCTAGGTTCCATATTAATGAATCCTGTCGCTAATGCCGCAGATTCTGATATTAATATTAAAACCGGTACTACAGATATTGGAAGCAATACTACAGTAAAAACAGGTGATTTAGTCACTTATGATAAAGAAAATGGCATGCACAAAAAAGTATTTTATAGTTTTATCGATGATAAAAATCACAATAAAAAACTGCTAGTTATTAGAACGAAAGGTACCATTGCTGGTCAATATAGAGTTTATAGCGAAGAAGGTGCTAACAAAAGTGGTTTAGCCTGGCCTTCAGCCTTTAAGGTACAGTTGCAACTACCTGATAATGAAGTAGCTCAAATATCTGATTACTATCCAAGAAATTCGATT…	﻿MKTRIVSSVTTTLLLGSILMNPVANAADSDINIKTGTTDIGSNTTVKTGDLVTYDKENGMHKKVFYSFIDDKNHNKKLLVIRTKGTIAGQYRVYSEEGANKSGLAWPSAFKVQLQLPDNEVAQISDYYPRNSIDTKEYMSTLTYGFNGNVTGDDTGKIGGLIGANVSIGHTLKYVQPDFKTILESPTDKKVGWKVIFNNMVNQNWGPYDRDSWNPVYGNQLFMKTRNGSMKAAENFLDPNKASSLLSSGFSPDFATVITMDRKASKQQTNIDVIYERVRDDYQLHWTSTNWKGTNTKDKWTDRSSERYKIDWEKEEMTN
AUS0325	Assembly: GCA_900096745.1	ST88	CC88	ATGACATATAGAATGAAGAAATGGCAAAAATTATCCACCATTACGTTATTAATGGCTGGTGTGATTACTTTGAATGGTGGTGAATTCAGAAGTATTGATAAACATCAAATCGCTGTGGCTGATACGAATGTTCAAACGCCAGATTATGAAAAGTTGAGGAACACATGGTTAGATGTTAACTACGGTTATGATAAGTATGATGAGAAGAATGACGCAATGAAGAAGAAGTTTGATGCTACGGAGAAAGAGGCAGAGAAATTACTCAGTAGCATGAAAACTGAAAGTGGAAGGACTTACTTGTGGGATAGTGCAAAAGATTTAGATAACAAGTCTGCGGATATGACTCGTACCTATCGTAATATTGAGAAAATCGCAGAAGCGATGAGGCATCCTAAAACC…	﻿MTYRMKKWQKLSTITLLMAGVITLNGGEFRSIDKHQIAVADTNVQTPDYEKLRNTWLDVNYGYDKYDEKNDAMKKKFDATEKEAEKLLSSMKTESGRTYLWDSAKDLDNKSADMTRTYRNIEKIAEAMRHPKTTLNTDENKKKVKDALEWLHKNAYGKEPDNKVKELTENFKITDSSKKKALNWWDYEIGTPRSLTNTLILLNDQFSNEEKKKFTAPIKTFAPKSDEILSSVGKAEPAKGGNLVDIAKVKLLESIIEEDKDMMKNSIDSFNKVFTYVQDSATDKERNGFYKDGSYIDHKDVPYTGAYGVVLLEGISQMMPMIKETPFNDKTQNNTTLKSWIDDGFLPLIYKGEMMDLSRGRAISRENETSHSASATVMKSLLRLSDAMDDSTKAKYKK…	-	-	﻿ATGAAAACACGTATAGTCAGCTCAGTAACAACAACACTATTGCTAGGTTCCATATTAATGAATCCTGTCGCTAATGCCGCAGATTCTGATATTAATATTAAAACCGGTACTACAGATATTGGAAGCAATACTACAGTAAAAACAGGTGATTTAGTCACTTATGATAAAGAAAATGGCATGCACAAAAAAGTATTTTATAGTTTTATCGATGATAAAAATCACAATAAAAAACTGCTAGTTATTAGAACGAAAGGTACCATTGCTGGTCAATATAGAGTTTATAGCGAAGAAGGTGCTAACAAAAGTGGTTTAGCCTGGCCTTCAGCCTTTAAGGTACAGTTGCAACTACCTGATAATGAAGTAGCTCAAATATCTGATTACTATCCAAGAAATTCGAT…	﻿MKTRIVSSVTTTLLLGSILMNPVANAADSDINIKTGTTDIGSNTTVKTGDLVTYDKENGMHKKVFYSFIDDKNHNKKLLVIRTKGTIAGQYRVYSEEGANKSGLAWPSAFKVQLQLPDNEVAQISDYYPRNSIDTKEYMSTLTYGFNGNVTGDDTGKIGGLIGANVSIGHTLKYVQPDFKTILESPTDKKVGWKVIFNNMVNQNWGPYDRDSWNPVYGNQLFMKTRNGSMKAAENFLDPNKASSLLSSGFSPDFATVITMDRKASKQQTNIDVIYERVRDDYQLHWTSTNWKGTNTKDKWTDRSSERYKIDWEKEEMTN
SR434	Assembly: GCA_001986135.1	ST88	CC88	ATGACATATAGAATGAAGAAATGGCAAAAATTATCCACCATTACGTTATTAATGGCTGGTGTGATTACTTTGAATGGTGGTGAATTCAGAAGTATTGATAAACATCAAATCGCTGTGGCTGATACGAATGTTCAAACGCCAGATTATGAAAAGTTGAGGAACACATGGTTAGATGTTAACTACGGTTATGATAAGTATGATGAGAAGAATGACGCAATGAAGAAGAAGTTTGATGCTACGGAGAAAGAGGCAGAGAAATTACTCAGTAGCATGAAAACTGAAAGTGGAAGGACTTACTTGTGGGATAGTGCAAAAGATTTAGATAACAAGTCTGCGGATATGACTCGTACCTATCGTAATATTGAGAAAATCGCAGAAGCGATGAGGCATCCTAAAACC…	﻿MTYRMKKWQKLSTITLLMAGVITLNGGEFRSIDKHQIAVADTNVQTPDYEKLRNTWLDVNYGYDKYDEKNDAMKKKFDATEKEAEKLLSSMKTESGRTYLWDSAKDLDNKSADMTRTYRNIEKIAEAMRHPKTTLNTDENKKKVKDALEWLHKNAYGKEPDNKVKELTENFKITDSSKKKALNWWDYEIGTPRSLTNTLILLNDQFSNEEKKKFTAPIKTFAPKSDEILSSVGKAEPAKGGNLVDIAKVKLLESIIEEDKDMMKNSIDSFNKVFTYVQDSATDKERNGFYKDGSYIDHKDVPYTGAYGVVLLEGISQMMPMIKETPFNDKTQNNTTLKSWIDDGFLPLIYKGEMMDLSRGRAISRENETSHSASATVMKSLLRLSDAMDDSTKAKYKK…	-	-	ATGAAAACACGTATAGTCAGCTCAGTAACAACAACACTATTGCTAGGTTCCATATTAATGAATCCTGTCGCTAATGCCGCAGATTCTGATATTAATATTAAAACCGGTACTACAGATATTGGAAGCAATACTACAGTAAAAACAGGTGATTTAGTCACTTATGATAAAGAAAATGGCATGCACAAAAAAGTATTTTATAGTTTTATCGATGATAAAAATCACAATAAAAAACTGCTAGTTATTAGAACGAAAGGTACCATTGCTGGTCAATATAGAGTTTATAGCGAAGAAGGTGCTAACAAAAGTGGTTTAGCCTGGCCTTCAGCCTTTAAGGTACAGTTGCAACTACCTGATAATGAAGTAGCTCAAATATCTGATTACTATCCAAGAAATTCGATT…	﻿MKTRIVSSVTTTLLLGSILMNPVANAADSDINIKTGTTDIGSNTTVKTGDLVTYDKENGMHKKVFYSFIDDKNHNKKLLVIRTKGTIAGQYRVYSEEGANKSGLAWPSAFKVQLQLPDNEVAQISDYYPRNSIDTKEYMSTLTYGFNGNVTGDDTGKIGGLIGANVSIGHTLKYVQPDFKTILESPTDKKVGWKVIFNNMVNQNWGPYDRDSWNPVYGNQLFMKTRNGSMKAAENFLDPNKASSLLSSGFSPDFATVITMDRKASKQQTNIDVIYERVRDDYQLHWTSTNWKGTNTKDKWTDRSSERYKIDWEKEEMTN
JP044	SRA: DRR257785	ST8	CC8	﻿ATGACATATAGAATAAAGAAATGGCAAAAATTATCCACCATTACGTTATTAATGGCTGGTGTGATTACTTTGAATGGTGGTGAATTCAGAAGTGTTGATAAACATCAAATCGCTGTGGCTGATACGAATGTTCAAACGCCAGATTATGAAAAATTGAGGAATACATGGCTGGACGTTAACTATGGTTATGATAAGTATGATGAGAATAATCCAGATATGAAGAAGAAGTTTGATGCTACAGAGAAAGAGGCGACGAATTTACTCAAGGAAATGAAAACTGAAAGTGGTAGGAAATACTTGTGGTCAGGAGCGGAAACCCTTGAAACTAATTCTTCTCATATGACTCGTACCTATCGTAATATTGAGAAAATCGCAGAAGCGATGAGGAATCCTAAAAC…	﻿MTYRIKKWQKLSTITLLMAGVITLNGGEFRSVDKHQIAVADTNVQTPDYEKLRNTWLDVNYGYDKYDENNPDMKKKFDATEKEATNLLKEMKTESGRKYLWSGAETLETNSSHMTRTYRNIEKIAEAMRNPKTTLNTDENKKKVKDALEWLHKNAYGKEPDKKVKELSENFTKTTGKNTNLNWWDYEIGTPKSLTNTLILLNDQFSNEEKKKFTAPIKTFAPDSDKILSSVGKAELAKGGNLVDISKVKLLECIIEEDKDMMKKSIDSFNKVFTYVQDSATGKERNGFYKDGSYIDHQDVPYTGAYGVVLLEGISQMMPMIKETPFNDKTQNDTTLKSWIDDGFMPLIYKGEMMDLSRGRAISRENETSHSASATVMKSLLRLSDAMDDSTKAKYKKI…	-	-	ATGAAAACACGTATAGTCAGCTCAGTAACAACAACACTATTGCTAGGTTCCATATTAATGAATCCTGTCGCTAATGCCGCAGATTCTGATATTAATATTAAAACCGGTACTACAGATATTGGAAGCAATACTACAGTAAAAACAGGTGATTTAGTCACTTATGATAAAGAAAATGGCATGCACAAAAAAGTATTTTATAGTTTTATCGATGATAAAAATCATAATAAAAAACTGCTAGTTATTAGAACGAAAGGTACCATTGCTGGTCAATATAGAGTTTATAGCGAAGAAGGTGCTAACAAAAGTGGTTTAGCCTGGCCTTCAGCCTTTAAGGTACAGTTGCAACTACCTGATAATGAAGTAGCTCAAATATCTGATTACTATCCAAGAAATTCGATT…	﻿MKTRIVSSVTTTLLLGSILMNPVANAADSDINIKTGTTDIGSNTTVKTGDLVTYDKENGMHKKVFYSFIDDKNHNKKLLVIRTKGTIAGQYRVYSEEGANKSGLAWPSAFKVQLQLPDNEVAQISDYYPRNSIDTKEYMSTLTYGFNGNVTGDDTGKIGGLIGANVSIGHTLKYVQPDFKTILESPTDKKVGWKVIFNNMVNQNWGPYDRDSWNPVYGNQLFMKTRNGSMKAADNFLDPNKASSLLSSGFSPDFATVITMDRKASKQQTNIDVIYERVRDDYQLHWTSTNWKGTNTKDKWIDRSSERYKIDWEKEEMTN
JP045	SRA: DRR257786	ST8	CC8	ATGACATATAGAATAAAGAAATGGCAAAAATTATCCACCATTACGTTATTAATGGCTGGTGTGATTACTTTGAATGGTGGTGAATTCAGAAGTGTTGATAAACATCAAATCGCTGTGGCTGATACGAATGTTCAAACGCCAGATTATGAAAAATTGAGGAATACATGGCTGGACGTTAACTATGGTTATGATAAGTATGATGAGAATAATCCAGATATGAAGAAGAAGTTTGATGCTACAGAGAAAGAGGCGACGAATTTACTCAAGGAAATGAAAACTGAAAGTGGTAGGAAATACTTGTGGTCAGGAGCGGAAACCCTTGAAACTAATTCTTCTCATATGACTCGTACCTATCGTAATATTGAGAAAATCGCAGAAGCGATGAGGAATCCTAAAACC…	﻿MTYRIKKWQKLSTITLLMAGVITLNGGEFRSVDKHQIAVADTNVQTPDYEKLRNTWLDVNYGYDKYDENNPDMKKKFDATEKEATNLLKEMKTESGRKYLWSGAETLETNSSHMTRTYRNIEKIAEAMRNPKTTLNTDENKKKVKDALEWLHKNAYGKEPDKKVKELSENFTKTTGKNTNLNWWDYEIGTPKSLTNTLILLNDQFSNEEKKKFTAPIKTFAPDSDKILSSVGKAELAKGGNLVDISKVKLLECIIEEDKDMMKKSIDSFNKVFTYVQDSATGKERNGFYKDGSYIDHQDVPYTGAYGVVLLEGISQMMPMIKETPFNDKTQNDTTLKSWIDDGFMPLIYKGEMMDLSRGRAISRENETSHSASATVMKSLLRLSDAMDDSTKAKYKKI…	-	-	ATGAAAACACGTATAGTCAGCTCAGTAACAACAACACTATTGCTAGGTTCCATATTAATGAATCCTGTCGCTAATGCCGCAGATTCTGATATTAATATTAAAACCGGTACTACAGATATTGGAAGCAATACTACAGTAAAAACAGGTGATTTAGTCACTTATGATAAAGAAAATGGCATGCACAAAAAAGTATTTTATAGTTTTATCGATGATAAAAATCATAATAAAAAACTGCTAGTTATTAGAACGAAAGGTACCATTGCTGGTCAATATAGAGTTTATAGCGAAGAAGGTGCTAACAAAAGTGGTTTAGCCTGGCCTTCAGCCTTTAAGGTACAGTTGCAACTACCTGATAATGAAGTAGCTCAAATATCTGATTACTATCCAAGAAATTCGATT…	﻿MKTRIVSSVTTTLLLGSILMNPVANAADSDINIKTGTTDIGSNTTVKTGDLVTYDKENGMHKKVFYSFIDDKNHNKKLLVIRTKGTIAGQYRVYSEEGANKSGLAWPSAFKVQLQLPDNEVAQISDYYPRNSIDTKEYMSTLTYGFNGNVTGDDTGKIGGLIGANVSIGHTLKYVQPDFKTILESPTDKKVGWKVIFNNMVNQNWGPYDRDSWNPVYGNQLFMKTRNGSMKAADNFLDPNKASSLLSSGFSPDFATVITMDRKASKQQTNIDVIYERVRDDYQLHWTSTNWKGTNTKDKWIDRSSERYKIDWEKEEMTN
JP046	SRA: DRR257787	ST8	CC8	﻿ATGACATATAGAATAAAGAAATGGCAAAAATTATCCACCATTACGTTATTAATGGCTGGTGTGATTACTTTGAATGGTGGTGAATTCAGAAGTGTTGATAAACATCAAATCGCTGTGGCTGATACGAATGTTCAAACGCCAGATTATGAAAAATTGAGGAACACATGGCTGGACGTTAACTATGGTTATGATAAGTATGATGAGAATAATCCAGATATGAAGAAGAAGTTTGATGCTACAGAGAAAGAGGCGACGAATTTACTCAAGGAAATGAAAACTGAAAGTGGTAGGAAATACTTGTGGTCAGGAGCGGAAACCCTTGAAACTAATTCTTCTCATATGACTCGTACCTATCGTAATATTGAGAAAATCGCAGAAGCGATGAGGAATCCTAAAAC…	﻿MTYRIKKWQKLSTITLLMAGVITLNGGEFRSVDKHQIAVADTNVQTPDYEKLRNTWLDVNYGYDKYDENNPDMKKKFDATEKEATNLLKEMKTESGRKYLWSGAETLETNSSHMTRTYRNIEKIAEAMRNPKTTLNTDENKKKVKDALEWLHKNAYGKEPDKKVKELSENFTKTTGKNTNLNWWDYEIGTPKSLTNTLILLNDQFSNEEKKKFTAPIKTFAPDSDKILSSVGKAELAKGGNLVDISKVKLLECIIEEDKDMMKKSIDSFNKVFTYVQDSATGKERNGFYKDGSYIDHQDVPYTGAYGVVLLEGISQMMPMIKETPFNDKTQNDTTLKSWIDDGFMPLIYKGEMMDLSRGRAISRENETSHSASATVMKSLLRLSDAMDDSTKAKYKKI…	-	-	﻿ATGAAAACACGTATAGTCAGCTCAGTAACAACAACACTATTGCTAGGTTCCATATTAATGAATCCTGTCGCTAATGCCGCAGATTCTGATATTAATATTAAAACCGGTACTACAGATATTGGAAGCAATACTACAGTAAAAACAGGTGATTTAGTCACTTATGATAAAGAAAATGGCATGCACAAAAAAGTATTTTATAGTTTTATCGATGATAAAAATCATAATAAAAAACTGCTAGTTATTAGAACGAAAGGTACCATTGCTGGTCAATATAGAGTTTATAGCGAAGAAGGTGCTAACAAAAGTGGTTTAGCCTGGCCTTCAGCCTTTAAGGTACAGTTGCAACTACCTGATAATGAAGTAGCTCAAATATCTGATTACTATCCAAGAAATTCGAT…	﻿MKTRIVSSVTTTLLLGSILMNPVANAADSDINIKTGTTDIGSNTTVKTGDLVTYDKENGMHKKVFYSFIDDKNHNKKLLVIRTKGTIAGQYRVYSEEGANKSGLAWPSAFKVQLQLPDNEVAQISDYYPRNSIDTKEYMSTLTYGFNGNVTGDDTGKIGGLIGANVSIGHTLKYVQPDFKTILESPTDKKVGWKVIFNNMVNQNWGPYDRDSWNPVYGNQLFMKTRNGSMKAAENFLDPNKASSLLSSGFSPDFATVITMDRKASKQQTNIDVIYERVRDDYQLHWTSTNWKGTNTKDKWIDRSSERYKIDWEKEEMTN
JH4899	Assembly: GCA_002356675.1	ST8	CC8	ATGACATATAGAATAAAGAAATGGCAAAAATTATCCACCATTACGTTATTAATGGCTGGTGTGATTACTTTGAATGGTGGTGAATTCAGAAGTGTTGATAAACATCAAATCGCTGTGGCTGATACGAATGTTCAAACGCCAGATTATGAAAAATTGAGGAACACATGGCTGGACGTTAACTATGGTTATGATAAGTATGATGAGAATAATCCAGATATGAAGAAGAAGTTTGATGCTACAGAGAAAGAGGCGACGAATTTACTCAAGGAAATGAAAACTGAAAGTGGTAGGAAATACTTGTGGTCAGGAGCGGAAACCCTTGAAACTAATTCTTCTCATATGACTCGTACCTATCGTAATATTGAGAAAATCGCAGAAGCGATGAGGAATCCTAAAACC…	﻿MTYRIKKWQKLSTITLLMAGVITLNGGEFRSVDKHQIAVADTNVQTPDYEKLRNTWLDVNYGYDKYDENNPDMKKKFDATEKEATNLLKEMKTESGRKYLWSGAETLETNSSHMTRTYRNIEKIAEAMRNPKTTLNTDENKKKVKDALEWLHKNAYGKEPDKKVKELSENFTKTTGKNTNLNWWDYEIGTPKSLTNTLILLNDQFSNEEKKKFTAPIKTFAPDSDKILSSVGKAELAKGGNLVDISKVKLLECIIEEDKDMMKKSIDSFNKVFTYVQDSATGKERNGFYKDGSYIDHQDVPYTGAYGVVLLEGISQMMPMIKETPFNDKTQNDTTLKSWIDDGFMPLIYKGEMMDLSRGRAISRENETSHSASATVMKSLLRLSDAMDDSTKAKYKKI…	-	-	ATGAAAACACGTATAGTCAGCTCAGTAACAACAACACTATTGCTAGGTTCCATATTAATGAATCCTGTCGCTAATGCCGCAGATTCTGATATTAATATTAAAACCGGTACTACAGATATTGGAAGCAATACTACAGTAAAAACAGGTGATTTAGTCACTTATGATAAAGAAAATGGCATGCACAAAAAAGTATTTTATAGTTTTATCGATGATAAAAATCATAATAAAAAACTGCTAGTTATTAGAACGAAAGGTACCATTGCTGGTCAATATAGAGTTTATAGCGAAGAAGGTGCTAACAAAAGTGGTTTAGCCTGGCCTTCAGCCTTTAAGGTACAGTTGCAACTACCTGATAATGAAGTAGCTCAAATATCTGATTACTATCCAAGAAATTCGATT…	﻿MKTRIVSSVTTTLLLGSILMNPVANAADSDINIKTGTTDIGSNTTVKTGDLVTYDKENGMHKKVFYSFIDDKNHNKKLLVIRTKGTIAGQYRVYSEEGANKSGLAWPSAFKVQLQLPDNEVAQISDYYPRNSIDTKEYMSTLTYGFNGNVTGDDTGKIGGLIGANVSIGHTLKYVQPDFKTILESPTDKKVGWKVIFNNMVNQNWGPYDRDSWNPVYGNQLFMKTRNGSMKAADNFLDPNKASSLLSSGFSPDFATVITMDRKASKQQTNIDVIYERVRDDYQLHWTSTNWKGTNTKDKWIDRSSERYKIDWEKEEMTN
USA300_FPR3757	Assembly: GCA_000013465.1	ST8	CC8	ATGACATATAGAATAAAGAAATGGCAAAAATTATCCACCATTACGTTATTAATGGCTGGTGTGATTACTTTGAATGGTGGTGAATTCAGAAGTGTTGATAAACATCAAATCGCTGTGGCTGATACGAATGTTCAAACGCCAGATTATGAAAAATTGAGGAACACATGGCTGGACGTTAACTATGGTTATGATAAGTATGATGAGAATAATCCAGATATGAAGAAGAAGTTTGATGCTACAGAGAAAGAGGCGACGAATTTACTCAAGGAAATGAAAACTGAAAGTGGTAGGAAATACTTGTGGTCAGGAGCGGAAACCCTTGAAACTAATTCTTCTCATATGACTCGTACCTATCGTAATATTGAGAAAATCGCAGAAGCGATGAGGAATCCTAAAACC…	﻿MTYRIKKWQKLSTITLLMAGVITLNGGEFRSVDKHQIAVADTNVQTPDYEKLRNTWLDVNYGYDKYDENNPDMKKKFDATEKEATNLLKEMKTESGRKYLWSGAETLETNSSHMTRTYRNIEKIAEAMRNPKTTLNTDENKKKVKDALEWLHKNAYGKEPDKKVKELSENFTKTTGKNTNLNWWDYEIGTPKSLTNTLILLNDQFSNEEKKKFTAPIKTFAPDSDKILSSVGKAELAKGGNLVDISKVKLLECIIEEDKDMMKKSIDSFNKVFTYVQDSATGKERNGFYKDGSYIDHQDVPYTGAYGVVLLEGISQMMPMIKETPFNDKTQNDTTLKSWIDDGFMPLIYKGEMMDLSRGRAISRENETSHSASATVMKSLLRLSDAMDDSTKAKYKKI…	-	-	ATGAAAACACGTATAGTCAGCTCAGTAACAACAACACTATTGCTAGGTTCCATATTAATGAATCCTGTCGCTAATGCCGCAGATTCTGATATTAATATTAAAACCGGTACTACAGATATTGGAAGCAATACTACAGTAAAAACAGGTGATTTAGTCACTTATGATAAAGAAAATGGCATGCACAAAAAAGTATTTTATAGTTTTATCGATGATAAAAATCATAATAAAAAACTGCTAGTTATTAGAACGAAAGGTACCATTGCTGGTCAATATAGAGTTTATAGCGAAGAAGGTGCTAACAAAAGTGGTTTAGCCTGGCCTTCAGCCTTTAAGGTACAGTTGCAACTACCTGATAATGAAGTAGCTCAAATATCTGATTACTATCCAAGAAATTCGATT…	﻿MKTRIVSSVTTTLLLGSILMNPVANAADSDINIKTGTTDIGSNTTVKTGDLVTYDKENGMHKKVFYSFIDDKNHNKKLLVIRTKGTIAGQYRVYSEEGANKSGLAWPSAFKVQLQLPDNEVAQISDYYPRNSIDTKEYMSTLTYGFNGNVTGDDTGKIGGLIGANVSIGHTLKYVQPDFKTILESPTDKKVGWKVIFNNMVNQNWGPYDRDSWNPVYGNQLFMKTRNGSMKAADNFLDPNKASSLLSSGFSPDFATVITMDRKASKQQTNIDVIYERVRDDYQLHWTSTNWKGTNTKDKWIDRSSERYKIDWEKEEMTN
JP049	SRA: DRR257790	ST380	CC8	﻿ATGACATATAGAATAAAGAAATGGCAAAAATTATCCACCATTACGTTATTAATGGCTGGTGTGATTACTTTGAATGGTGGTGAATTCAGAAGTGTTGATAAACATCAAATCGCTGTGGCTGATACGAATGTTCAAACGCCAGATTATGAAAAATTGAGGAACACATGGCTGGACGTTAACTATGGTTATGATAAGTATGATGAGAATAATCCAGATATGAAGAAGAAGTTTGATGCTACAGAGAAAGAGGCGACGAATTTACTCAAGGAAATGAAAACTGAAAGTGGTAGGAAATACTTGTGGTCAGGAGCGGAAACCCTTGAAACTAATTCTTCTCATATGACTCGTACCTATCGTAATATTGAGAAAATCGCAGAAGCGATGAGGAATCCTAAAAC…	﻿MTYRIKKWQKLSTITLLMAGVITLNGGEFRSVDKHQIAVADTNVQTPDYEKLRNTWLDVNYGYDKYDENNPDMKKKFDATEKEATNLLKEMKTESGRKYLWSGAETLETNSSHMTRTYRNIEKIAEAMRNPKTTLNTDENKKKVKDALEWLHKNAYGKEPDKKVKELSENFTKTTGKNTNLNWWDYEIGTPKSLTNTLILLNDQFSNEEKKKFTAPIKTFAPDSDKILSSVGKAELAKGGNLVDISKVKLLECIIEEDKDMMKKSIDSFNKVFTYVQDSATGKERNGFYKDGSYIDHQDVPYTGAYGVVLLEGISQMMPMIKETPFNDKTQNDTTLKSWIDDGFMPLIYKGEMMDLSRGRAISRENETSHSASATVMKSLLRLSDAMDDSTKAKYKKI…	-	-	ATGAAAACACGTATAGTCAGCTCAGTAACAACAACACTATTGCTAGGTTCCATATTAATGAATCCTGTCGCTAATGCCGCAGATTCTGATATTAATATTAAAACCGGTACTACAGATATTGGAAGCAATACTACAGTAAAAACAGGTGATTTAGTCACTTATGATAAAGAAAATGGCATGCACAAAAAAGTATTTTATAGTTTTATCGATGATAAAAATCATAATAAAAAACTGCTAGTTATTAGAACGAAAGGTACCATTGCTGGTCAATATAGAGTTTATAGCGAAGAAGGTGCTAACAAAAGTGGTTTAGCCTGGCCTTCAGCCTTTAAGGTACAGTTGCAACTACCTGATAATGAAGTAGCTCAAATATCTGATTACTATCCAAGAAATTCGATT…	﻿MKTRIVSSVTTTLLLGSILMNPVANAADSDINIKTGTTDIGSNTTVKTGDLVTYDKENGMHKKVFYSFIDDKNHNKKLLVIRTKGTIAGQYRVYSEEGANKSGLAWPSAFKVQLQLPDNEVAQISDYYPRNSIDTKEYMSTLTYGFNGNVTGDDIGKIGGLIGANVSIGHTLKYVQPDFKTILESPTDKKVGWKVIFNNMVNQNWGPYDRDSWNPVYGNQLFMKTRNGSMKAADNFLDPNKASSLLSSGFSPDFATVITMDRKASKQQTNIDVIYERVRDDYQLHWTSTNWKGTNTKDKWIDRSSERYKIDWEKEEMTN
patient#158	SRA: DRR123120	ST380	CC8	﻿ATGACATATAGAATAAAGAAATGGCAAAAATTATCCACCATTACGTTATTAATGGCTGGTGTGATTACTTTGAATGGTGGTGAATTCAGAAGTGTTGATAAACATCAAATCGCTGTGGCTGATACGAATGTTCAAACGCCAGATTATGAAAAATTGAGGAACACATGGCTGGACGTTAACTATGGTTATGATAAGTATGATGAGAATAATCCAGATATGAAGAAGAAGTTTGATGCTACAGAGAAAGAGGCGACGAATTTACTCAAGGAAATGAAAACTGAAAGTGGTAGGAAATACTTGTGGTCAGGAGCGGAAACCCTTGAAACTAATTCTTCTCATATGACTCGTACCTATCGTAATATTGAGAAAATCGCAGAAGCGATGAGGAATCCTAAAAC…	﻿MTYRIKKWQKLSTITLLMAGVITLNGGEFRSVDKHQIAVADTNVQTPDYEKLRNTWLDVNYGYDKYDENNPDMKKKFDATEKEATNLLKEMKTESGRKYLWSGAETLETNSSHMTRTYRNIEKIAEAMRNPKTTLNTDENKKKVKDALEWLHKNAYGKEPDKKVKELSENFTKTTGKNTNLNWWDYEIGTPKSLTNTLILLNDQFSNEEKKKFTAPIKTFAPDSDKILSSVGKAELAKGGNLVDISKVKLLECIIEEDKDMMKKSIDSFNKVFTYVQDSATGKERNGFYKDGSYIDHQDVPYTGAYGVVLLEGISQMMPMIKETPFNDKTQNDTTLKSWIDDGFMPLIYKGEMMDLSRGRAISRENETSHSASATVMKSLLRLSDAMDDSTKAKYKKI…	-	-	ATGAAAACACGTATAGTCAGCTCAGTAACAACAACACTATTGCTAGGTTCCATATTAATGAATCCTGTCGCTAATGCCGCAGATTCTGATATTAATATTAAAACCGGTACTACAGATATTGGAAGCAATACTACAGTAAAAACAGGTGATTTAGTCACTTATGATAAAGAAAATGGCATGCACAAAAAAGTATTTTATAGTTTTATCGATGATAAAAATCATAATAAAAAACTGCTAGTTATTAGAACGAAAGGTACCATTGCTGGTCAATATAGAGTTTATAGCGAAGAAGGTGCTAACAAAAGTGGTTTAGCCTGGCCTTCAGCCTTTAAGGTACAGTTGCAACTACCTGATAATGAAGTAGCTCAAATATCTGATTACTATCCAAGAAATTCGATT…	﻿MKTRIVSSVTTTLLLGSILMNPVANAADSDINIKTGTTDIGSNTTVKTGDLVTYDKENGMHKKVFYSFIDDKNHNKKLLVIRTKGTIAGQYRVYSEEGANKSGLAWPSAFKVQLQLPDNEVAQISDYYPRNSIDTKEYMSTLTYGFNGNVTGDDIGKIGGLIGANVSIGHTLKYVQPDFKTILESPTDKKVGWKVIFNNMVNQNWGPYDRDSWNPVYGNQLFMKTRNGSMKAADNFLDPNKASSLLSSGFSPDFATVITMDRKASKQQTNIDVIYERVRDDYQLHWTSTNWKGTNTKDKWIDRSSERYKIDWEKEEMTN
JMUB1360	SRA: DRR203144	ST380	CC8	﻿ATGACATATAGAATAAAGAAATGGCAAAAATTATCCACCATTACGTTATTAATGGCTGGTGTGATTACTTTGAATGGTGGTGAATTCAGAAGTGTTGATAAACATCAAATCGCTGTGGCTGATACGAATGTTCAAACGCCAGATTATGAAAAATTGAGGAACACATGGCTGGACGTTAACTATGGTTATGATAAGTATGATGAGAATAATCCAGATATGAAGAAGAAGTTTGATGCTACAGAGAAAGAGGCGACGAATTTACTCAAGGAAATGAAAACTGAAAGTGGTAGGAAATACTTGTGGTCAGGAGCGGAAACCCTTGAAACTAATTCTTCTCATATGACTCGTACCTATCGTAATATTGAGAAAATCGCAGAAGCGATGAGGAATCCTAAAAC…	﻿MTYRIKKWQKLSTITLLMAGVITLNGGEFRSVDKHQIAVADTNVQTPDYEKLRNTWLDVNYGYDKYDENNPDMKKKFDATEKEATNLLKEMKTESGRKYLWSGAETLETNSSHMTRTYRNIEKIAEAMRNPKTTLNTDENKKKVKDALEWLHKNAYGKEPDKKVKELSENFTKTTGKNTNLNWWDYEIGTPKSLTNTLILLNDQFSNEEKKKFTAPIKTFAPDSDKILSSVGKAELAKGGNLVDISKVKLLECIIEEDKDMMKKSIDSFNKVFTYVQDSATGKERNGFYKDGSYIDHQDVPYTGAYGVVLLEGISQMMPMIKETPFNDKTQNDTTLKSWIDDGFMPLIYKGEMMDLSRGRAISRENETSHSASATVMKSLLRLSDAMDDSTKAKYKKI…	-	-	ATGAAAACACGTATAGTCAGCTCAGTAACAACAACACTATTGCTAGGTTCCATATTAATGAATCCTGTCGCTAATGCCGCAGATTCTGATATTAATATTAAAACCGGTACTACAGATATTGGAAGCAATACTACAGTAAAAACAGGTGATTTAGTCACTTATGATAAAGAAAATGGCATGCACAAAAAAGTATTTTATAGTTTTATCGATGATAAAAATCATAATAAAAAACTGCTAGTTATTAGAACGAAAGGTACCATTGCTGGTCAATATAGAGTTTATAGCGAAGAAGGTGCTAACAAAAGTGGTTTAGCCTGGCCTTCAGCCTTTAAGGTACAGTTGCAACTACCTGATAATGAAGTAGCTCAAATATCTGATTACTATCCAAGAAATTCGATT…	﻿MKTRIVSSVTTTLLLGSILMNPVANAADSDINIKTGTTDIGSNTTVKTGDLVTYDKENGMHKKVFYSFIDDKNHNKKLLVIRTKGTIAGQYRVYSEEGANKSGLAWPSAFKVQLQLPDNEVAQISDYYPRNSIDTKEYMSTLTYGFNGNVTGDDIGKIGGLIGANVSIGHTLKYVQPDFKTILESPTDKKVGWKVIFNNMVNQNWGPYDRDSWNPVYGNQLFMKTRNGSMKAADNFLDPNKASSLLSSGFSPDFATVITMDRKASKQQTNIDVIYERVRDDYQLHWTSTNWKGTNTKDKWIDRSSERYKIDWEKEEMTN
JP050	SRA: DRR257791	ST1516	CC8	﻿ATGACATATAGAATAAAGAAATGGCAAAAATTATCCACCATTACGTTATTAATGGCTGGTGTGATTACTTTGAATGGTGGTGAATTCAGAAGTGTTGATAAACATCAAATCGCTGTGGCTGATACGAATGTTCAAACGCCAGATTATGAAAAATTGAGGAACACATGGCTGGACGTTAACTATGGTTATGATAAGTATGATGAGAATAATCCAGATATGAAGAAGAAGTTTGATGCTACAGAGAAAGAGGCGACGAATTTACTCAAGGAAATGAAAACTGAAAGTGGTAGGAAATACTTGTGGTCAGGAGCGGAAACCCTTGAAACTAATTCTTCTCATATGACTCGTACCTATCGTAATATTGAGAAAATCGCAGAAGCGATGAGGAATCCTAAAAC…	﻿MTYRIKKWQKLSTITLLMAGVITLNGGEFRSVDKHQIAVADTNVQTPDYEKLRNTWLDVNYGYDKYDENNPDMKKKFDATEKEATNLLKEMKTESGRKYLWSGAETLETNSSHMTRTYRNIEKIAEAMRNPKTTLNTDENKKKVKDALEWLHKNAYGKEPDKKVKELSENFTKTTGKNTNLNWWDYEIGTPKSLTNTLILLNDQFSNEEKKKFTAPIKTFAPDSDKILSSVGKAELAKGGNLVDISKVKLLECIIEEDKDMMKKSIDSFNKVFTYVQDSATGKERNGFYKDGSYIDHQDVPYTGAYGVVLLEGISQMMPMIKETPFNDKTQNDTTLKSWIDDGFMPLIYKGEMMDLSRGRAISRENETSHSASATVMKSLLRLSDAMDDSTKAKYKKI…	-	-	ATGAAAACACGTATAGTCAGCTCAGTAACAACAACACTATTGCTAGGTTCCATATTAATGAATCCTGTCGCTAATGCCGCAGATTCTGATATTAATATTAAAACCGGTACTACAGATATTGGAAGCAATACTACAGTAAAAACAGGTGATTTAGTCACTTATGATAAAGAAAATGGCATGCACAAAAAAGTATTTTATAGTTTTATCGATGATAAAAATCATAATAAAAAACTGCTAGTTATTAGAACGAAAGGTACCATTGCTGGTCAATATAGAGTTTATAGCGAAGAAGGTGCTAACAAAAGTGGTTTAGCCTGGCCTTCAGCCTTTAAGGTACAGTTGCAACTACCTGATAATGAAGTAGCTCAAATATCTGATTACTATCCAAGAAATTCGATT…	﻿MKTRIVSSVTTTLLLGSILMNPVANAADSDINIKTGTTDIGSNTTVKTGDLVTYDKENGMHKKVFYSFIDDKNHNKKLLVIRTKGTIAGQYRVYSEEGANKSGLAWPSAFKVQLQLPDNEVAQISDYYPRNSIDTKEYMSTLTYGFNGNVTGDDIGKIGGLIGANVSIGHTLKYVQPDFKTILESPTDKKVGWKVIFNNMVNQNWGPYDRDSWNPVYGNQLFMKTRNGSMKAADNFLDPNKASSLLSSGFSPDFATVITMDRKASKQQTNIDVIYERVRDDYQLHWTSTNWKGTNTKDKWIDRSSERYKIDWEKEEMTN
JP051	SRA: DRR257792	ST1516	CC8	﻿ATGACATATAGAATAAAGAAATGGCAAAAATTATCCACCATTACGTTATTAATGGCTGGTGTGATTACTTTGAATGGTGGTGAATTCAGAAGTGTTGATAAACATCAAATCGCTGTGGCTGATACGAATGTTCAAACGCCAGATTATGAAAAATTGAGGAACACATGGCTGGACGTTAACTATGGTTATGATAAGTATGATGAGAATAATCCAGATATGAAGAAGAAGTTTGATGCTACAGAGAAAGAGGCGACGAATTTACTCAAGGAAATGAAAACTGAAAGTGGTAGGAAATACTTGTGGTCAGGAGCGGAAACCCTTGAAACTAATTCTTCTCATATGACTCGTACCTATCGTAATATTGAGAAAATCGCAGAAGCGATGAGGAATCCTAAAAC…	﻿MTYRIKKWQKLSTITLLMAGVITLNGGEFRSVDKHQIAVADTNVQTPDYEKLRNTWLDVNYGYDKYDENNPDMKKKFDATEKEATNLLKEMKTESGRKYLWSGAETLETNSSHMTRTYRNIEKIAEAMRNPKTTLNTDENKKKVKDALEWLHKNAYGKEPDKKVKELSENFTKTTGKNTNLNWWDYEIGTPKSLTNTLILLNDQFSNEEKKKFTAPIKTFAPDSDKILSSVGKAELAKGGNLVDISKVKLLECIIEEDKDMMKKSIDSFNKVFTYVQDSATGKERNGFYKDGSYIDHQDVPYTGAYGVVLLEGISQMMPMIKETPFNDKTQNDTTLKSWIDDGFMPLIYKGEMMDLSRGRAISRENETSHSASATVMKSLLRLSDAMDDSTKAKYKKI…	-	-	ATGAAAACACGTATAGTCAGCTCAGTAACAACAACACTATTGCTAGGTTCCATATTAATGAATCCTGTCGCTAATGCCGCAGATTCTGATATTAATATTAAAACCGGTACTACAGATATTGGAAGCAATACTACAGTAAAAACAGGTGATTTAGTCACTTATGATAAAGAAAATGGCATGCACAAAAAAGTATTTTATAGTTTTATCGATGATAAAAATCATAATAAAAAACTGCTAGTTATTAGAACGAAAGGTACCATTGCTGGTCAATATAGAGTTTATAGCGAAGAAGGTGCTAACAAAAGTGGTTTAGCCTGGCCTTCAGCCTTTAAGGTACAGTTGCAACTACCTGATAATGAAGTAGCTCAAATATCTGATTACTATCCAAGAAATTCGATT…	﻿MKTRIVSSVTTTLLLGSILMNPVANAADSDINIKTGTTDIGSNTTVKTGDLVTYDKENGMHKKVFYSFIDDKNHNKKLLVIRTKGTIAGQYRVYSEEGANKSGLAWPSAFKVQLQLPDNEVAQISDYYPRNSIDTKEYMSTLTYGFNGNVTGDDIGKIGGLIGANVSIGHTLKYVQPDFKTILESPTDKKVGWKVIFNNMVNQNWGPYDRDSWNPVYGNQLFMKTRNGSMKAADNFLDPNKASSLLSSGFSPDFATVITMDRKASKQQTNIDVIYERVRDDYQLHWTSTNWKGTNTKDKWIDRSSERYKIDWEKEEMTN
patient#165	SRA: DRR123127	ST1516	CC8	﻿ATGACATATAGAATAAAGAAATGGCAAAAATTATCCACCATTACGTTATTAATGGCTGGTGTGATTACTTTGAATGGTGGTGAATTCAGAAGTGTTGATAAACATCAAATCGCTGTGGCTGATACGAATGTTCAAACGCCAGATTATGAAAAATTGAGGAACACATGGCTGGACGTTAACTATGGTTATGATAAGTATGATGAGAATAATCCAGATATGAAGAAGAAGTTTGATGCTACAGAGAAAGAGGCGACGAATTTACTCAAGGAAATGAAAACTGAAAGTGGTAGGAAATACTTGTGGTCAGGAGCGGAAACCCTTGAAACTAATTCTTCTCATATGACTCGTACCTATCGTAATATTGAGAAAATCGCAGAAGCGATGAGGAATCCTAAAAC…	﻿MTYRIKKWQKLSTITLLMAGVITLNGGEFRSVDKHQIAVADTNVQTPDYEKLRNTWLDVNYGYDKYDENNPDMKKKFDATEKEATNLLKEMKTESGRKYLWSGAETLETNSSHMTRTYRNIEKIAEAMRNPKTTLNTDENKKKVKDALEWLHKNAYGKEPDKKVKELSENFTKTTGKNTNLNWWDYEIGTPKSLTNTLILLNDQFSNEEKKKFTAPIKTFAPDSDKILSSVGKAELAKGGNLVDISKVKLLECIIEEDKDMMKKSIDSFNKVFTYVQDSATGKERNGFYKDGSYIDHQDVPYTGAYGVVLLEGISQMMPMIKETPFNDKTQNDTTLKSWIDDGFMPLIYKGEMMDLSRGRAISRENETSHSASATVMKSLLRLSDAMDDSTKAKYKKI…	-	-	ATGAAAACACGTATAGTCAGCTCAGTAACAACAACACTATTGCTAGGTTCCATATTAATGAATCCTGTCGCTAATGCCGCAGATTCTGATATTAATATTAAAACCGGTACTACAGATATTGGAAGCAATACTACAGTAAAAACAGGTGATTTAGTCACTTATGATAAAGAAAATGGCATGCACAAAAAAGTATTTTATAGTTTTATCGATGATAAAAATCATAATAAAAAACTGCTAGTTATTAGAACGAAAGGTACCATTGCTGGTCAATATAGAGTTTATAGCGAAGAAGGTGCTAACAAAAGTGGTTTAGCCTGGCCTTCAGCCTTTAAGGTACAGTTGCAACTACCTGATAATGAAGTAGCTCAAATATCTGATTACTATCCAAGAAATTCGATT…	﻿MKTRIVSSVTTTLLLGSILMNPVANAADSDINIKTGTTDIGSNTTVKTGDLVTYDKENGMHKKVFYSFIDDKNHNKKLLVIRTKGTIAGQYRVYSEEGANKSGLAWPSAFKVQLQLPDNEVAQISDYYPRNSIDTKEYMSTLTYGFNGNVTGDDIGKIGGLIGANVSIGHTLKYVQPDFKTILESPTDKKVGWKVIFNNMVNQNWGPYDRDSWNPVYGNQLFMKTRNGSMKAADNFLDPNKASSLLSSGFSPDFATVITMDRKASKQQTNIDVIYERVRDDYQLHWTSTNWKGTNTKDKWIDRSSERYKIDWEKEEMTN
Newman	Assembly: GCA_000010465.1	ST254	CC8	ATGACATATAGAATAAAGAAATGGCAAAAATTATCCACCATTACGTTATTAATGGCTGGTGTGATTACTTTGAATGGTGGTGAATTCAGAAGTGTTGATAAACATCAAATCGCTGTGGCTGATACGAATGTTCAAACGCCAGATTATGAAAAATTGAGGAACACATGGCTGGACGTTAACTATGGTTATGATAAGTATGATGAGAATAATCCAGATATGAAGAAGAAGTTTGATGCTACAGAGAAAGAGGCGACGAATTTACTCAAGGAAATGAAAACTGAAAGTGGTAGGAAATACTTGTGGTCAGGAGCGGAAACCCTTGAAACTAATTCTTCTCATATGACTCGTACCTATCGTAATATTGAGAAAATCGCAGAAGCGATGAGGAATCCTAAAACC…	﻿MTYRIKKWQKLSTITLLMAGVITLNGGEFRSVDKHQIAVADTNVQTPDYEKLRNTWLDVNYGYDKYDENNPDMKKKFDATEKEATNLLKEMKTESGRKYLWSGAETLETNSSHMTRTYRNIEKIAEAMRNPKTTLNTDENKKKVKDALEWLHKNAYGKEPDKKVKELSENFTKTTGKNTNLNWWDYEIGTPKSLTNTLILLNDQFSNEEKKKFTAPIKTFAPDSDKILSSVGKAELAKGGNLVDISKVKLLECIIEEDKDMMKKSIDSFNKVFTYVQDSATGKERNGFYKDGSYIDHQDVPYTGAYGVVLLEGISQMMPMIKETPFNDKTQNDTTLKSWIDDGFMPLIYKGEMMDLSRGRAISRENETSHSASATVMKSLLRLSDAMDDSTKAKYKKI…	-	-	ATGAAAACACGTATAGTCAGCTCAGTAACAACAACACTATTGCTAGGTTCCATATTAATGAATCCTGTCGCTAATGCCGCAGATTCTGATATTAATATTAAAACCGGTACTACAGATATTGGAAGCAATACTACAGTAAAAACAGGTGATTTAGTCACTTATGATAAAGAAAATGGCATGCACAAAAAAGTATTTTATAGTTTTATCGATGATAAAAATCATAATAAAAAACTGCTAGTTATTAGAACGAAAGGTACCATTGCTGGTCAATATAGAGTTTATAGCGAAGAAGGTGCTAACAAAAGTGGTTTAGCCTGGCCTTCAGCCTTTAAGGTACAGTTGCAACTACCTGATAATGAAGTAGCTCAAATATCTGATTACTATCCAAGAAATTCGATT…	﻿MKTRIVSSVTTTLLLGSILMNPVANAADSDINIKTGTTDIGSNTTVKTGDLVTYDKENGMHKKVFYSFIDDKNHNKKLLVIRTKGTIAGQYRVYSEEGANKSGLAWPSAFKVQLQLPDNEVAQISDYYPRNSIDTKEYMSTLTYGFNGNVTGDDTGKIGGLIGANVSIGHTLKYVQPDFKTILESPTDKKVGWKVIFNNMVNQNWGPYDRDSWNPVYGNQLFMKTRNGSMKAADNFLDPNKASSLLSSGFSPDFATVITMDRKASKQQTNIDVIYERVRDDYQLHWTSTNWKGTNTKDKWIDRSSERYKIDWEKEEMTN
165	Assembly: GCA_003354665.1	ST254	CC8	ATGACATATAGAATAAAGAAATGGCAAAAATTATCCACCATTACGTTATTAATGGCTGGTGTGATTACTTTGAATGGTGGTGAATTCAGAAGTGTTGATAAACATCAAATCGCTGTGGCTGATACGAATGTTCAAACGCCAGATTATGAAAAATTGAGGAACACATGGCTGGACGTTAACTATGGTTATGATAAGTATGATGAGAATAATCCAGATATGAAGAAGAAGTTTGATGCTACAGAGAAAGAGGCGACGAATTTACTCAAGGAAATGAAAACTGAAAGTGGTAGGAAATACTTGTGGTCAGGAGCGGAAACCCTTGAAACTAATTCTTCTCATATGACTCGTACCTATCGTAATATTGAGAAAATCGCAGAAGCGATGAGGAATCCTAAAACC…	﻿MTYRIKKWQKLSTITLLMAGVITLNGGEFRSVDKHQIAVADTNVQTPDYEKLRNTWLDVNYGYDKYDENNPDMKKKFDATEKEATNLLKEMKTESGRKYLWSGAETLETNSSHMTRTYRNIEKIAEAMRNPKTTLNTDENKKKVKDALEWLHKNAYGKEPDKKVKELSENFTKTTGKNTNLNWWDYEIGTPKSLTNTLILLNDQFSNEEKKKFTAPIKTFAPDSDKILSSVGKAELAKGGNLVDISKVKLLECIIEEDKDMMKKSIDSFNKVFTYVQDSATGKERNGFYKDGSYIDHQDVPYTGAYGVVLLEGISQMMPMIKETPFNDKTQNDTTLKSWIDDGFMPLIYKGEMMDLSRGRAISRENETSHSASATVMKSLLRLSDAMDDSTKAKYKKI…	-	-	ATGAAAACACGTATAGTCAGCTCAGTAACAACAACACTATTGCTAGGTTCCATATTAATGAATCCTGTCGCTAATGCCGCAGATTCTGATATTAATATTAAAACCGGTACTACAGATATTGGAAGCAATACTACAGTAAAAACAGGTGATTTAGTCACTTATGATAAAGAAAATGGCATGCACAAAAAAGTATTTTATAGTTTTATCGATGATAAAAATCATAATAAAAAACTGCTAGTTATTAGAACGAAAGGTACCATTGCTGGTCAATATAGAGTTTATAGCGAAGAAGGTGCTAACAAAAGTGGTTTAGCCTGGCCTTCAGCCTTTAAGGTACAGTTGCAACTACCTGATAATGAAGTAGCTCAAATATCTGATTACTATCCAAGAAATTCGATT…	﻿MKTRIVSSVTTTLLLGSILMNPVANAADSDINIKTGTTDIGSNTTVKTGDLVTYDKENGMHKKVFYSFIDDKNHNKKLLVIRTKGTIAGQYRVYSEEGANKSGLAWPSAFKVQLQLPDNEVAQISDYYPRNSIDTKEYMSTLTYGFNGNVTGDDTGKIGGLIGANVSIGHTLKYVQPDFKTILESPTDKKVGWKVIFNNMVNQNWGPYDRDSWNPVYGNQLFMKTRNGSMKAADNFLDPNKASSLLSSGFSPDFATVITMDRKASKQQTNIDVIYERVRDDYQLHWTSTNWKGTNTKDKWIDRSSERYKIDWEKEEMTN
NCTC8178	Assembly: GCA_900457795.1	ST254	CC8	ATGACATATAGAATAAAGAAATGGCAAAAATTATCCACCATTACGTTATTAATGGCTGGTGTGATTACTTTGAATGGTGGTGAATTCAGAAGTGTTGATAAACATCAAATCGCTGTGGCTGATACGAATGTTCAAACGCCAGATTATGAAAAATTGAGGAACACATGGCTGGACGTTAACTATGGTTATGATAAGTATGATGAGAATAATCCAGATATGAAGAAGAAGTTTGATGCTACAGAGAAAGAGGCGACGAATTTACTCAAGGAAATGAAAACTGAAAGTGGTAGGAAATACTTGTGGTCAGGAGCGGAAACCCTTGAAACTAATTCTTCTCATATGACTCGTACCTATCGTAATATTGAGAAAATCGCAGAAGCGATGAGGAATCCTAAAACC…	﻿MTYRIKKWQKLSTITLLMAGVITLNGGEFRSVDKHQIAVADTNVQTPDYEKLRNTWLDVNYGYDKYDENNPDMKKKFDATEKEATNLLKEMKTESGRKYLWSGAETLETNSSHMTRTYRNIEKIAEAMRNPKTTLNTDENKKKVKDALEWLHKNAYGKEPDKKVKELSENFTKTTGKNTNLNWWDYEIGTPKSLTNTLILLNDQFSNEEKKKFTAPIKTFAPDSDKILSSVGKAELAKGGNLVDISKVKLLECIIEEDKDMMKKSIDSFNKVFTYVQDSATGKERNGFYKDGSYIDHQDVPYTGAYGVVLLEGISQMMPMIKETPFNDKTQNDTTLKSWIDDGFMPLIYKGEMMDLSRGRAISRENETSHSASATVMKSLLRLSDAMDDSTKAKYKKI…	-	-	ATGAAAACACGTATAGTCAGCTCAGTAACAACAACACTATTGCTAGGTTCCATATTAATGAATCCTGTCGCTAATGCCGCAGATTCTGATATTAATATTAAAACCGGTACTACAGATATTGGAAGCAATACTACAGTAAAAACAGGTGATTTAGTCACTTATGATAAAGAAAATGGCATGCACAAAAAAGTATTTTATAGTTTTATCGATGATAAAAATCATAATAAAAAACTGCTAGTTATTAGAACGAAAGGTACCATTGCTGGTCAATATAGAGTTTATAGCGAAGAAGGTGCTAACAAAAGTGGTTTAGCCTGGCCTTCAGCCTTTAAGGTACAGTTGCAACTACCTGATAATGAAGTAGCTCAAATATCTGATTACTATCCAAGAAATTCGATT…	﻿MKTRIVSSVTTTLLLGSILMNPVANAADSDINIKTGTTDIGSNTTVKTGDLVTYDKENGMHKKVFYSFIDDKNHNKKLLVIRTKGTIAGQYRVYSEEGANKSGLAWPSAFKVQLQLPDNEVAQISDYYPRNSIDTKEYMSTLTYGFNGNVTGDDTGKIGGLIGANVSIGHTLKYVQPDFKTILESPTDKKVGWKVIFNNMVNQNWGPYDRDSWNPVYGNQLFMKTRNGSMKAADNFLDPNKASSLLSSGFSPDFATVITMDRKASKQQTNIDVIYERVRDDYQLHWTSTNWKGTNTKDKWIDRSSERYKIDWEKEEMTN
545	Assembly: GCA_003354945.1	ST254	CC8	ATGACATATAGAATAAAGAAATGGCAAAAATTATCCACCATTACGTTATTAATGGCTGGTGTGATTACTTTGAATGGTGGTGAATTCAGAAGTGTTGATAAACATCAAATCGCTGTGGCTGATACGAATGTTCAAACGCCAGATTATGAAAAATTGAGGAACACATGGCTGGACGTTAACTATGGTTATGATAAGTATGATGAGAATAATCCAGATATGAAGAAGAAGTTTGATGCTACAGAGAAAGAGGCGACGAATTTACTCAAGGAAATGAAAACTGAAAGTGGTAGGAAATACTTGTGGTCAGGAGCGGAAACCCTTGAAACTAATTCTTCTCATATGACTCGTACCTATCGTAATATTGAGAAAATCGCAGAAGCGATGAGGAATCCTAAAACC…	﻿MTYRIKKWQKLSTITLLMAGVITLNGGEFRSVDKHQIAVADTNVQTPDYEKLRNTWLDVNYGYDKYDENNPDMKKKFDATEKEATNLLKEMKTESGRKYLWSGAETLETNSSHMTRTYRNIEKIAEAMRNPKTTLNTDENKKKVKDALEWLHKNAYGKEPDKKVKELSENFTKTTGKNTNLNWWDYEIGTPKSLTNTLILLNDQFSNEEKKKFTAPIKTFAPDSDKILSSVGKAELAKGGNLVDISKVKLLECIIEEDKDMMKKSIDSFNKVFTYVQDSATGKERNGFYKDGSYIDHQDVPYTGAYGVVLLEGISQMMPMIKETPFNDKTQNDTTLKSWIDDGFMPLIYKGEMMDLSRGRAISRENETSHSASATVMKSLLRLSDAMDDSTKAKYKKI…	-	-	ATGAAAACACGTATAGTCAGCTCAGTAACAACAACACTATTGCTAGGTTCCATATTAATGAATCCTGTCGCTAATGCCGCAGATTCTGATATTAATATTAAAACCGGTACTACAGATATTGGAAGCAATACTACAGTAAAAACAGGTGATTTAGTCACTTATGATAAAGAAAATGGCATGCACAAAAAAGTATTTTATAGTTTTATCGATGATAAAAATCATAATAAAAAACTGCTAGTTATTAGAACGAAAGGTACCATTGCTGGTCAATATAGAGTTTATAGCGAAGAAGGTGCTAACAAAAGTGGTTTAGCCTGGCCTTCAGCCTTTAAGGTACAGTTGCAACTACCTGATAATGAAGTAGCTCAAATATCTGATTACTATCCAAGAAATTCGATT…	﻿MKTRIVSSVTTTLLLGSILMNPVANAADSDINIKTGTTDIGSNTTVKTGDLVTYDKENGMHKKVFYSFIDDKNHNKKLLVIRTKGTIAGQYRVYSEEGANKSGLAWPSAFKVQLQLPDNEVAQISDYYPRNSIDTKEYMSTLTYGFNGNVTGDDTGKIGGLIGANVSIGHTLKYVQPDFKTILESPTDKKVGWKVIFNNMVNQNWGPYDRDSWNPVYGNQLFMKTRNGSMKAADNFLDPNKASSLLSSGFSPDFATVITMDRKASKQQTNIDVIYERVRDDYQLHWTSTNWKGTNTKDKWIDRSSERYKIDWEKEEMTN
546	Assembly: GCA_003354965.1	ST254	CC8	ATGACATATAGAATAAAGAAATGGCAAAAATTATCCACCATTACGTTATTAATGGCTGGTGTGATTACTTTGAATGGTGGTGAATTCAGAAGTGTTGATAAACATCAAATCGCTGTGGCTGATACGAATGTTCAAACGCCAGATTATGAAAAATTGAGGAACACATGGCTGGACGTTAACTATGGTTATGATAAGTATGATGAGAATAATCCAGATATGAAGAAGAAGTTTGATGCTACAGAGAAAGAGGCGACGAATTTACTCAAGGAAATGAAAACTGAAAGTGGTAGGAAATACTTGTGGTCAGGAGCGGAAACCCTTGAAACTAATTCTTCTCATATGACTCGTACCTATCGTAATATTGAGAAAATCGCAGAAGCGATGAGGAATCCTAAAACC…	﻿MTYRIKKWQKLSTITLLMAGVITLNGGEFRSVDKHQIAVADTNVQTPDYEKLRNTWLDVNYGYDKYDENNPDMKKKFDATEKEATNLLKEMKTESGRKYLWSGAETLETNSSHMTRTYRNIEKIAEAMRNPKTTLNTDENKKKVKDALEWLHKNAYGKEPDKKVKELSENFTKTTGKNTNLNWWDYEIGTPKSLTNTLILLNDQFSNEEKKKFTAPIKTFAPDSDKILSSVGKAELAKGGNLVDISKVKLLECIIEEDKDMMKKSIDSFNKVFTYVQDSATGKERNGFYKDGSYIDHQDVPYTGAYGVVLLEGISQMMPMIKETPFNDKTQNDTTLKSWIDDGFMPLIYKGEMMDLSRGRAISRENETSHSASATVMKSLLRLSDAMDDSTKAKYKKI…	-	-	ATGAAAACACGTATAGTCAGCTCAGTAACAACAACACTATTGCTAGGTTCCATATTAATGAATCCTGTCGCTAATGCCGCAGATTCTGATATTAATATTAAAACCGGTACTACAGATATTGGAAGCAATACTACAGTAAAAACAGGTGATTTAGTCACTTATGATAAAGAAAATGGCATGCACAAAAAAGTATTTTATAGTTTTATCGATGATAAAAATCATAATAAAAAACTGCTAGTTATTAGAACGAAAGGTACCATTGCTGGTCAATATAGAGTTTATAGCGAAGAAGGTGCTAACAAAAGTGGTTTAGCCTGGCCTTCAGCCTTTAAGGTACAGTTGCAACTACCTGATAATGAAGTAGCTCAAATATCTGATTACTATCCAAGAAATTCGATT…	﻿MKTRIVSSVTTTLLLGSILMNPVANAADSDINIKTGTTDIGSNTTVKTGDLVTYDKENGMHKKVFYSFIDDKNHNKKLLVIRTKGTIAGQYRVYSEEGANKSGLAWPSAFKVQLQLPDNEVAQISDYYPRNSIDTKEYMSTLTYGFNGNVTGDDTGKIGGLIGANVSIGHTLKYVQPDFKTILESPTDKKVGWKVIFNNMVNQNWGPYDRDSWNPVYGNQLFMKTRNGSMKAADNFLDPNKASSLLSSGFSPDFATVITMDRKASKQQTNIDVIYERVRDDYQLHWTSTNWKGTNTKDKWIDRSSERYKIDWEKEEMTN
JP067	SRA: DRR257808	ST15	CC15	ATGACATATAGAATAAAGAAATGGCAAAAATTATCCACCATTACGTTATTAATGGCTGGTGTGATTACTTTGAATGGTGGTGAATTCAGAAGTGTTGATAAACATCAAATCGCTGTGGCTGATACGAATGTTCAAACGCCAGATTATGAAAAATTGAGGAACACATGGCTGGACGTTAACTATGGTTATGATAAGTATGATGAGAATAATCCAGATATGAAGAAGAAGTTTGATGCTACAGAGAAAGAGGCGACGAATTTACTCAAGGAAATGAAAACTGAAAGTGGTAGGAAATACTTGTGGTCAGGAGCGGAAACCCTTGAAACTAATTCTTCTCATATGACTCGTACCTATCGTAATATTGAGAAAATCGCAGAAGCGATGAGGAATCCTAAAACC…	﻿MTYRIKKWQKLSTITLLMAGVITLNGGEFRSVDKHQIAVADTNVQTPDYEKLRNTWLDVNYGYDKYDENNPDMKKKFDATEKEATNLLKEMKTESGRKYLWSGAETLETNSSHMTRTYRNIEKIAEAMRNPKTTLNTDENKKKVKDALEWLHKNAYGKEPDKKVKELSENFTKTTGKNTNLNWWDYEIGTPKSLTNTLILLNDQFSNEEKKKFTAPIKTFAPDSDKILSSVGKAELAKGGNLVDISKVKLLECIIEEDKDMMKKSIDSFNKVFTYVQDSATGKERNGFYKDGSYIDHQDVPYTGAYGVVLLEGISQMMPMIKETPFNDKTQNDTTLKSWIDDGFMPLIYKGEMMDLSRGRAISRENETSHSASATVMKSLLRLSDAMDDSTKAKYKKI…	ATGACATATAAAATGAAGAAATGGCAAAAATTATCCACCATTACGTTATTAATGGCCGGAGTGATTACTTTGAATGGTGGTGAATTCAGAAGTATTGATAAACATCAAATCGCTGTGGCTGATACGAATGTTCAAACGCCAGATTATGAAAAGTTGAGGAACACATGGCTGGACGTTAACTATGGTTATGATAAGTATGATGAGAATAATCCAGATATGAAGAAGAAGTTTGATGCTACGGAGAAAGAGGCAGAGAAATTACTCAAGGAAATGAAAACTGAAAGTGATAGGAAATACTTGTGGGAAAACTCAAAAGATTTAGATACGAAGTCTGCGGATATGACTCGTACCTATCGTAATATTGAGAAAATCGCAGAAGCGATGAAGCATAAAGATACT…	﻿MTYKMKKWQKLSTITLLMAGVITLNGGEFRSIDKHQIAVADTNVQTPDYEKLRNTWLDVNYGYDKYDENNPDMKKKFDATEKEAEKLLKEMKTESDRKYLWENSKDLDTKSADMTRTYRNIEKIAEAMKHKDTKLKTDENKKKVKDALDWLHENAYGKEPDKKVKELTENFKITDSSKKKALNWWDYEIGTPRALTNTLILLNGDISSDEKKKYTAPIKTFAPDSDKILSSVGKPEQAKGGNLVDISKVKLLESIIEEDKDMMKNSIDSFNKVFTYVQDSATDKERNGFYKDGSYIDHKDVPYTGAYGVVLLEGISQMMPMIKETPFNDKTQNNTTLKSWIDDGFLPLIYKGEMMDLSRGRAISRENETSHSASATVMKSLLRLSDAMDESTKAKYKQ…	ATGAAAACACGTATAGTCAGCTCAGTAACAACAACACTATTGCTAGGTTCCATATTAATGAATCCTGTCGCTAATGCCGCAGATTCTGATATTAATATTAAAACCGGTACTACAGATATTGGAAGCAATACTACAGTAAAAACAGGTGATTTAGTCACTTATGATAAAGAAAATGGCATGCACAAAAAAGTATTTTATAGTTTTATCGATGATAAAAATCACAATAAAAAACTGCTAGTTATTAGAACGAAAGGTACCATTGCTGGTCAATATAGAGTTTATAGCGAAGAAGGTGCTAACAAAAGTGGTTTAGCCTGGCCTTCAGCCTTTAAGGTACAGTTGCAACTACCTGATAATGAAGTAGCTCAAATATCTGATTACTATCCAAGAAATTCGATT…	﻿MKTRIVSSVTTTLLLGSILMNPVANAADSDINIKTGTTDIGSNTTVKTGDLVTYDKENGMHKKVFYSFIDDKNHNKKLLVIRTKGTIAGQYRVYSEEGANKSGLAWPSAFKVQLQLPDNEVAQISDYYPRNSIDTKEYMSTLTYGFNGNVTGDDTGKIGGLIGANVSIGHTLKYVQPDFKTILESPTDKKVGWKVIFNNMVNQNWGPYDRDSWNPVYGNQLFMKTRNGSMKAAENFLDPNKASSLLSSGFSPDFATVITMDRKASKQQTNIDVIYERVRDDYQLHWTSTNWKGTNTKDKWTDRSSERYKIDWEKEEMTN
JP069	SRA: DRR257810	ST15	CC15	ATGACATATAGAATAAAGAAATGGCAAAAATTATCCACCATTACGTTATTAATGGCTGGTGTGATTACTTTGAATGGTGGTGAATTCAGAAGTGTTGATAAACATCAAATCGCTGTGGCTGATACGAATGTTCAAACGCCAGATTATGAAAAATTGAGGAACACATGGCTGGACGTTAACTATGGTTATGATAAGTATGATGAGAATAATCCAGATATGAAGAAGAAGTTTGATGCTACAGAGAAAGAGGCGACGAATTTACTCAAGGAAATGAAAACTGAAAGTGGTAGGAAATACTTGTGGTCAGGAGCGGAAACCCTTGAAACTAATTCTTCTCATATGACTCGTACCTATCGTAATATTGAGAAAATCGCAGAAGCGATGAGGAATCCTAAAACC…	﻿MTYRIKKWQKLSTITLLMAGVITLNGGEFRSVDKHQIAVADTNVQTPDYEKLRNTWLDVNYGYDKYDENNPDMKKKFDATEKEATNLLKEMKTESGRKYLWSGAETLETNSSHMTRTYRNIEKIAEAMRNPKTTLNTDENKKKVKDALEWLHKNAYGKEPDKKVKELSENFTKTTGKNTNLNWWDYEIGTPKSLTNTLILLNDQFSNEEKKKFTAPIKTFAPDSDKILSSVGKAELAKGGNLVDISKVKLLECIIEEDKDMMKKSIDSFNKVFTYVQDSATGKERNGFYKDGSYIDHQDVPYTGAYGVVLLEGISQMMPMIKETPFNDKTQNDTTLKSWIDDGFMPLIYKGEMMDLSRGRAISRENETSHSASATVMKSLLRLSDAMDDSTKAKYKKI…	ATGACATATAAAATGAAGAAATGGCAAAAATTATCCACCATTACGTTATTAATGGCCGGAGTGATTACTTTGAATGGTGGTGAATTCAGAAGTATTGATAAACATCAAATCGCTGTGGCTGATACGAATGTTCAAACGCCAGATTATGAAAAGTTGAGGAACACATGGCTGGACGTTAACTATGGTTATGATAAGTATGATGAGAATAATCCAGATATGAAGAAGAAGTTTGATGCTACGGAGAAAGAGGCAGAGAAATTACTCAAGGAAATGAAAACTGAAAGTGATAGGAAATACTTGTGGGAAAACTCAAAAGATTTAGATACGAAGTCTGCGGATATGACTCGTACCTATCGTAATATTGAGAAAATCGCAGAAGCGATGAAGCATAAAGATACT…	﻿MTYKMKKWQKLSTITLLMAGVITLNGGEFRSIDKHQIAVADTNVQTPDYEKLRNTWLDVNYGYDKYDENNPDMKKKFDATEKEAEKLLKEMKTESDRKYLWENSKDLDTKSADMTRTYRNIEKIAEAMKHKDTKLKTDENKKKVKDALDWLHENAYGKEPDKKVKELTENFKITDSSKKKALNWWDYEIGTPRALTNTLILLNGDISSDEKKKYTAPIKTFAPDSDKILSSVGKPEQAKGGNLVDISKVKLLESIIEEDKDMMKNSIDSFNKVFTYVQDSATDKERNGFYKDGSYIDHKDVPYTGAYGVVLLEGISQMMPMIKETPFNDKTQNNTTLKSWIDDGFLPLIYKGEMMDLSRGRAISRENETSHSASATVMKSLLRLSDAMDESTKAKYKQ…	ATGAAAACACGTATAGTCAGCTCAGTAACAACAACACTATTGCTAGGTTCCATATTAATGAATCCTGTCGCTAATGCCGCAGATTCTGATATTAATATTAAAACCGGTACTACAGATATTGGAAGCAATACTACAGTAAAAACAGGTGATTTAGTCACTTATGATAAAGAAAATGGCATGCACAAAAAAGTATTTTATAGTTTTATCGATGATAAAAATCACAATAAAAAACTGCTAGTTATTAGAACGAAAGGTACCATTGCTGGTCAATATAGAGTTTATAGCGAAGAAGGTGCTAACAAAAGTGGTTTAGCCTGGCCTTCAGCCTTTAAGGTACAGTTGCAACTACCTGATAATGAAGTAGCTCAAATATCTGATTACTATCCAAGAAATTCGATT…	﻿MKTRIVSSVTTTLLLGSILMNPVANAADSDINIKTGTTDIGSNTTVKTGDLVTYDKENGMHKKVFYSFIDDKNHNKKLLVIRTKGTIAGQYRVYSEEGANKSGLAWPSAFKVQLQLPDNEVAQISDYYPRNSIDTKEYMSTLTYGFNGNVTGDDTGKIGGLIGANVSIGHTLKYVQPDFKTILESPTDKKVGWKVIFNNMVNQNWGPYDRDSWNPVYGNQLFMKTRNGSMKAAENFLDPNKASSLLSSGFSPDFATVITMDRKASKQQTNIDVIYERVRDDYQLHWTSTNWKGTNTKDKWTDRSSERYKIDWEKEEMTN
JP071	SRA: DRR257812	ST15	CC15	ATGACATATAGAATAAAGAAATGGCAAAAATTATCCACCATTACGTTATTAATGGCTGGTGTGATTACTTTGAATGGTGGTGAATTCAGAAGTGTTGATAAACATCAAATCGCTGTGGCTGATACGAATGTTCAAACGCCAGATTATGAAAAATTGAGGAACACATGGCTGGACGTTAACTATGGTTATGATAAGTATGATGAGAATAATCCAGATATGAAGAAGAAGTTTGATGCTACAGAGAAAGAGGCGACGAATTTACTCAAGGAAATGAAAACTGAAAGTGGTAGGAAATACTTGTGGTCAGGAGCGGAAACCCTTGAAACTAATTCTTCTCATATGACTCGTACCTATCGTAATATTGAGAAAATCGCAGAAGCGATGAGGAATCCTAAAACC…	﻿MTYRIKKWQKLSTITLLMAGVITLNGGEFRSVDKHQIAVADTNVQTPDYEKLRNTWLDVNYGYDKYDENNPDMKKKFDATEKEATNLLKEMKTESGRKYLWSGAETLETNSSHMTRTYRNIEKIAEAMRNPKTTLNTDENKKKVKDALEWLHKNAYGKEPDKKVKELSENFTKTTGKNTNLNWWDYEIGTPKSLTNTLILLNDQFSNEEKKKFTAPIKTFAPDSDKILSSVGKAELAKGGNLVDISKVKLLECIIEEDKDMMKKSIDSFNKVFTYVQDSATGKERNGFYKDGSYIDHQDVPYTGAYGVVLLEGISQMMPMIKETPFNDKTQNDTTLKSWIDDGFMPLIYKGEMMDLSRGRAISRENETSHSASATVMKSLLRLSDAMDDSTKAKYKKI…	ATGACATATAAAATGAAGAAATGGCAAAAATTATCCACCATTACGTTATTAATGGCCGGAGTGATTACTTTGAATGGTGGTGAATTCAGAAGTATTGATAAACATCAAATCGCTGTGGCTGATACGAATGTTCAAACGCCAGATTATGAAAAGTTGAGGAACACATGGCTGGACGTTAACTATGGTTATGATAAGTATGATGAGAATAATCCAGATATGAAGAAGAAGTTTGATGCTACGGAGAAAGAGGCAGAGAAATTACTCAAGGAAATGAAAACTGAAAGTGATAGGAAATACTTGTGGGAAAACTCAAAAGATTTAGATACGAAGTCTGCGGATATGACTCGTACCTATCGTAATATTGAGAAAATCGCAGAAGCGATGAAGCATAAAGATACT…	﻿MTYKMKKWQKLSTITLLMAGVITLNGGEFRSIDKHQIAVADTNVQTPDYEKLRNTWLDVNYGYDKYDENNPDMKKKFDATEKEAEKLLKEMKTESDRKYLWENSKDLDTKSADMTRTYRNIEKIAEAMKHKDTKLKTDENKKKVKDALDWLHENAYGKEPDKKVKELTENFKITDSSKKKALNWWDYEIGTPRALTNTLILLNGDISSDEKKKYTAPIKTFAPDSDKILSSVGKPEQAKGGNLVDISKVKLLESIIEEDKDMMKNSIDSFNKVFTYVQDSATDKERNGFYKDGSYIDHKDVPYTGAYGVVLLEGISQMMPMIKETPFNDKTQNNTTLKSWIDDGFLPLIYKGEMMDLSRGRAISRENETSHSASATVMKSLLRLSDAMDESTKAKYKQ…	ATGAAAACACGTATAGTCAGCTCAGTAACAACAACACTATTGCTAGGTTCCATATTAATGAATCCTGTCGCTAATGCCGCAGATTCTGATATTAATATTAAAACCGGTACTACAGATATTGGAAGCAATACTACAGTAAAAACAGGTGATTTAGTCACTTATGATAAAGAAAATGGCATGCACAAAAAAGTATTTTATAGTTTTATCGATGATAAAAATCACAATAAAAAACTGCTAGTTATTAGAACGAAAGGTACCATTGCTGGTCAATATAGAGTTTATAGCGAAGAAGGTGCTAACAAAAGTGGTTTAGCCTGGCCTTCAGCCTTTAAGGTACAGTTGCAACTACCTGATAATGAAGTAGCTCAAATATCTGATTACTATCCAAGAAATTCGATT…	﻿MKTRIVSSVTTTLLLGSILMNPVANAADSDINIKTGTTDIGSNTTVKTGDLVTYDKENGMHKKVFYSFIDDKNHNKKLLVIRTKGTIAGQYRVYSEEGANKSGLAWPSAFKVQLQLPDNEVAQISDYYPRNSIDTKEYMSTLTYGFNGNVTGDDTGKIGGLIGANVSIGHTLKYVQPDFKTILESPTDKKVGWKVIFNNMVNQNWGPYDRDSWNPVYGNQLFMKTRNGSMKAAENFLDPNKASSLLSSGFSPDFATVITMDRKASKQQTNIDVIYERVRDDYQLHWTSTNWKGTNTKDKWTDRSSERYKIDWEKEEMTN
ST20130938	Assembly: GCA_001611405.1	ST15	CC15	ATGACATATAGAATAAAGAAATGGCAAAAATTATCCACCATTACGTTATTAATGGCTGGTGTGATTACTTTGAATGGTGGTGAATTCAGAAGTGTTGATAAACATCAAATCGCTGTGGCTGATACGAATGTTCAAACGCCAGATTATGAAAAATTGAGGAACACATGGCTGGACGTTAACTATGGTTATGATAAGTATGATGAGAATAATCCAGATATGAAGAAGAAGTTTGATGCTACAGAGAAAGAGGCGACGAATTTACTCAAGGAAATGAAAACTGAAAGTGGTAGGAAATACTTGTGGTCAGGAGCGGAAACCCTTGAAACTAATTCTTCTCATATGACTCGTACCTATCGTAATATTGAGAAAATCGCAGAAGCGATGAGGAATCCTAAAACC…	﻿MTYRIKKWQKLSTITLLMAGVITLNGGEFRSVDKHQIAVADTNVQTPDYEKLRNTWLDVNYGYDKYDENNPDMKKKFDATEKEATNLLKEMKTESGRKYLWSGAETLETNSSHMTRTYRNIEKIAEAMRNPKTTLNTDENKKKVKDALEWLHKNAYGKEPDKKVKELSENFTKTTGKNTNLNWWDYEIGTPKSLTNTLILLNDQFSNEEKKKFTAPIKTFAPDSDKILSSVGKAELAKGGNLVDISKVKLLECIIEEDKDMMKKSIDSFNKVFTYVQDSATGKERNGFYKDGSYIDHQDVPYTGAYGVVLLEGISQMMPMIKETPFNDKTQNDTTLKSWIDDGFMPLIYKGEMMDLSRGRAISRENETSHSASATVMKSLLRLSDAMDDSTKAKYKKI…	ATGACATATAAAATGAAGAAATGGCAAAAATTATCCACCATTACGTTATTAATGGCCGGAGTGATTACTTTGAATGGTGGTGAATTCAGAAGTATTGATAAACATCAAATCGCTGTGGCTGATACGAATGTTCAAACGCCAGATTATGAAAAGTTGAGGAACACATGGCTGGACGTTAACTATGGTTATGATAAGTATGATGAGAATAATCCAGATATGAAGAAGAAGTTTGATGCTACGGAGAAAGAGGCAGAGAAATTACTCAAGGAAATGAAAACTGAAAGTGATAGGAAATACTTGTGGGAAAACTCAAAAGATTTAGATACGAAGTCTGCGGATATGACTCGTACCTATCGTAATATTGAGAAAATCGCAGAAGCGATGAAGCATAAAGATACT…	﻿MTYKMKKWQKLSTITLLMAGVITLNGGEFRSIDKHQIAVADTNVQTPDYEKLRNTWLDVNYGYDKYDENNPDMKKKFDATEKEAEKLLKEMKTESDRKYLWENSKDLDTKSADMTRTYRNIEKIAEAMKHKDTKLKTDENKKKVKDALDWLHENAYGKEPDKKVKELTENFKITDSSKKKALNWWDYEIGTPRALTNTLILLNGDISSDEKKKYTAPIKTFAPDSDKILSSVGKPEQAKGGNLVDISKVKLLESIIEEDKDMMKNSIDSFNKVFTYVQDSATDKERNGFYKDGSYIDHKDVPYTGAYGVVLLEGISQMMPMIKETPFNDKTQNNTTLKSWIDDGFLPLIYKGEMMDLSRGRAISRENETSHSASATVMKSLLRLSDAMDESTKAKYKQ…	ATGAAAACACGTATAGTCAGCTCAGTAACAACAACACTATTGCTAGGTTCCATATTAATGAATCCTGTCGCTAATGCCGCAGATTCTGATATTAATATTAAAACCGGTACTACAGATATTGGAAGCAATACTACAGTAAAAACAGGTGATTTAGTCACTTATGATAAAGAAAATGGCATGCACAAAAAAGTATTTTATAGTTTTATCGATGATAAAAATCACAATAAAAAACTGCTAGTTATTAGAACGAAAGGTACCATTGCTGGTCAATATAGAGTTTATAGCGAAGAAGGTGCTAACAAAAGTGGTTTAGCCTGGTCTTCAGCCTTTAAGGTACAGTTGCAACTACCTGATAATGAAGTAGCTCAAATATCTGATTACTATCCAAGAAATTCGATT…	﻿MKTRIVSSVTTTLLLGSILMNPVANAADSDINIKTGTTDIGSNTTVKTGDLVTYDKENGMHKKVFYSFIDDKNHNKKLLVIRTKGTIAGQYRVYSEEGANKSGLAWSSAFKVQLQLPDNEVAQISDYYPRNSIDTKEYMSTLTYGFNGNVTGDDTGKIGGLIGANVSIGHTLKYVQPDFKTILESPTDKKVGWKVIFNNMVNQNWGPYDRDSWNPVYGNQLFMKTRNGSMKAAENFLDPNKASSLLSSGFSPDFATVITMDRKASKQQTNIDVIYERVRDDYQLHWTSTNWKGTNTKDKWTDRSSERYKIDWEKEEMTN
ST20130939	Assembly: GCA_001611425.1	ST15	CC15	ATGACATATAGAATAAAGAAATGGCAAAAATTATCCACCATTACGTTATTAATGGCTGGTGTGATTACTTTGAATGGTGGTGAATTCAGAAGTGTTGATAAACATCAAATCGCTGTGGCTGATACGAATGTTCAAACGCCAGATTATGAAAAATTGAGGAACACATGGCTGGACGTTAACTATGGTTATGATAAGTATGATGAGAATAATCCAGATATGAAGAAGAAGTTTGATGCTACAGAGAAAGAGGCGACGAATTTACTCAAGGAAATGAAAACTGAAAGTGGTAGGAAATACTTGTGGTCAGGAGCGGAAACCCTTGAAACTAATTCTTCTCATATGACTCGTACCTATCGTAATATTGAGAAAATCGCAGAAGCGATGAGGAATCCTAAAACC…	﻿MTYRIKKWQKLSTITLLMAGVITLNGGEFRSVDKHQIAVADTNVQTPDYEKLRNTWLDVNYGYDKYDENNPDMKKKFDATEKEATNLLKEMKTESGRKYLWSGAETLETNSSHMTRTYRNIEKIAEAMRNPKTTLNTDENKKKVKDALEWLHKNAYGKEPDKKVKELSENFTKTTGKNTNLNWWDYEIGTPKSLTNTLILLNDQFSNEEKKKFTAPIKTFAPDSDKILSSVGKAELAKGGNLVDISKVKLLECIIEEDKDMMKKSIDSFNKVFTYVQDSATGKERNGFYKDGSYIDHQDVPYTGAYGVVLLEGISQMMPMIKETPFNDKTQNDTTLKSWIDDGFMPLIYKGEMMDLSRGRAISRENETSHSASATVMKSLLRLSDAMDDSTKAKYKKI…	ATGACATATAAAATGAAGAAATGGCAAAAATTATCCACCATTACGTTATTAATGGCCGGAGTGATTACTTTGAATGGTGGTGAATTCAGAAGTATTGATAAACATCAAATCGCTGTGGCTGATACGAATGTTCAAACGCCAGATTATGAAAAGTTGAGGAACACATGGCTGGACGTTAACTATGGTTATGATAAGTATGATGAGAATAATCCAGATATGAAGAAGAAGTTTGATGCTACGGAGAAAGAGGCAGAGAAATTACTCAAGGAAATGAAAACTGAAAGTGATAGGAAATACTTGTGGGAAAACTCAAAAGATTTAGATACGAAGTCTGCGGATATGACTCGTACCTATCGTAATATTGAGAAAATCGCAGAAGCGATGAAGCATAAAGATACT…	﻿MTYKMKKWQKLSTITLLMAGVITLNGGEFRSIDKHQIAVADTNVQTPDYEKLRNTWLDVNYGYDKYDENNPDMKKKFDATEKEAEKLLKEMKTESDRKYLWENSKDLDTKSADMTRTYRNIEKIAEAMKHKDTKLKTDENKKKVKDALDWLHENAYGKEPDKKVKELTENFKITDSSKKKALNWWDYEIGTPRALTNTLILLNGDISSDEKKKYTAPIKTFAPDSDKILSSVGKPEQAKGGNLVDISKVKLLESIIEEDKDMMKNSIDSFNKVFTYVQDSATDKERNGFYKDGSYIDHKDVPYTGAYGVVLLEGISQMMPMIKETPFNDKTQNNTTLKSWIDDGFLPLIYKGEMMDLSRGRAISRENETSHSASATVMKSLLRLSDAMDESTKAKYKQ…	ATGAAAACACGTATAGTCAGCTCAGTAACAACAACACTATTGCTAGGTTCCATATTAATGAATCCTGTCGCTAATGCCGCAGATTCTGATATTAATATTAAAACCGGTACTACAGATATTGGAAGCAATACTACAGTAAAAACAGGTGATTTAGTCACTTATGATAAAGAAAATGGCATGCACAAAAAAGTATTTTATAGTTTTATCGATGATAAAAATCACAATAAAAAACTGCTAGTTATTAGAACGAAAGGTACCATTGCTGGTCAATATAGAGTTTATAGCGAAGAAGGTGCTAACAAAAGTGGTTTAGCCTGGTCTTCAGCCTTTAAGGTACAGTTGCAACTACCTGATAATGAAGTAGCTCAAATATCTGATTACTATCCAAGAAATTCGATT…	﻿MKTRIVSSVTTTLLLGSILMNPVANAADSDINIKTGTTDIGSNTTVKTGDLVTYDKENGMHKKVFYSFIDDKNHNKKLLVIRTKGTIAGQYRVYSEEGANKSGLAWSSAFKVQLQLPDNEVAQISDYYPRNSIDTKEYMSTLTYGFNGNVTGDDTGKIGGLIGANVSIGHTLKYVQPDFKTILESPTDKKVGWKVIFNNMVNQNWGPYDRDSWNPVYGNQLFMKTRNGSMKAAENFLDPNKASSLLSSGFSPDFATVITMDRKASKQQTNIDVIYERVRDDYQLHWTSTNWKGTNTKDKWTDRSSERYKIDWEKEEMTN
M6K184	Assembly: GCA_003422785.1	ST672	CC672	ATGACATATAGAATAAAGAAATGGCAAAAATTATCCACCATTACGTTATTAATGGCTGGTGTGATTACTTTGAATGGTGGTGAATTCATAAGTGTTGATAAACATCAAATCGCTGTGGCTGATACGAATGTTCAAACGCCAGATTATGAAAAATTGAGGAACACATGGCTGGACGTTAACTATGGTTATGATAAGTATGATGAGAATAATCCAGATATGAAGAAGAAGTTTGATGCTACAGAGAAAGAGGCGACGAATTTACTCAAGGAAATGAAAACTGAAAGTGGTAGGAAATACTTGTGGTCAGGAGCGGAAACCCTTGAAACTAATTCTTCTCATATGACTCGTACCTATCGTAATATTGAGAAAATCGCAGAAGCGATGAGGAATCCTAAAACC…	﻿MTYRIKKWQKLSTITLLMAGVITLNGGEFISVDKHQIAVADTNVQTPDYEKLRNTWLDVNYGYDKYDENNPDMKKKFDATEKEATNLLKEMKTESGRKYLWSGAETLETNSSHMTRTYRNIEKIAEAMRNPKTTLNTDENKKKVKDALEWLHKNAYGKEPDKKVKELSENFTKTTGKNTNLNWWDYEIGTPKSLTNTLILLNDQFSNEEKKKFTAPIKTFAPDSDKILSSVGKAELAKGGNLVDISKVKLLECIIEEDKDMMKKSIDSFNKVFTYVQDSATGKERNGFYKDGSYIDHQDVPYTGAYGVVLLEGISQMMPMIKETPFKENSQNDTILKSWIDDGFMPLIYKGEMMDLSRGRAISRENETSHSASATVMKSLLRLSDTMDDSTKAKYKKI…	-	-	ATGAAAACACGTATAGTCAGCTCAGTAACAACAACACTATTGCTAGGTTCCATATTAATGAATCCTGTCGCTAATGCCGCAGATTCTGATATTAATATTAAAACCGGTACTACAGATATTGGAAGCAATACTACAGTAAAAACAGGTGATTTAGTCACTTATGATAAAGAAAATGGCATGCACAAAAAAGTATTTTATAGTTTTATCGATGATAAAAATCACAATAAAAAACTGCTAGTTATTAGAACGAAAGGTACCATTGCTGGTCAATATAGAGTTTATAGCGAAGAAGGTGCTAACAAAAGTGGTTTAGCCTGGCCTTCAGCCTTTAAGGTACAGTTGCAACTACCTGATAATGAAGTAGCTCAAATATCTGATTACTATCCAAGAAATTCGATT…	﻿MKTRIVSSVTTTLLLGSILMNPVANAADSDINIKTGTTDIGSNTTVKTGDLVTYDKENGMHKKVFYSFIDDKNHNKKLLVIRTKGTIAGQYRVYSEEGANKSGLAWPSAFKVQLQLPDNEVAQISDYYPRNSIDTKEYMSTLTYGFNGNVTGDDTGKIGGLIGANVSIGHTLKYVQPDFKTILESPTDKKVGWKVIFNNMVNQNWGPYDRDSWNPVYGNQLFMKTRNGSMKAADNFLDPNKASSLLSSGFSPDFATVITMDRKASKQQTNIDVIYERVRDDYQLHWTSTNWKGTNTKDKWTDRSSERYKIDWEKEEMTN
M1K222	Assembly: GCA_003420405.1	ST672	CC672	ATGACATATAGAATAAAGAAATGGCAAAAATTATCCACCATTACGTTATTAATGGCTGGTGTGATTACTTTGAATGGTGGTGAATTCATAAGTGTTGATAAACATCAAATCGCTGTGGCTGATACGAATGTTCAAACGCCAGATTATGAAAAATTGAGGAACACATGGCTGGACGTTAACTATGGTTATGATAAGTATGATGAGAATAATCCAGATATGAAGAAGAAGTTTGATGCTACAGAGAAAGAGGCGACGAATTTACTCAAGGAAATGAAAACTGAAAGTGGTAGGAAATACTTGTGGTCAGGAGCGGAAACCCTTGAAACTAATTCTTCTCATATGACTCGTACCTATCGTAATATTGAGAAAATCGCAGAAGCGATGAGGAATCCTAAAACC…	﻿MTYRIKKWQKLSTITLLMAGVITLNGGEFISVDKHQIAVADTNVQTPDYEKLRNTWLDVNYGYDKYDENNPDMKKKFDATEKEATNLLKEMKTESGRKYLWSGAETLETNSSHMTRTYRNIEKIAEAMRNPKTTLNTDENKKKVKDALEWLHKNAYGKEPDKKVKELSENFTKTTGKNTNLNWWDYEIGTPKSLTNTLILLNDQFSNEEKKKFTAPIKTFAPDSDKILSSVGKAELAKGGNLVDISKVKLLECIIEEDKDMMKKSIDSFNKVFTYVQDSATGKERNGFYKDGSYIDHQDVPYTGAYGVVLLEGISQMMPMIKETPFKENSQNDTILKSWIDDGFMPLIYKGEMMDLSRGRAISRENETSHSASATVMKSLLRLSDTMDDSTKAKYKKI…	-	-	ATGAAAACACGTATAGTCAGCTCAGTAACAACAACACTATTGCTAGGTTCCATATTAATGAATCCTGTCGCTAATGCCGCAGATTCTGATATTAATATTAAAACCGGTACTACAGATATTGGAAGCAATACTACAGTAAAAACAGGTGATTTAGTCACTTATGATAAAGAAAATGGCATGCACAAAAAAGTATTTTATAGTTTTATCGATGATAAAAATCACAATAAAAAACTGCTAGTTATTAGAACGAAAGGTACCATTGCTGGTCAATATAGAGTTTATAGCGAAGAAGGTGCTAACAAAAGTGGTTTAGCCTGGCCTTCAGCCTTTAAGGTACAGTTGCAACTACCTGATAATGAAGTAGCTCAAATATCTGATTACTATCCAAGAAATTCGATT…	﻿MKTRIVSSVTTTLLLGSILMNPVANAADSDINIKTGTTDIGSNTTVKTGDLVTYDKENGMHKKVFYSFIDDKNHNKKLLVIRTKGTIAGQYRVYSEEGANKSGLAWPSAFKVQLQLPDNEVAQISDYYPRNSIDTKEYMSTLTYGFNGNVTGDDTGKIGGLIGANVSIGHTLKYVQPDFKTILESPTDKKVGWKVIFNNMVNQNWGPYDRDSWNPVYGNQLFMKTRNGSMKAADNFLDPNKASSLLSSGFSPDFATVITMDRKASKQQTNIDVIYERVRDDYQLHWTSTNWKGTNTKDKWTDRSSERYKIDWEKEEMTN
M3550	Assembly: GCA_900251535.1	ST672	CC672	ATGACATATAGAATAAAGAAATGGCAAAAATTATCCACCATTACGTTATTAATGGCTGGTGTGATTACTTTGAATGGTGGTGAATTCATAAGTGTTGATAAACATCAAATCGCTGTGGCTGATACGAATGTTCAAACGCCAGATTATGAAAAATTGAGGAACACATGGCTGGACGTTAACTATGGTTATGATAAGTATGATGAGAATAATCCAGATATGAAGAAGAAGTTTGATGCTACAGAGAAAGAGGCGACGAATTTACTCAAGGAAATGAAAACTGAAAGTGGTAGGAAATACTTGTGGTCAGGAGCGGAAACCCTTGAAACTAATTCTTCTCATATGACTCGTACCTATCGTAATATTGAGAAAATCGCAGAAGCGATGAGGAATCCTAAAACC…	﻿MTYRIKKWQKLSTITLLMAGVITLNGGEFISVDKHQIAVADTNVQTPDYEKLRNTWLDVNYGYDKYDENNPDMKKKFDATEKEATNLLKEMKTESGRKYLWSGAETLETNSSHMTRTYRNIEKIAEAMRNPKTTLNTDENKKKVKDALEWLHKNAYGKEPDKKVKELSENFTKTTGKNTNLNWWDYEIGTPKSLTNTLILLNDQFSNEEKKKFTAPIKTFAPDSDKILSSVGKAELAKGGNLVDISKVKLLECIIEEDKDMMKKSIDSFNKVFTYVQDSATGKERNGFYKDGSYIDHQDVPYTGAYGVVLLEGISQMMPMIKETPFKENSQNDTILKSWIDDGFMPLIYKGEMMDLSRGRAISRENETSHSASATVMKSLLRLSDTMDDSTKAKYKKI…	-	-	﻿ATGAAAACACGTATAGTCAGCTCAGTAACAACAACACTATTGCTAGGTTCCATATTAATGAATCCTGTCGCTAATGCCGCAGATTCTGATATTAATATTAAAACCGGTACTACAGATATTGGAAGCAATACTACAGTAAAAACAGGTGATTTAGTCACTTATGATAAAGAAAATGGCATGCACAAAAAAGTATTTTATAGTTTTATCGATGATAAAAATCACAATAAAAAACTGCTAGTTATTAGAACGAAAGGTACCATTGCTGGTCAATATAGAGTTTATAGCGAAGAAGGTGCTAACAAAAGTGGTTTAGCCTGGCCTTCAGCCTTTAAGGTACAGTTGCAACTACCTGATAATGAAGTAGCTCAAATATCTGATTACTATCCAAGAAATTCGAT…	﻿MKTRIVSSVTTTLLLGSILMNPVANAADSDINIKTGTTDIGSNTTVKTGDLVTYDKENGMHKKVFYSFIDDKNHNKKLLVIRTKGTIAGQYRVYSEEGANKSGLAWPSAFKVQLQLPDNEVAQISDYYPRNSIDTKEYMSTLTYGFNGNVTGDDTGKIGGLIGANVSIGHTLKYVQPDFKTILESPTDKKVGWKVIFNNMVNQNWGPYDRDSWNPVYGNQLFMKTRNGSMKAADNFLDPNKASSLLSSGFSPDFATVITMDRKASKQQTNIDVIYERVRDDYQLHWTSTNWKGTNTKDKWTDRSSERYKIDWEKEEMTN
M4015	Assembly: GCA_900252135.1	ST672	CC672	ATGACATATAGAATAAAGAAATGGCAAAAATTATCCACCATTACGTTATTAATGGCTGGTGTGATTACTTTGAATGGTGGTGAATTCATAAGTGTTGATAAACATCAAATCGCTGTGGCTGATACGAATGTTCAAACGCCAGATTATGAAAAATTGAGGAACACATGGCTGGACGTTAACTATGGTTATGATAAGTATGATGAGAATAATCCAGATATGAAGAAGAAGTTTGATGCTACAGAGAAAGAGGCGACGAATTTACTCAAGGAAATGAAAACTGAAAGTGGTAGGAAATACTTGTGGTCAGGAGCGGAAACCCTTGAAACTAATTCTTCTCATATGACTCGTACCTATCGTAATATTGAGAAAATCGCAGAAGCGATGAGGAATCCTAAAACC…	﻿MTYRIKKWQKLSTITLLMAGVITLNGGEFISVDKHQIAVADTNVQTPDYEKLRNTWLDVNYGYDKYDENNPDMKKKFDATEKEATNLLKEMKTESGRKYLWSGAETLETNSSHMTRTYRNIEKIAEAMRNPKTTLNTDENKKKVKDALEWLHKNAYGKEPDKKVKELSENFTKTTGKNTNLNWWDYEIGTPKSLTNTLILLNDQFSNEEKKKFTAPIKTFAPDSDKILSSVGKAELAKGGNLVDISKVKLLECIIEEDKDMMKKSIDSFNKVFTYVQDSATGKERNGFYKDGSYIDHQDVPYTGAYGVVLLEGISQMMPMIKETPFKENSQNDTILKSWIDDGFMPLIYKGEMMDLSRGRAISRENETSHSASATVMKSLLRLSDTMDDSTKAKYKKI…	-	-	﻿ATGAAAACACGTATAGTCAGCTCAGTAACAACAACACTATTGCTAGGTTCCATATTAATGAATCCTGTCGCTAATGCCGCAGATTCTGATATTAATATTAAAACCGGTACTACAGATATTGGAAGCAATACTACAGTAAAAACAGGTGATTTAGTCACTTATGATAAAGAAAATGGCATGCACAAAAAAGTATTTTATAGTTTTATCGATGATAAAAATCACAATAAAAAACTGCTAGTTATTAGAACGAAAGGTACCATTGCTGGTCAATATAGAGTTTATAGCGAAGAAGGTGCTAACAAAAGTGGTTTAGCCTGGCCTTCAGCCTTTAAGGTACAGTTGCAACTACCTGATAATGAAGTAGCTCAAATATCTGATTACTATCCAAGAAATTCGAT…	﻿MKTRIVSSVTTTLLLGSILMNPVANAADSDINIKTGTTDIGSNTTVKTGDLVTYDKENGMHKKVFYSFIDDKNHNKKLLVIRTKGTIAGQYRVYSEEGANKSGLAWPSAFKVQLQLPDNEVAQISDYYPRNSIDTKEYMSTLTYGFNGNVTGDDTGKIGGLIGANVSIGHTLKYVQPDFKTILESPTDKKVGWKVIFNNMVNQNWGPYDRDSWNPVYGNQLFMKTRNGSMKAADNFLDPNKASSLLSSGFSPDFATVITMDRKASKQQTNIDVIYERVRDDYQLHWTSTNWKGTNTKDKWTDRSSERYKIDWEKEEMTN
15-663	PRJNA512846	ST672	CC672	ATGACATATAGAATAAAGAAATGGCAAAAATTATCCACCATTACGTTATTAATGGCTGGTGTGATTACTTTGAATGGTGGTGAATTCATAAGTGTTGATAAACATCAAATCGCTGTGGCTGATACGAATGTTCAAACGCCAGATTATGAAAAATTGAGGAACACATGGCTGGACGTTAACTATGGTTATGATAAGTATGATGAGAATAATCCAGATATGAAGAAGAAGTTTGATGCTACAGAGAAAGAGGCGACGAATTTACTCAAGGAAATGAAAACTGAAAGTGGTAGGAAATACTTGTGGTCAGGAGCGGAAACCCTTGAAACTAATTCTTCTCATATGACTCGTACCTATCGTAATATTGAGAAAATCGCAGAAGCGATGAGGAATCCTAAAACC…	﻿MTYRIKKWQKLSTITLLMAGVITLNGGEFISVDKHQIAVADTNVQTPDYEKLRNTWLDVNYGYDKYDENNPDMKKKFDATEKEATNLLKEMKTESGRKYLWSGAETLETNSSHMTRTYRNIEKIAEAMRNPKTTLNTDENKKKVKDALEWLHKNAYGKEPDKKVKELSENFTKTTGKNTNLNWWDYEIGTPKSLTNTLILLNDQFSNEEKKKFTAPIKTFAPDSDKILSSVGKAELAKGGNLVDISKVKLLECIIEEDKDMMKKSIDSFNKVFTYVQDSATGKERNGFYKDGSYIDHQDVPYTGAYGVVLLEGISQMMPMIKETPFKENSQNDTILKSWIDDGFMPLIYKGEMMDLSRGRAISRENETSHSASATVMKSLLRLSDTMDDSTKAKYKKI…	-	-	ATGAAAACACGTATAGTCAGCTCAGTAACAACAACACTATTGCTAGGTTCCATATTAATGAATCCTGTCGCTAATGCCGCAGATTCTGATATTAATATTAAAACCGGTACTACAGATATTGGAAGCAATACTACAGTAAAAACAGGTGATTTAGTCACTTATGATAAAGAAAATGGCATGCACAAAAAAGTATTTTATAGTTTTATCGATGATAAAAATCACAATAAAAAACTGCTAGTTATTAGAACGAAAGGTACCATTGCTGGTCAATATAGAGTTTATAGCGAAGAAGGTGCTAACAAAAGTGGTTTAGCCTGGCCTTCAGCCTTTAAGGTACAGTTGCAACTACCTGATAATGAAGTAGCTCAAATATCTGATTACTATCCAAGAAATTCGATT…	﻿MKTRIVSSVTTTLLLGSILMNPVANAADSDINIKTGTTDIGSNTTVKTGDLVTYDKENGMHKKVFYSFIDDKNHNKKLLVIRTKGTIAGQYRVYSEEGANKSGLAWPSAFKVQLQLPDNEVAQISDYYPRNSIDTKEYMSTLTYGFNGNVTGDDTGKIGGLIGANVSIGHTLKYVQPDFKTILESPTDKKVGWKVIFNNMVNQNWGPYDRDSWNPVYGNQLFMKTRNGSMKAADNFLDPNKASSLLSSGFSPDFATVITMDRKASKQQTNIDVIYERVRDDYQLHWTSTNWKGTNTKDKWTDRSSERYKIDWEKEEMTN
JP056	SRA: DRR257797	ST20	CC20	ATGACATATAGAATGAAGAAATGGCAAAAAATATCTACCATTACGTTATTAATGGCTGTTGTGATTACTTTTAATGATAGTGAATTCAGAAGTGTTGATAAACATCAAATCGCTGTGGCTGATACGAATGTTCAAACGACAGATTATGAAAAGTTGAGGAACACATGGCTGAACGTTAACTACGGTTATGATAAGTATGATGAGAGTAATCAAGATATGAAGAAGAAGTTTGAGGCTACGGAGAAAGAGGCTAAAAAGTTACTTGAAGATATGAAAACTGAAAGTGATAGGACTTACTTGTGGGAAAGTGCAAAAGATTTAGATAACAAGTCTGCGGATATGACTCGTACCTATCGTAATATTGAGAAAATCGCAGAAGCGATGAAGCATAAAGATACT…	﻿MTYRMKKWQKISTITLLMAVVITFNDSEFRSVDKHQIAVADTNVQTTDYEKLRNTWLNVNYGYDKYDESNQDMKKKFEATEKEAKKLLEDMKTESDRTYLWESAKDLDNKSADMTRTYRNIEKIAEAMKHKDTKLKTDENKKKVKDALEWLHENAYGKEPDKKVADLKTNFSKSAPQKNTNLNWWDYEIGTPRALTNTLILLNGDISSDEKKKYTAPIKTFAPDSDKILSSVGKPEQAKGGNLVDIAKVKLLESIIEEDKDMTKESIDAFNKVFTYVQSNATGKERNGFYKDGSYIDHQDVPYTGAYGVVLLEGISQMMPMIKETPFKDSNQNDTTLKSWIDEGFMPLIYKGEMMDLSRGRAISRENETSHSASATVMKSLLRLSDAMDDSTKAKYKK…	-	-	ATGAAAACACGTATAGTCAGCTCAGTAACAACAACACTATTGCTAGGTTCCATATTAATGAATCCTGTCGCTAATGCCGCAGATTCTGATATTAATATTAAAACCGGTACTACAGATATTGGAAGCAATACTACAGTAAAAACAGGTGATTTAGTCACTTATGATAAAGAAAATGGCATGCACAAAAAAGTATTTTATAGTTTTATCGATGATAAAAATCACAATAAAAAACTGCTAGTTATTAGAACGAAAGGTACCATTGCTGGTCAATATAGAGTTTATAGCGAAGAAGGTGCTAACAAAAGTGGTTTAGCCTGGCCTTCAGCCTTTAAGGTACAGTTGCAACTACCTGATAATGAAGTAGCTCAAATATCTGATTACTATCCAAGAAATTCGATT…	﻿MKTRIVSSVTTTLLLGSILMNPVANAADSDINIKTGTTDIGSNTTVKTGDLVTYDKENGMHKKVFYSFIDDKNHNKKLLVIRTKGTIAGQYRVYSEEGANKSGLAWPSAFKVQLQLPDNEVAQISDYYPRNSIDTKEYMSTLTYGFNGNVTGDDTGKIGGLIGANVSIGHTLKYVQPDFKTILESPTDKKVGWKVIFNNMVNQNWGPYDRDSWNPVYGNQLFMKTRNGSMKAAENFLDPNKASSLLSSGFSPDFATVITMDRKASKQQTNIDVIYERVRDDYQLHWTSTNWKGTNTKDKWTDRSSERYKIDWEKEEMTN
JP057	SRA: DRR257798	ST20	CC20	﻿ATGACATATAGAATGAAGAAATGGCAAAAAATATCTACCATTACGTTATTAATGGCTGTTGTGATTACTTTTAATGATAGTGAATTCAGAAGTGTTGATAAACATCAAATCGCTGTGGCTGATACGAATGTTCAAACGACAGATTATGAAAAGTTGAGGAACACATGGCTGAACGTTAACTACGGTTATGATAAGTATGATGAGAGTAATCAAGATATGAAGAAGAAGTTTGAGGCTACGGAGAAAGAGGCTAAAAAGTTACTTGAAGATATGAAAACTGAAAGTGATAGGACTTACTTGTGGGAAAGTGCAAAAGATTTAGATAACAAGTCTGCGGATATGACTCGTACCTATCGTAATATTGAGAAAATCGCAGAAGCGATGAAGCATAAAGATAC…	﻿MTYRMKKWQKISTITLLMAVVITFNDSEFRSVDKHQIAVADTNVQTTDYEKLRNTWLNVNYGYDKYDESNQDMKKKFEATEKEAKKLLEDMKTESDRTYLWESAKDLDNKSADMTRTYRNIEKIAEAMKHKDTKLKTDENKKKVKDALEWLHENAYGKEPDKKVADLKTNFSKSAPQKNTNLNWWDYEIGTPRALTNTLILLNGDISSDEKKKYTAPIKTFAPDSDKILSSVGKPEQAKGGNLVDIAKVKLLESIIEEDKDMTKESIDAFNKVFTYVQSNATGKERNGFYKDGSYIDHQDVPYTGAYGVVLLEGISQMMPMIKETPFKDSNQNDTTLKSWIDEGFMPLIYKGEMMDLSRGRAISRENETSHSASATVMKSLLRLSDAMDDSTKAKYKK…	-	-	ATGAAAACACGTATAGTCAGCTCAGTAACAACAACACTATTGCTAGGTTCCATATTAATGAATCCTGTCGCTAATGCCGCAGATTCTGATATTAATATTAAAACCGGTACTACAGATATTGGAAGCAATACTACAGTAAAAACAGGTGATTTAGTCACTTATGATAAAGAAAATGGCATGCACAAAAAAGTATTTTATAGTTTTATCGATGATAAAAATCACAATAAAAAACTGCTAGTTATTAGAACGAAAGGTACCATTGCTGGTCAATATAGAGTTTATAGCGAAGAAGGTGCTAACAAAAGTGGTTTAGCCTGGCCTTCAGCCTTTAAGGTACAGTTGCAACTACCTGATAATGAAGTAGCTCAAATATCTGATTACTATCCAAGAAATTCGATT…	﻿MKTRIVSSVTTTLLLGSILMNPVANAADSDINIKTGTTDIGSNTTVKTGDLVTYDKENGMHKKVFYSFIDDKNHNKKLLVIRTKGTIAGQYRVYSEEGANKSGLAWPSAFKVQLQLPDNEVAQISDYYPRNSIDTKEYMSTLTYGFNGNVTGDDTGKIGGLIGANVSIGHTLKYVQPDFKTILESPTDKKVGWKVIFNNMVNQNWGPYDRDSWNPVYGNQLFMKTRNGSMKAAENFLDPNKASSLLSSGFSPDFATVITMDRKASKQQTNIDVIYERVRDDYQLHWTSTNWKGTNTKDKWTDRSSERYKIDWEKEEMTN
JP058	SRA: DRR257799	ST20	CC20	﻿ATGACATATAGAATGAAGAAATGGCAAAAAATATCTACCATTACGTTATTAATGGCTGTTGTGATTACTTTTAATGATAGTGAATTCAGAAGTGTTGATAAACATCAAATCGCTGTGGCTGATACGAATGTTCAAACGACAGATTATGAAAAGTTGAGGAACACATGGCTGAACGTTAACTACGGTTATGATAAGTATGATGAGAGTAATCAAGATATGAAGAAGAAGTTTGAGGCTACGGAGAAAGAGGCTAAAAAGTTACTTGAAGATATGAAAACTGAAAGTGATAGGACTTACTTGTGGGAAAGTGCAAAAGATTTAGATAACAAGTCTGCGGATATGACTCGTACCTATCGTAATATTGAGAAAATCGCAGAAGCGATGAAGCATAAAGATAC…	﻿MTYRMKKWQKISTITLLMAVVITFNDSEFRSVDKHQIAVADTNVQTTDYEKLRNTWLNVNYGYDKYDESNQDMKKKFEATEKEAKKLLEDMKTESDRTYLWESAKDLDNKSADMTRTYRNIEKIAEAMKHKDTKLKTDENKKKVKDALEWLHENAYGKEPDKKVADLKTNFSKSAPQKNTNLNWWDYEIGTPRALTNTLILLNGDISSDEKKKYTAPIKTFAPDSDKILSSVGKPEQAKGGNLVDIAKVKLLESIIEEDKDMTKESIDAFNKVFTYVQSNATGKERNGFYKDGSYIDHQDVPYTGAYGVVLLEGISQMMPMIKETPFKDSNQNDTTLKSWIDEGFMPLIYKGEMMDLSRGRAISRENETSHSASATVMKSLLRLSDAMDDSTKAKYKK…	-	-	ATGAAAACACGTATAGTCAGCTCAGTAACAACAACACTATTGCTAGGTTCCATATTAATGAATCCTGTCGCTAATGCCGCAGATTCTGATATTAATATTAAAACCGGTACTACAGATATTGGAAGCAATACTACAGTAAAAACAGGTGATTTAGTCACTTATGATAAAGAAAATGGCATGCACAAAAAAGTATTTTATAGTTTTATCGATGATAAAAATCACAATAAAAAACTGCTAGTTATTAGAACGAAAGGTACCATTGCTGGTCAATATAGAGTTTATAGCGAAGAAGGTGCTAACAAAAGTGGTTTAGCCTGGCCTTCAGCCTTTAAGGTACAGTTGCAACTACCTGATAATGAAGTAGCTCAAATATCTGATTACTATCCAAGAAATTCGATT…	﻿MKTRIVSSVTTTLLLGSILMNPVANAADSDINIKTGTTDIGSNTTVKTGDLVTYDKENGMHKKVFYSFIDDKNHNKKLLVIRTKGTIAGQYRVYSEEGANKSGLAWPSAFKVQLQLPDNEVAQISDYYPRNSIDTKEYMSTLTYGFNGNVTGDDTGKIGGLIGANVSIGHTLKYVQPDFKTILESPTDKKVGWKVIFNNMVNQNWGPYDRDSWNPVYGNQLFMKTRNGSMKAAENFLDPNKASSLLSSGFSPDFATVITMDRKASKQQTNIDVIYERVRDDYQLHWTSTNWKGTNTKDKWTDRSSERYKIDWEKEEMTN
PFESA1781	Assembly: GCA_900081495.1	ST20	CC20	ATGACATATAGAATGAAGAAATGGCAAAAAATATCTACCATTACGTTATTAATGGCTGTTGTGATTACTTTTAATGATAGTGAATTCAGAAGTGTTGATAAACATCAAATCGCTGTGGCTGATACGAATGTTCAAACGACAGATTATGAAAAGTTGAGGAACACATGGCTGAACGTTAACTACGGTTATGATAAGTATGATGAGAGTAATCAAGATATGAAGAAGAAGTTTGAGGCTACGGAGAAAGAGGCTAAAAAGTTACTTGAAGATATGAAAACTGAAAGTGATAGGACTTACTTGTGGGAAAGTGCAAAAGATTTAGATAACAAGTCTGCGGATATGACTCGTACCTATCGTAATATTGAGAAAATCGCAGAAGCGATGAAGCATAAAGATACT…	﻿MTYRMKKWQKISTITLLMAVVITFNDSEFRSVDKHQIAVADTNVQTTDYEKLRNTWLNVNYGYDKYDESNQDMKKKFEATEKEAKKLLEDMKTESDRTYLWESAKDLDNKSADMTRTYRNIEKIAEAMKHKDTKLKTDENKKKVKDALEWLHENAYGKEPDKKVADLKTNFSKSAPQKNTNLNWWDYEIGTPRALTNTLILLNGDISSDEKKKYTAPIKTFAPDSDKILSSVGKPEQAKGGNLVDIAKVKLLESIIEEDKDMTKESIDAFNKVFTYVQSNATGKERNGFYKDGSYIDHQDVPYTGAYGVVLLEGISQMMPMIKETPFKDSNQNDTTLKSWIDEGFMPLIYKGEMMDLSRGRAISRENETSHSASATVMKSLLRLSDAMDDSTKAKYKK…	-	-	ATGAAAACACGTATAGTCAGCTCAGTAACAACAACACTATTGCTAGGTTCCATATTAATGAATCCTGTCGCTAATGCCGCAGATTCTGATATTAATATTAAAACCGGTACTACAGATATTGGAAGCAATACTACAGTAAAAACAGGTGATTTAGTCACTTATGATAAAGAAAATGGCATGCACAAAAAAGTATTTTATAGTTTTATCGATGATAAAAATCACAATAAAAAACTGCTAGTTATTAGAACGAAAGGTACCATTGCTGGTCAATATAGAGTTTATAGCGAAGAAGGTGCTAACAAAAGTGGTTTAGCCTGGCCTTCAGCCTTTAAGGTACAGTTGCAACTACCTGATAATGAAGTAGCTCAAATATCTGATTACTATCCAAGAAATTCGATT…	﻿MKTRIVSSVTTTLLLGSILMNPVANAADSDINIKTGTTDIGSNTTVKTGDLVTYDKENGMHKKVFYSFIDDKNHNKKLLVIRTKGTIAGQYRVYSEEGANKSGLAWPSAFKVQLQLPDNEVAQISDYYPRNSIDTKEYMSTLTYGFNGNVTGDDTGKIGGLIGANVSIGHTLKYVQPDFKTILESPTDKKVGWKVIFNNMVNQNWGPYDRDSWNPVYGNQLFMKTRNGSMKAAENFLDPNKASSLLSSGFSPDFATVITMDRKASKQQTNIDVIYERVRDDYQLHWTSTNWKGTNTKDKWTDRSSERYKIDWEKEEMTN
PFESA2426	Assembly: GCA_900081325.1	ST20	CC20	ATGACATATAGAATGAAGAAATGGCAAAAAATATCTACCATTACGTTATTAATGGCTGTTGTGATTACTTTTAATGATAGTGAATTCAGAAGTGTTGATAAACATCAAATCGCTGTGGCTGATACGAATGTTCAAACGACAGATTATGAAAAGTTGAGGAACACATGGCTGAACGTTAACTACGGTTATGATAAGTATGATGAGAGTAATCAAGATATGAAGAAGAAGTTTGAGGCTACGGAGAAAGAGGCTAAAAAGTTACTTGAAGATATGAAAACTGAAAGTGATAGGACTTACTTGTGGGAAAGTGCAAAAGATTTAGATAACAAGTCTGCGGATATGACTCGTACCTATCGTAATATTGAGAAAATCGCAGAAGCGATGAAGCATAAAGATACT…	﻿MTYRMKKWQKISTITLLMAVVITFNDSEFRSVDKHQIAVADTNVQTTDYEKLRNTWLNVNYGYDKYDESNQDMKKKFEATEKEAKKLLEDMKTESDRTYLWESAKDLDNKSADMTRTYRNIEKIAEAMKHKDTKLKTDENKKKVKDALEWLHENAYGKEPDKKVADLKTNFSKSAPQKNTNLNWWDYEIGTPRALTNTLILLNGDISSDEKKKYTAPIKTFAPDSDKILSSVGKPEQAKGGNLVDIAKVKLLESIIEEDKDMTKESIDAFNKVFTYVQSNATGKERNGFYKDGSYIDHQDVPYTGAYGVVLLEGISQMMPMIKETPFKDSNQNDTTLKSWIDEGFMPLIYKGEMMDLSRGRAISRENETSHSASATVMKSLLRLSDAMDDSTKAKYKK…	-	-	ATGAAAACACGTATAGTCAGCTCAGTAACAACAACACTATTGCTAGGTTCCATATTAATGAATCCTGTCGCTAATGCCGCAGATTCTGATATTAATATTAAAACCGGTACTACAGATATTGGAAGCAATACTACAGTAAAAACAGGTGATTTAGTCACTTATGATAAAGAAAATGGCATGCACAAAAAAGTATTTTATAGTTTTATCGATGATAAAAATCACAATAAAAAACTGCTAGTTATTAGAACGAAAGGTACCATTGCTGGTCAATATAGAGTTTATAGCGAAGAAGGTGCTAACAAAAGTGGTTTAGCCTGGCCTTCAGCCTTTAAGGTACAGTTGCAACTACCTGATAATGAAGTAGCTCAAATATCTGATTACTATCCAAGAAATTCGATT…	﻿MKTRIVSSVTTTLLLGSILMNPVANAADSDINIKTGTTDIGSNTTVKTGDLVTYDKENGMHKKVFYSFIDDKNHNKKLLVIRTKGTIAGQYRVYSEEGANKSGLAWPSAFKVQLQLPDNEVAQISDYYPRNSIDTKEYMSTLTYGFNGNVTGDDTGKIGGLIGANVSIGHTLKYVQPDFKTILESPTDKKVGWKVIFNNMVNQNWGPYDRDSWNPVYGNQLFMKTRNGSMKAAENFLDPNKASSLLSSGFSPDFATVITMDRKASKQQTNIDVIYERVRDDYQLHWTSTNWKGTNTKDKWTDRSSERYKIDWEKEEMTN
JP059	SRA: DRR257800	ST775	CC775	﻿ATGACATATAGAATGAAGAAATGGCAAAAAATATCTACCATTACGTTATTAATGGCTGTTGTGATTACTTTTAATGATAGTGAATTCAGAAGTGTTGATAAACATCAAATCGCTGTGGCTGATACGAATGTTCAAACGACAGATTATGAAAAGTTGAGGAACACATGGCTGAACGTTAACTACGGTTATGATAAGTATGATGAGAGTAATCAAGATATGAAGAAGAAGTTTGAGGCTACGGAGAAAGAGGCTAAAAAGTTACTTGAAGATATGAAAACTGAAAGTGATAGGACTTACTTGTGGGAAAGTGCAAAAGATTTAGATAACAAGTCTGCGGATATGACTCGTACCTATCGTAATATTGAGAAAATCGCAGAAGCGATGAAGCATAAAGATAC…	﻿MTYRMKKWQKISTITLLMAVVITFNDSEFRSVDKHQIAVADTNVQTTDYEKLRNTWLNVNYGYDKYDESNQDMKKKFEATEKEAKKLLEDMKTESDRTYLWESAKDLDNKSADMTRTYRNIEKIAEAMKHKDTKLKTDENKKKVKDALEWLHENAYGKESDKKVADLKTNFSKSAPQKNTNLNWWDYEIGTPRALTNTLILLNGDISSDEKKKYTAPIKTFAPDSDKILSSVGKPEQAKGGNLVDIAKVKLLESIIEEDKDMTKESIDAFNKVFTYVQSNATGKERNGFYKDGSYIDHQDVPYTGAYGVVLLEGISQMMPMIKETPFKDSNQNDTTLKSWIDEGFMPLIYKGEMMDLSRGRAISRENETSHSASATVMKSLLRLSDAMDDSTKAKYKK…	-	-	ATGAAAACACGTATAGTCAGCTCAGTAACAACAACACTATTGCTAGGTTCCATATTAATGAATCCTGTCGCTAATGCCGCAGATTCTGATATTAATATTAAAACCGGTACTACAGATATTGGAAGCAATACTACAGTAAAAACAGGTGATTTAGTCACTTATGATAAAGAAAATGGCATGCACAAAAAAGTATTTTATAGTTTTATCGATGATAAAAATCACAATAAAAAACTGCTAGTTATTAGAACGAAAGGTACCATTGCTGGTCAATATAGAGTTTATAGCGAAGAAGGTGCTAACAAAAGTGGTTTAGCCTGGCCTTCAGCCTTTAAGGTACAGTTGCAACTACCTGATAATGAAGTAGCTCAAATATCTGATTACTATCCAAGAAATTCGATT…	﻿MKTRIVSSVTTTLLLGSILMNPVANAADSDINIKTGTTDIGSNTTVKTGDLVTYDKENGMHKKVFYSFIDDKNHNKKLLVIRTKGTIAGQYRVYSEEGANKSGLAWPSAFKVQLQLPDNEVAQISDYYPRNSIDTKEYMSTLTYGFNGNVTGDDTGKIGGLIGANVSIGHTLKYVQPDFKTILESPTDKKVGWKVIFNNMVNQNWGPYDRDSWNPVYGNQLFMKTRNGSMKAAENFLDPNKASSLLSSGFSPDFATVITMDRKASKQQTNIDVIYERVRDDYQLHWTSTNWKGTNTKDKWTDRSSERYKIDWEKEEMTN
JP114	SRA: DRR257852	ST45	CC45	﻿ATGACATATAGAATGAAGAAATGGCAAAAATTATCCACCATTACGTTATTAATGGCCGGTGTGATTACTTTGAGTGATGGTGAATTCAGAAGTGTTGATAAACATCAGATTGCTGTGGCTGATACGAATACTCAAACACCAAATTATGAGAAATTGAAGAATACATGGCTGGACGTTAACTATGGTTATGATAAGTATGATGAGAGCAATCCAGATATGAAGAAGAAGTTTGAGGCTACGGAGAATGAGGCAAAGAAATTACTTAGTGAGATGAAAACTGAAAGTGGAAGGACTTATTTGTGGGAAAGCTCAAAAGATATAGATACGAAATCTGCAGATATGACTCGTACCTATCGTAATATTGAGAAAATCGCAGAAGCGATGAATCATCCTAAAAC…	﻿MTYRMKKWQKLSTITLLMAGVITLSDGEFRSVDKHQIAVADTNTQTPNYEKLKNTWLDVNYGYDKYDESNPDMKKKFEATENEAKKLLSEMKTESGRTYLWESSKDIDTKSADMTRTYRNIEKIAEAMNHPKTTLKNDENKKKLKDALEWLHKNAYGKDPDKKVADLKTNFSKSAPQKNTNLNWWDYEIGTPKSLTNTLILLNGDISSDEKKKYTAPIKTFAPKSDEILSSVGKAEPAKGGNLVDIAKVKLLESIIEEDKDMTKNSIDSFNKVFTYVQSNSTGKERNGFYKDGSYIDHQDVPYTGAYGVVLLEGISQMMPMIKETPFKETSQNDTILKSWIDDGFMPLIYKGEMMDLSRGRAISRENETSHSASVTVMKSLLRLSDAMDESTKAKYKK…	-	-	﻿ATGAAAACACGTATAGTCAGCTCAGTAACAACAACACTATTGCTAGGTTCTATATTAATGAATCCTGTCGCTAATGCCGCAGATTCTGATATTAATATTAAAACCGGTACTACAGATATAGGAAGCAATACTACAGTAAAAACAGGTGATTTAGTCACTTATGATAAAGAAAATGGCATGCACAAAAAAGTATTTTATAGTTTTATCGATGATAAAAATCACAATAAAAAAATATTAGTCATCAGAACGAAAGGTACCATTGCTGGTCAGTATAGAGTTTATAGCGAAGAAGGCGCTAATAAAAGCGGTTTAGCCTGGCCTTCAGCATTTAAGGTACAATTGCAACTACCTGATAATGAAGTAGCACAAATTTCTGATTACTACCCTAGAAATTCAAT…	﻿MKTRIVSSVTTTLLLGSILMNPVANAADSDINIKTGTTDIGSNTTVKTGDLVTYDKENGMHKKVFYSFIDDKNHNKKILVIRTKGTIAGQYRVYSEEGANKSGLAWPSAFKVQLQLPDNEVAQISDYYPRNSIDTKEYMSTLTYGFNGNVTGDDSGKIGGLIGANVSIGHTLKYVQPDFKTILESPTDKKVGWKVIFNNMVNQNWGPYDRDSWNPVYGNQLFMKTRNGSMKAADNFLDPNKASSLLSSGFSPDFATVITMDRKATKQQTNIDVIYERVRDDYQLHWTSTNWKGTNTKDKWTDRSSERYKIDWEKEEMTN
JP183	SRA: DRR257920	ST45	CC45	﻿ATGACATATAGAATGAAGAAATGGCAAAAATTATCCACCATTACGTTATTAATGGCCGGTGTGATTACTTTGAGTGATGGTGAATTCAGAAGTGTTGATAAACATCAGATTGCTGTGGCTGATACGAATACTCAAACACCAAATTATGAGAAATTGAAGAATACATGGCTGGACGTTAACTATGGTTATGATAAGTATGATGAGAGCAATCCAGATATGAAGAAGAAGTTTGAGGCTACGGAGAATGAGGCAAAGAAATTACTTAGTGAGATGAAAACTGAAAGTGGAAGGACTTATTTGTGGGAAAGCTCAAAAGATATAGATACGAAATCTGCAGATATGACTCGTACCTATCGTAATATTGAGAAAATCGCAGAAGCGATGAATCATCCTAAAAC…	﻿MTYRMKKWQKLSTITLLMAGVITLSDGEFRSVDKHQIAVADTNTQTPNYEKLKNTWLDVNYGYDKYDESNPDMKKKFEATENEAKKLLSEMKTESGRTYLWESSKDIDTKSADMTRTYRNIEKIAEAMNHPKTTLKNDENKKKLKDALEWLHKNAYGKDPDKKVADLKTNFSKSAPQKNTNLNWWDYEIGTPKSLTNTLILLNGDISSDEKKKYTAPIKTFAPKSDEILSSVGKAEPAKGGNLVDIAKVKLLESIIEEDKDMTKNSIDSFNKVFTYVQSNSTGKERNGFYKDGSYIDHQDVPYTGAYGVVLLEGISQMMPMIKETPFKETSQNDTILKSWIDDGFMPLIYKGEMMDLSRGRAISRENETSHSASVTVMKSLLRLSDAMDESTKAKYKK…	-	-	ATGAAAACACGTATAGTCAGCTCAGTAACAACAACACTATTGCTAGGTTCTATATTAATGAATCCTGTCGCTAATGCCGCAGATTCTGATATTAATATTAAAACCGGTACTACAGATATAGGAAGCAATACTACAGTAAAAACAGGTGATTTAGTCACTTATGATAAAGAAAATGGCATGCACAAAAAAGTATTTTATAGTTTTATCGATGATAAAAATCACAATAAAAAAATATTAGTCATCAGAACGAAAGGTACCATTGCTGGTCAGTATAGAGTTTATAGCGAAGAAGGCGCTAATAAAAGCGGTTTAGCCTGGCCTTCAGCATTTAAGGTACAATTGCAACTACCTGATAATGAAGTAGCACAAATTTCTGATTACTACCCTAGAAATTCAATT…	﻿MKTRIVSSVTTTLLLGSILMNPVANAADSDINIKTGTTDIGSNTTVKTGDLVTYDKENGMHKKVFYSFIDDKNHNKKILVIRTKGTIAGQYRVYSEEGANKSGLAWPSAFKVQLQLPDNEVAQISDYYPRNSIDTKEYMSTLTYGFNGNVTGDDSGKIGGLIGANVSIGHTLKYVQPDFKTILESPTDKKVGWKVIFNNMVNQNWGPYDRDSWNPVYGNQLFMKTRNGSMKAADNFLDPNKASSLLSSGFSPDFATVITMDRKATKQQTNIDVIYERVRDDYQLHWTSTNWKGTNTKDKWTDRCSERYKIDWEKEEMTN
AR464	Assembly: GCA_003073755.1	ST45	CC45	ATGACATATAGAATGAAGAAATGGCAAAAATTATCCACCATTACGTTATTAATGGCCGGTGTGATTACTTTGAGTGATGGTGAATTCAGAAGTGTTGATAAACATCAGATTGCTGTGGCTGATACGAATACTCAAACACCAAATTATGAGAAATTGAAGAATACATGGCTGGACGTTAACTATGGTTATGATAAGTATGATGAGAGCAATCCAGATATGAAGAAGAAGTTTGAGGCTACGGAGAATGAGGCAAAGAAATTACTTAGTGAGATGAAAACTGAAAGTGGAAGGACTTATTTGTGGGAAAGCTCAAAAGATATAGATACGAAATCTGCAGATATGACTCGTACCTATCGTAATATTGAGAAAATCGCAGAAGCGATGAATCATCCTAAAACC…	﻿MTYRMKKWQKLSTITLLMAGVITLSDGEFRSVDKHQIAVADTNTQTPNYEKLKNTWLDVNYGYDKYDESNPDMKKKFEATENEAKKLLSEMKTESGRTYLWESSKDIDTKSADMTRTYRNIEKIAEAMNHPKTTLKNDENKKKLKDALEWLHKNAYGKDPDKKVADLKTNFSKSAPQKNTNLNWWDYEIGTPKSLTNTLILLNGDISSDEKKKYTAPIKTFAPKSDEILSSVGKAEPAKGGNLVDIAKVKLLESIIEEDKDMTKNSIDSFNKVFTYVQSNSTGKERNGFYKDGSYIDHQDVPYTGAYGVVLLEGISQMMPMIKETPFKETSQNDTILKSWIDDGFMPLIYKGEMMDLSRGRAISRENETSHSASVTVMKSLLRLSDAMDESTKAKYKK…	-	-	ATGAAAACACGTATAGTCAGCTCAGTAACAACAACACTATTGCTAGGTTCTATATTAATGAATCCTGTCGCTAATGCCGCAGATTCTGATATTAATATTAAAACCGGTACTACAGATATAGGAAGCAATACTACAGTAAAAACAGGTGATTTAGTCACTTATGATAAAGAAAATGGCATGCACAAAAAAGTATTTTATAGTTTTATCGATGATAAAAATCACAATAAAAAAATATTAGTCATCAGAACGAAAGGTACCATTGCTGGTCAGTATAGAGTTTATAGCGAAGAAGGCGCTAATAAAAGCGGTTTAGCCTGGCCTTCAGCATTTAAGGTACAATTGCAACTACCTGATAATGAAGTAGCACAAATTTCTGATTACTACCCTAGAAATTCAATT…	﻿MKTRIVSSVTTTLLLGSILMNPVANAADSDINIKTGTTDIGSNTTVKTGDLVTYDKENGMHKKVFYSFIDDKNHNKKILVIRTKGTIAGQYRVYSEEGANKSGLAWPSAFKVQLQLPDNEVAQISDYYPRNSIDTKEYMSTLTYGFNGNVTGDDSGKIGGLIGANVSIGHTLKYVQPDFKTILESPTDKKVGWKVIFNNMVNQNWGPYDRDSWNPVYGNQLFMKTRNGSMKAADNFLDPNKASSLLSSGFSPDFATVITMDRKATKQQTNIDVIYERARDDYQLHWTSTNWKGTNTKDKWTDRCSERYKIDWEKEEMTN
CA-347	Assembly: GCA_000412775.1	ST45	CC45	ATGACATATAGAATGAAGAAATGGCAAAAATTATCCACCATTACGTTATTAATGGCCGGTGTGATTACTTTGAGTGATGGTGAATTCAGAAGTGTTGATAAACATCAGATTGCTGTGGCTGATACGAATACTCAAACACCAAATTATGAGAAATTGAAGAATACATGGCTGGACGTTAACTATGGTTATGATAAGTATGATGAGAGCAATCCAGATATGAAGAAGAAGTTTGAGGCTACGGAGAATGAGGCAAAGAAATTACTTAGTGAGATGAAAACTGAAAGTGGAAGGACTTATTTGTGGGAAAGCTCAAAAGATATAGATACGAAATCTGCAGATATGACTCGTACCTATCGTAATATTGAGAAAATCGCAGAAGCGATGAATCATCCTAAAACC…	﻿MTYRMKKWQKLSTITLLMAGVITLSDGEFRSVDKHQIAVADTNTQTPNYEKLKNTWLDVNYGYDKYDESNPDMKKKFEATENEAKKLLSEMKTESGRTYLWESSKDIDTKSADMTRTYRNIEKIAEAMNHPKTTLKNDENKKKLKDALEWLHKNAYGKDPDKKVADLKTNFSKSAPQKNTNLNWWDYEIGTPKSLTNTLILLNGDISSDEKKKYTAPIKTFAPKSDEILSSVGKAEPAKGGNLVDIAKVKLLESIIEEDKDMTKNSIDSFNKVFTYVQSNSTGKERNGFYKDGSYIDHQDVPYTGAYGVVLLEGISQMMPMIKETPFKETSQNDTILKSWIDDGFMPLIYKGEMMDLSRGRAISRENETSHSASVTVMKSLLRLSDAMDESTKAKYKK…	-	-	ATGAAAACACGTATAGTCAGCTCAGTAACAACAACACTATTGCTAGGTTCTATATTAATGAATCCTGTCGCTAATGCCGCAGATTCTGATATTAATATTAAAACCGGTACTACAGATATAGGAAGCAATACTACAGTAAAAACAGGTGATTTAGTCACTTATGATAAAGAAAATGGCATGCACAAAAAAGTATTTTATAGTTTTATCGATGATAAAAATCACAATAAAAAAATATTAGTCATCAGAACGAAAGGTACCATTGCTGGTCAGTATAGAGTTTATAGCGAAGAAGGCGCTAATAAAAGCGGTTTAGCCTGGCCTTCAGCATTTAAGGTACAATTGCAACTACCTGATAATGAAGTAGCACAAATTTCTGATTACTACCCTAGAAATTCAATT…	﻿MKTRIVSSVTTTLLLGSILMNPVANAADSDINIKTGTTDIGSNTTVKTGDLVTYDKENGMHKKVFYSFIDDKNHNKKILVIRTKGTIAGQYRVYSEEGANKSGLAWPSAFKVQLQLPDNEVAQISDYYPRNSIDTKEYMSTLTYGFNGNVTGDDSGKIGGLIGANVSIGHTLKYVQPDFKTILESPTDKKVGWKVIFNNMVNQNWGPYDRDSWNPVYGNQLFMKTRNGSMKAADNFLDPNKASSLLSSGFSPDFATVITMDRKATKQQTNIDVIYERVRDDYQLHWTSTNWKGTNTKDKWTDRSSERYKIDWEKEEMTN
MCRF184	Assembly: GCA_001594205.1	ST45	CC45	ATGACATATAGAATGAAGAAATGGCAAAAATTATCCACCATTACGTTATTAATGGCCGGTGTGATTACTTTGAGTGATGGTGAATTCAGAAGTGTTGATAAACATCAGATTGCTGTGGCTGATACGAATACTCAAACACCAAATTATGAGAAATTGAAGAATACATGGCTGGACGTTAACTATGGTTATGATAAGTATGATGAGAGCAATCCAGATATGAAGAAGAAGTTTGAGGCTACGGAGAATGAGGCAAAGAAATTACTTAGTGAGATGAAAACTGAAAGTGGAAGGACTTATTTGTGGGAAAGCTCAAAAGATATAGATACGAAATCTGCAGATATGACTCGTACCTATCGTAATATTGAGAAAATCGCAGAAGCGATGAATCATCCTAAAACC…	﻿MTYRMKKWQKLSTITLLMAGVITLSDGEFRSVDKHQIAVADTNTQTPNYEKLKNTWLDVNYGYDKYDESNPDMKKKFEATENEAKKLLSEMKTESGRTYLWESSKDIDTKSADMTRTYRNIEKIAEAMNHPKTTLKNDENKKKLKDALEWLHKNAYGKDPDKKVADLKTNFSKSAPQKNTNLNWWDYEIGTPKSLTNTLILLNGDISSDEKKKYTAPIKTFAPKSDEILSSVGKAEPAKGGNLVDIAKVKLLESIIEEDKDMTKNSIDSFNKVFTYVQSNSTGKERNGFYKDGSYIDHQDVPYTGAYGVVLLEGISQMMPMIKETPFKETSQNDTILKSWIDDGFMPLIYKGEMIDLSRGRAISRENETSHSASVTVMKSLLRLSDAMDESTKAKYKK…	-	-	ATGAAAACACGTATAGTCAGCTCAGTAACAACAACACTATTGCTAGGTTCTATATTAATGAATCCTGTCGCTAATGCCGCAGATTCTGATATTAATATTAAAACCGGTACTACAGATATAGGAAGCAATACTACAGTAAAAACAGGTGATTTAGTCACTTATGATAAAGAAAATGGCATGCACAAAAAAGTATTTTATAGTTTTATCGATGATAAAAATCACAATAAAAAAATATTAGTCATCAGAACGAAAGGTACCATTGCTGGTCAGTATAGAGTTTATAGCGAAGAAGGCGCTAATAAAAGCGGTTTAGCCTGGCCTTCAGCATTTAAGGTACAATTGCAACTACCTGATAATGAAGTAGCACAAATTTCTGATTACTACCCTAGAAATTCAATT…	﻿MKTRIVSSVTTTLLLGSILMNPVANAADSDINIKTGTTDIGSNTTVKTGDLVTYDKENGMHKKVFYSFIDDKNHNKKILVIRTKGTIAGQYRVYSEEGANKSGLAWPSAFKVQLQLPDNEVAQISDYYPRNSIDTKEYMSTLTYGFNGNVTGDDSGKIGGLIGANVSIGHTLKYVQPDFKTILESPTDKKVGWKVIFNNMVNQNWGPYDRDSWNPVYGNQLFMKTRNGSMKAADNFLDPNKASSLLSSGFSPDFATVITMDRKATKQQTNIDVIYERVRDDYQLHWTSTNWKGTNTKDKWTDRSSERYKIDWEKEEMTN
JP184	SRA: DRR257921	ST508	CC45	﻿ATGACATATAGAATGAAGAAATGGCAAAAATTATCCACCATTACGTTATTAATGGCCGGTGTGATTACTTTGAGTGATGGTGAATTCAGAAGTGTTGATAAACATCAGATTGCTGTGGCTGATACGAATACTCAAACACCAAATTATGAGAAATTGAAGAATACATGGCTGGACGTTAACTATGGTTATGATAAGTATGATGAGAGCAATCCAGATATGAAGAAGAAGTTTGAGGCTACGGAGAATGAGGCAAAGAAATTACTTAGTGAGATGAAAACTGAAAGTGGAAGGACTTATTTGTGGGAAAGCTCAAAAGATATAGATACGAAATCTGCAGATATGACTCGTACCTATCGTAATATTGAGAAAATCGCAGAAGCGATGAATCATCCTAAAAC…	﻿MTYRMKKWQKLSTITLLMAGVITLSDGEFRSVDKHQIAVADTNTQTPNYEKLKNTWLDVNYGYDKYDESNPDMKKKFEATENEAKKLLSEMKTESGRTYLWESSKDIDTKSADMTRTYRNIEKIAEAMNHPKTTLKNDENKKKLKDALEWLHKNAYGKDPDKKVADLKTNFSKSAPQKNTNLNWWDYEIGTPKSLTNTLILLNGDISSDEKKKYTAPIKTFAPKSDEILSSVGKAEPAKGGNLVDIAKVKLLESIIEEDKDMTKNSIDSFNKVFTYVQSNSTGKERNGFYKDGSYIDHQDVPYTGAYGVVLLEGISQMMPMIKETPFKETSQNDTILKSWIDDGFMPLIYKGEMMDLSRGRAISRENETSHSASVTVMKSLLRLSDAMDESTKAKYKK…	-	-	ATGAAAACACGTATAGTCAGCTCAGTAACAACAACACTATTGCTAGGTTCTATATTAATGAATCCTGTCGCTAATGCCGCAGATTCTGATATTAATATTAAAACCGGTACTACAGATATAGGAAGCAATACTACAGTAAAAACAGGTGATTTAGTCACTTATGATAAAGAAAATGGCATGCACAAAAAAGTATTTTATAGTTTTATCGATGATAAAAATCACAATAAAAAAATATTAGTCATCAGAACGAAAGGTACCATTGCTGGTCAGTATAGAGTTTATAGCGAAGAAGGCGCTAATAAAAGCGGTTTAGCCTGGCCTTCAGCATTTAAGGTACAATTGCAACTACCTGATAATGAAGTAGCACAAATTTCTGATTACTACCCTAGAAATTCAATT…	﻿MKTRIVSSVTTTLLLGSILMNPVANAADSDINIKTGTTDIGSNTTVKTGDLVTYDKENGMHKKVFYSFIDDKNHNKKILVIRTKGTIAGQYRVYSEEGANKSGLAWPSAFKVQLQLPDNEVAQISDYYPRNSIDTKEYMSTLTYGFNGNVTGDDSGKIGGLIGANVSIGHTLKYVQPDFKTILESPTDKKVGWKVIFNNMVNQNWGPYDRDSWNPVYGNQLFMKTRNGSMKAADNFLDPNKASSLLSSGFSPDFATVITMDRKATKQQTNIDVIYERVRDDYQLHWTSTNWKGTNTKDKWTDRCSERYKIDWEKEEMTN
JP187	SRA: DRR257924	ST508	CC45	﻿ATGACATATAGAATGAAGAAATGGCAAAAATTATCCACCATTACGTTATTAATGGCCGGTGTGATTACTTTGAGTGATGGTGAATTCAGAAGTGTTGATAAACATCAGATTGCTGTGGCTGATACGAATACTCAAACACCAAATTATGAGAAATTGAAGAATACATGGCTGGACGTTAACTATGGTTATGATAAGTATGATGAGAGCAATCCAGATATGAAGAAGAAGTTTGAGGCTACGGAGAATGAGGCAAAGAAATTACTTAGTGAGATGAAAACTGAAAGTGGAAGGACTTATTTGTGGGAAAGCTCAAAAGATATAGATACGAAATCTGCAGATATGACTCGTACCTATCGTAATATTGAGAAAATCGCAGAAGCGATGAATCATCCTAAAAC…	﻿MTYRMKKWQKLSTITLLMAGVITLSDGEFRSVDKHQIAVADTNTQTPNYEKLKNTWLDVNYGYDKYDESNPDMKKKFEATENEAKKLLSEMKTESGRTYLWESSKDIDTKSADMTRTYRNIEKIAEAMNHPKTTLKNDENKKKLKDALEWLHKNAYGKDPDKKVADLKTNFSKSAPQKNTNLNWWDYEIGTPKSLTNTLILLNGDISSDEKKKYTAPIKTFAPKSDEILSSVGKAEPAKGGNLVDIAKVKLLESIIEEDKDMTKNSIDSFNKVFTYVQSNSTGKERNGFYKDGSYIDHQDVPYTGAYGVVLLEGISQMMPMIKETPFKETSQNDTILKSWIDDGFMPLIYKGEMMDLSRGRAISRENETSHSASVTVMKSLLRLSDAMDESTKAKYKK…	-	-	ATGAAAACACGTATAGTCAGCTCAGTAACAACAACACTATTGCTAGGTTCTATATTAATGAATCCTGTCGCTAATGCCGCAGATTCTGATATTAATATTAAAACCGGTACTACAGATATAGGAAGCAATACTACAGTAAAAACAGGTGATTTAGTCACTTATGATAAAGAAAATGGCATGCACAAAAAAGTATTTTATAGTTTTATCGATGATAAAAATCACAATAAAAAAATATTAGTCATCAGAACGAAAGGTACCATTGCTGGTCAGTATAGAGTTTATAGCGAAGAAGGCGCTAATAAAAGCGGTTTAGCCTGGCCTTCAGCATTTAAGGTACAATTGCAACTACCTGATAATGAAGTAGCACAAATTTCTGATTACTACCCTAGAAATTCAATT…	﻿MKTRIVSSVTTTLLLGSILMNPVANAADSDINIKTGTTDIGSNTTVKTGDLVTYDKENGMHKKVFYSFIDDKNHNKKILVIRTKGTIAGQYRVYSEEGANKSGLAWPSAFKVQLQLPDNEVAQISDYYPRNSIDTKEYMSTLTYGFNGNVTGDDSGKIGGLIGANVSIGHTLKYVQPDFKTILESPTDKKVGWKVIFNNMVNQNWGPYDRDSWNPVYGNQLFMKTRNGSMKAADNFLDPNKASSLLSSGFSPDFATVITMDRKATKQQTNIDVIYERVRDDYQLHWTSTNWKGTNTKDKWTDRCSERYKIDWEKEEMTN
JP188	SRA: DRR257925	ST508	CC45	﻿ATGACATATAGAATGAAGAAATGGCAAAAATTATCCACCATTACGTTATTAATGGCCGGTGTGATTACTTTGAGTGATGGTGAATTCAGAAGTGTTGATAAACATCAGATTGCTGTGGCTGATACGAATACTCAAACACCAAATTATGAGAAATTGAAGAATACATGGCTGGACGTTAACTATGGTTATGATAAGTATGATGAGAGCAATCCAGATATGAAGAAGAAGTTTGAGGCTACGGAGAATGAGGCAAAGAAATTACTTAGTGAGATGAAAACTGAAAGTGGAAGGACTTATTTGTGGGAAAGCTCAAAAGATATAGATACGAAATCTGCAGATATGACTCGTACCTATCGTAATATTGAGAAAATCGCAGAAGCGATGAATCATCCTAAAAC…	﻿MTYRMKKWQKLSTITLLMAGVITLSDGEFRSVDKHQIAVADTNTQTPNYEKLKNTWLDVNYGYDKYDESNPDMKKKFEATENEAKKLLSEMKTESGRTYLWESSKDIDTKSADMTRTYRNIEKIAEAMNHPKTTLKNDENKKKLKDALEWLHKNAYGKDPDKKVADLKTNFSKSAPQKNTNLNWWDYEIGTPKSLTNTLILLNGDISSDEKKKYTAPIKTFAPKSDEILSSVGKAEPAKGGNLVDIAKVKLLESIIEEDKDMTKNSIDSFNKVFTYVQSNSTGKERNGFYKDGSYIDHQDVPYTGAYGVVLLEGISQMMPMIKETPFKETSQNDTILKSWIDDGFMPLIYKGEMMDLSRGRAISRENETSHSASVTVMKSLLRLSDAMDESTKAKYKK…	-	-	ATGAAAACACGTATAGTCAGCTCAGTAACAACAACACTATTGCTAGGTTCTATATTAATGAATCCTGTCGCTAATGCCGCAGATTCTGATATTAATATTAAAACCGGTACTACAGATATAGGAAGCAATACTACAGTAAAAACAGGTGATTTAGTCACTTATGATAAAGAAAATGGCATGCACAAAAAAGTATTTTATAGTTTTATCGATGATAAAAATCACAATAAAAAAATATTAGTCATCAGAACGAAAGGTACCATTGCTGGTCAGTATAGAGTTTATAGCGAAGAAGGCGCTAATAAAAGCGGTTTAGCCTGGCCTTCAGCATTTAAGGTACAATTGCAACTACCTGATAATGAAGTAGCACAAATTTCTGATTACTACCCTAGAAATTCAATT…	﻿MKTRIVSSVTTTLLLGSILMNPVANAADSDINIKTGTTDIGSNTTVKTGDLVTYDKENGMHKKVFYSFIDDKNHNKKILVIRTKGTIAGQYRVYSEEGANKSGLAWPSAFKVQLQLPDNEVAQISDYYPRNSIDTKEYMSTLTYGFNGNVTGDDSGKIGGLIGANVSIGHTLKYVQPDFKTILESPTDKKVGWKVIFNNMVNQNWGPYDRDSWNPVYGNQLFMKTRNGSMKAADNFLDPNKASSLLSSGFSPDFATVITMDRKATKQQTNIDVIYERVRDDYQLHWTSTNWKGTNTKDKWTDRCSERYKIDWEKEEMTN
PFESA2472	Assembly: GCA_900083455.1	ST508	CC45	ATGACATATAGAATGAAGAAATGGCAAAAATTATCCACCATTACGTTATTAATGGCCGGTGTGATTACTTTGAGTGATGGTGAATTCAGAAGTGTTGATAAACATCAGATTGCTGTGGCTGATACGAATACTCAAACACCAAATTATGAGAAATTGAAGAATACATGGCTGGACGTTAACTATGGTTATGATAAGTATGATGAGAGCAATCCAGATATGAAGAAGAAGTTTGAGGCTACGGAGAATGAGGCAAAGAAATTACTTAGTGAGATGAAAACTGAAAGTGGAAGGACTTATTTGTGGGAAAGCTCAAAAGATATAGATACGAAATCTGCAGATATGACTCGTACCTATCGTAATATTGAGAAAATCGCAGAAGCGATGAATCATCCTAAAACC…	﻿MTYRMKKWQKLSTITLLMAGVITLSDGEFRSVDKHQIAVADTNTQTPNYEKLKNTWLDVNYGYDKYDESNPDMKKKFEATENEAKKLLSEMKTESGRTYLWESSKDIDTKSADMTRTYRNIEKIAEAMNHPKTTLKNDENKKKLKDALEWLHKNAYGKDPDKKVADLKTNFSKSAPQKNTNLNWWDYEIGTPKSLTNTLILLNGDISSDEKKKYTAPIKTFAPKSDEILSSVGKAEPAKGGNLVDIAKVKLLESIIEEDKDMTKNSIDSFNKVFTYVQSNSTGKERNGFYKDGSYIDHQDVPYTGAYGVVLLEGISQMMPMIKETPFKETSQNDTILKSWIDDGFMPLIYKGEMMDLSRGRAISRENETSHSASVTVMKSLLRLSDAMDESTKAKYKK…	-	-	ATGAAAACACGTATAGTCAGCTCAGTAACAACAACACTATTGCTAGGTTCTATATTAATGAATCCTGTCGCTAATGCCGCAGATTCTGATATTAATATTAAAACCGGTACTACAGATATAGGAAGCAATACTACAGTAAAAACAGGTGATTTAGTCACTTATGATAAAGAAAATGGCATGCACAAAAAAGTATTTTATAGTTTTATCGATGATAAAAATCACAATAAAAAAATATTAGTCATCAGAACGAAAGGTACCATTGCTGGTCAGTATAGAGTTTATAGCGAAGAAGGCGCTAATAAAAGCGGTTTAGCCTGGCCTTCAGCATTTAAGGTACAATTGCAACTACCTGATAATGAAGTAGCACAAATTTCTGATTACTACCCTAGAAATTCAATT…	﻿MKTRIVSSVTTTLLLGSILMNPVANAADSDINIKTGTTDIGSNTTVKTGDLVTYDKENGMHKKVFYSFIDDKNHNKKILVIRTKGTIAGQYRVYSEEGANKSGLAWPSAFKVQLQLPDNEVAQISDYYPRNSIDTKEYMSTLTYGFNGNVTGDDSGKIGGLIGANVSIGHTLKYVQPDFKTILESPTDKKVGWKVIFNNMVNQNWGPYDRDSWNPVYGNQLFMKTRNGSMKAADNFLDPNKASSLLSSGFSPDFATVITMDRKATKQQTNIDVIYERVRDDYQLHWTSTNWKGTNTKDKWTDRCSERYKIDWEKEEMTN
AR_0471	Assembly: GCA_003193765.1	ST508	CC45	ATGACATATAGAATGAAGAAATGGCAAAAATTATCCACCATTACGTTATTAATGGCCGGTGTGATTACTTTGAGTGATGGTGAATTCAGAAGTGTTGATAAACATCAGATTGCTGTGGCTGATACGAATACTCAAACACCAAATTATGAGAAATTGAAGAATACATGGCTGGACGTTAACTATGGTTATGATAAGTATGATGAGAGCAATCCAGATATGAAGAAGAAGTTTGAGGCTACGGAGAATGAGGCAAAGAAATTACTTAGTGAGATGAAAACTGAAAGTGGAAGGACTTATTTGTGGGAAAGCTCAAAAGATATAGATACGAAATCTGCAGATATGACTCGTACCTATCGTAATATTGAGAAAATCGCAGAAGCGATGAATCATCCTAAAACC…	﻿MTYRMKKWQKLSTITLLMAGVITLSDGEFRSVDKHQIAVADTNTQTPNYEKLKNTWLDVNYGYDKYDESNPDMKKKFEATENEAKKLLSEMKTESGRTYLWESSKDIDTKSADMTRTYRNIEKIAEAMNHPKTTLKNDENKKKLKDALEWLHKNAYGKDPDKKVADLKTNFSKSAPQKNTNLNWWDYEIGTPKSLTNTLILLNGDISSDEKKKYTAPIKTFAPKSDEILSSVGKAEPAKGGNLVDIAKVKLLESIIEEDKDMTKNSIDSFNKVFTYVQSNSTGKERNGFYKDGSYIDHQDVPYTGAYGVVLLEGISQMMPMIKETPFKETSQNDTILKSWIDDGFMPLIYKGEMMDLSRGRAISRENETSHSASVTVMKSLLRLSDAMDESTKAKYKK…	-	-	ATGAAAACACGTATAGTCAGCTCAGTAACAACAACACTATTGCTAGGTTCTATATTAATGAATCCTGTCGCTAATGCCGCAGATTCTGATATTAATATTAAAACCGGTACTACAGATATAGGAAGCAATACTACAGTAAAAACAGGTGATTTAGTCACTTATGATAAAGAAAATGGCATGCACAAAAAAGTATTTTATAGTTTTATCGATGATAAAAATCACAATAAAAAAATATTAGTCATCAGAACGAAAGGTACCATTGCTGGTCAGTATAGAGTTTATAGCGAAGAAGGCGCTAATAAAAGCGGTTTAGCCTGGCCTTCAGCATTTAAGGTACAATTGCAACTACCTGATAATGAAGTAGCACAAATTTCTGATTACTACCCTAGAAATTCAATT…	﻿MKTRIVSSVTTTLLLGSILMNPVANAADSDINIKTGTTDIGSNTTVKTGDLVTYDKENGMHKKVFYSFIDDKNHNKKILVIRTKGTIAGQYRVYSEEGANKSGLAWPSAFKVQLQLPDNEVAQISDYYPRNSIDTKEYMSTLTYGFNGNVTGDDSGKIGGLIGANVSIGHTLKYVQPDFKTILESPTDKKVGWKVIFNNMVNQNWGPYDRDSWNPVYGNQLFMKTRNGSMKAADNFLDPNKASSLLSSGFSPDFATVITMDRKATKQQTNIDVIYERVRDDYQLHWTSTNWKGTNTKDKWTDRCSERYKIDWEKEEMTN
JP082	SRA: DRR257823	ST121	CC121	﻿ATGACATATAGAATGAAGAAATGGCAAAAATTATCTACCATTACGTTATTAATGGCTGGTGTGATTATTTTGAATGGTGGTGAATTTAGAAGTATTGATAAACATCAAATTGCTGTGGCTAATACGAATGTTCAAACGCCAGATTATGAAAAGTTGAGGAACACATGGCTAGATGTTAACTACGGTTATAATAAGTATGATGAGAAGAATGACGCAATGAAGAAGAAGTTTGATGCTACGGAGAAAGAGGCAGAGAAATTACTCAAGGAAATGAAAACTGAAAGTGATAGGAAATACTTGTGGGCAGGAGCGGAAAACCTTGAAACTAATTCTTCTCATATGACTCGTACCTATCGTAATATTGAGAAAATCGCAGAAGCGATGAAGCATCCTAAAAC…	﻿MTYRMKKWQKLSTITLLMAGVIILNGGEFRSIDKHQIAVANTNVQTPDYEKLRNTWLDVNYGYNKYDEKNDAMKKKFDATEKEAEKLLKEMKTESDRKYLWAGAENLETNSSHMTRTYRNIEKIAEAMKHPKTTLKNDENKKKVKDALEWLHKNAYGKEPDKKVAALTSNFKNKTTGKNTNLNWWDYEIGTPKSLTNTLILLNGDISSDEKKKYTAPIKTFAPESDKILSSVGQPEQAKGGNLVDIAKVKLLESIIEEDKDMTKNSIDSFNKVFTYVQSNATGKERNGFYKDGSYIDHQDVPYTGAYGVVLLEGISQMMPMIKATPFKDSNQNDTTLKSWIDDGFMPLIYKSEMMDLSRGRAISRENETSHSASATVMKSLLRLSDAMDNSTKAKYKK…	-	-	ATGAAAACACGTATAGTCAGCTCAGTAACAACAACACTATTGCTAGGTTCTATATTAATGAATCCTGTCGCTAATGCCGCAGATTCTGATATTAATATTAAAACCGGTACTACAGATATTGGAAGCAATACTACAGTAAAAACAGGTGATTTAGTCACTTATGATAAAGAAAATGGCATGCACAAAAAAGTATTTTATAGTTTTATCGATGATAAAAATCACAATAAAAAACTGCTAGTTATTAGAACGAAAGGTACCATTGCTGGTCAATATAGAGTTTATAGCGAAGAAGGTGCTAACAAAAGTGGTTTAGCCTGGCCTTCAGCCTTTAAGGTACAGTTGCAACTACCTGATAATGAAGTAGCTCAAATATCTGATTACTATCCAAGAAATTCGATT…	﻿MKTRIVSSVTTTLLLGSILMNPVANAADSDINIKTGTTDIGSNTTVKTGDLVTYDKENGMHKKVFYSFIDDKNHNKKLLVIRTKGTIAGQYRVYSEEGANKSGLAWPSAFKVQLQLPDNEVAQISDYYPRNSIDTKEYMSTLTYGFNGNVTGDDTGKIGGLIGANVSIGHTLKYVQPDFKTILESPTDKKVGWKVIFNNMVNQNWGPYDRDSWNPVYGNQLFMKTRNGSMKAADNFLDPNKASSLLSSGFSPDFATVITMDRKASKQQTNIDVIYERVRDDYQLHWTSTNWKGTNTKDKWTDRSSERYKIDWEKEEMTN
JP195	SRA: DRR257932	ST121	CC121	﻿ATGACATATAGAATGAAGAAATGGCAAAAATTATCTACCATTACGTTATTAATGGCTGGTGTGATTATTTTGAATGGTGGTGAATTTAGAAGTATTGATAAACATCAAATTGCTGTGGCTAATACGAATGTTCAAACGCCAGATTATGAAAAGTTGAGGAACACATGGCTAGATGTTAACTACGGTTATAATAAGTATGATGAGAAGAATGACGCAATGAAGAAGAAGTTTGATGCTACGGAGAAAGAGGCAGAGAAATTACTCAAGGAAATGAAAACTGAAAGTGATAGGAAATACTTGTGGGCAGGAGCGGAAAACCTTGAAACTAATTCTTCTCATATGACTCGTACCTATCGTAATATTGAGAAAATCGCAGAAGCGATGAAGCATCCTAAAAC…	﻿MTYRMKKWQKLSTITLLMAGVIILNGGEFRSIDKHQIAVANTNVQTPDYEKLRNTWLDVNYGYNKYDEKNDAMKKKFDATEKEAEKLLKEMKTESDRKYLWAGAENLETNSSHMTRTYRNIEKIAEAMKHPKTTLKNDENKKKVKDALEWLHKNAYGKEPDKKVAALTSNFKNKTTGKNTNLNWWDYEIGTPKSLTNTLILLNGDISSDEKKKYTAPIKTFAPESDKILSSVGQPEQAKGGNLVDIAKVKLLESIIEEDKDMTKNSIDSFNKVFTYVQSNATGKERNGFYKDGSYIDHQDVPYTGAYGVVLLEGISQMMPIIKATPFKDSNQNDTTLKSWIDDGFMPLIYKSEMMDLSRGRAISRENETSHSASATVMKSLLRLSDAMDNSTKAKYKK…	-	-	ATGAAAACACGTATAGTCAGCTCAGTAACAACAACACTATTGCTAGGTTCTATATTAATGAATCCTGTCGCTAATGCCGCAGATTCTGATATTAATATTAAAACCGGTACTACAGATATTGGAAGCAATACTACAGTAAAAACAGGTGATTTAGTCACTTATGATAAAGAAAATGGCATGCACAAAAAAGTATTTTATAGTTTTATCGATGATAAAAATCACAATAAAAAACTGCTAGTTATTAGAACGAAAGGTACCATTGCTGGTCAATATAGAGTTTATAGCGAAGAAGGTGCTAACAAAAGTGGTTTAGCCTGGCCTTCAGCCTTTAAGGTACAGTTGCAACTACCTGATAATGAAGTAGCTCAAATATCTGATTACTATCCAAGAAATTCGATT…	﻿MKTRIVSSVTTTLLLGSILMNPVANAADSDINIKTGTTDIGSNTTVKTGDLVTYDKENGMHKKVFYSFIDDKNHNKKLLVIRTKGTIAGQYRVYSEEGANKSGLAWPSAFKVQLQLPDNEVAQISDYYPRNSIDTKEYMSTLTYGFNGNVTGDDTGKIGGLIGANVSIGHTLKYVQPDFKTILESPTDKKVGWKVIFNNMVNQNWGPYDRDSWNPVYGNQLFMKTRNGSMKAADNFLDPNKASSLLSSGFSPDFATVITMDRKASKQQTNIDVIYERVRDDYQLHWTSTNWKGTNTKDKWTDRSSERYKIDWEKEEMTN
JP085	SRA: DRX247543	ST121	CC121	﻿ATGACATATAGAATGAAGAAATGGCAAAAATTATCTACCATTACGTTATTAATGGCTGGTGTGATTATTTTGAATGGTGGTGAATTTAGAAGTATTGATAAACACCAAATTGCTGTGGCTAATACGAATGTTCAAACGCCAGATTATGAAAAGTTGAGGAACACATGGCTAGATGTTAACTACGGTTATAATAAGTATGATGAGAAGAATGACGCAATGAAGAAGAAGTTTGATGCTACGGAGAAAGAGGCAGAGAAATTACTCAAGGAAATGAAAACTGAAAGTGATAGGAAATACTTGTGGGCAGGAGCGGAAAACCTTGAAACTAATTCTTCTCATATGACTCGTACCTATCGTAATATTGAGAAAATCGCAGAAGCGATGAAGCATCCTAAAAC…	﻿MTYRMKKWQKLSTITLLMAGVIILNGGEFRSIDKHQIAVANTNVQTPDYEKLRNTWLDVNYGYNKYDEKNDAMKKKFDATEKEAEKLLKEMKTESDRKYLWAGAENLETNSSHMTRTYRNIEKIAEAMKHPKTTLKNDENKKKVKDALEWLHKNAYGKEPDKKVAALTSNFKNKTTGKNTNLNWWDYEIGTPKSLTNTLILLNGDISSDEKKKYTAPIKTFAPESDKILSSVGQPEQAKGGNLVDIAKVKLLESIIEEDKDMTKNSIDSFNKVFTYVQSNATGKERNGFYKDGSYIDHQDVPYTGAYGVVLLEGISQMMPMIKATPFKDSNQNDTTLKSWIDDGFMPLIYKSEMMDLSRGRAISRENETSHSASATVMKSLLRLSDAMDNSTKAKYKK…	-	-	ATGAAAACACGTATAGTCAGCTCAGTAACAACAACACTATTGCTAGGTTCTATATTAATGAATCCTGTCGCTAATGCCGCAGATTCTGATATTAATATTAAAACCGGTACTACAGATATTGGAAGCAATACTACAGTAAAAACAGGTGATTTAGTCACTTATGATAAAGAAAATGGCATGCACAAAAAAGTATTTTATAGTTTTATCGATGATAAAAATCACAATAAAAAACTGCTAGTTATTAGAACGAAAGGTACCATTGCTGGTCAATATAGAGTTTATAGCGAAGAAGGTGCTAACAAAAGTGGTTTAGCCTGGCCTTCAGCCTTTAAGGTACAGTTGCAACTACCTGATAATGAAGTAGCTCAAATATCTGATTACTATCCAAGAAATTCGATT…	﻿MKTRIVSSVTTTLLLGSILMNPVANAADSDINIKTGTTDIGSNTTVKTGDLVTYDKENGMHKKVFYSFIDDKNHNKKLLVIRTKGTIAGQYRVYSEEGANKSGLAWPSAFKVQLQLPDNEVAQISDYYPRNSIDTKEYMSTLTYGFNGNVTGDDTGKIGGLIGANVSIGHTLKYVQPDFKTILESPTDKKVGWKVIFNNMVNQNWGPYDRDSWNPVYGNQLFMKTRNGSMKAADNFLDPNKASSLLSSGFSPDFATVITMDRKASKQQTNIDVIYERVRDDYQLHWTSTNWKGTNTKDKWTDRSSERYKIDWEKEEMTN
78	Assembly: GCA_003354905.1	ST121	CC121	ATGACATATAGAATGAAGAAATGGCAAAAATTATCTACCATTACGTTATTAATGGCTGGTGTGATTATTTTGAATGGTGGTGAATTTAGAAGTATTGATAAACATCAAATTGCTGTGGCTAATACGAATGTTCAAACGCCAGATTATGAAAAGTTGAGGAACACATGGCTAGATGTTAACTACGGTTATAATAAGTATGATGAGAAGAATGACGCAATGAAGAAGAAGTTTGATGCTACGGAGAAAGAGGCAGAGAAATTACTCAAGGAAATGAAAACTGAAAGTGATAGGAAATACTTGTGGGCAGGAGCGGAAAACCTTGAAACTAATTCTTCTCATATGACTCGTACCTATCGTAATATTGAGAAAATCGCAGAAGCGATGAAGCATCCTAAAACC…	﻿MTYRMKKWQKLSTITLLMAGVIILNGGEFRSIDKHQIAVANTNVQTPDYEKLRNTWLDVNYGYNKYDEKNDAMKKKFDATEKEAEKLLKEMKTESDRKYLWAGAENLETNSSHMTRTYRNIEKIAEAMKHPKTTLKNDENKKKVKDALEWLHKNAYGKEPDKKVAALTSNFKNKTTGKNTNLNWWDYEIGTPKSLTNTLILLNGDISSDEKKKYTAPIKTFAPESDKILSSVGQPEQAKGGNLVDIAKVKLLESIIEEDKDMTKNSIDSFNKVFTYVQSNATGKERNGFYKDGSYIDHQDVPYTGAYGVVLLEGISQMMPMIKATPFKDSNQNDTTLKSWIDDGFMPLIYKSEMMDLSRGRAISRENETSHSASATVMKSLLRLSDAMDNSTKAKYKK…	-	-	ATGAAAACACGTATAGTCAGCTCAGTAACAACAACACTATTGCTAGGTTCTATATTAATGAATCCTGTCGCTAATGCCGCAGATTCTGATATTAATATTAAAACCGGTACTACAGATATTGGAAGCAATACTACAGTAAAAACAGGTGATTTAGTCACTTATGATAAAGAAAATGGCATGCACAAAAAAGTATTTTATAGTTTTATCGATGATAAAAATCACAATAAAAAACTGCTAGTTATTAGAACGAAAGGTACCATTGCTGGTCAATATAGAGTTTATAGCGAAGAAGGTGCTAACAAAAGTGGTTTAGCCTGGCCTTCAGCCTTTAAGGTACAGTTGCAACTACCTGATAATGAAGTAGCTCAAATATCTGATTACTATCCAAGAAATTCGATT…	﻿MKTRIVSSVTTTLLLGSILMNPVANAADSDINIKTGTTDIGSNTTVKTGDLVTYDKENGMHKKVFYSFIDDKNHNKKLLVIRTKGTIAGQYRVYSEEGANKSGLAWPSAFKVQLQLPDNEVAQISDYYPRNSIDTKEYMSTLTYGFNGNVTGDDTGKIGGLIGANVSIGHTLKYVQPDFKTILESPTDKKVGWKVIFNNMVNQNWGPYDRDSWNPVYGNQLFMKTRNGSMKAADNFLDPNKASSLLSSGFSPDFATVITMDRKASKQQTNIDVIYERVRDDYQLHWTSTNWKGTNTKDKWTDRSSERYKIDWEKEEMTN
NRS153	Assembly: GCA_001018845.2	ST121	CC121	ATGACATATAGAATGAAGAAATGGCAAAAATTATCTACCATTACGTTATTAATGGCTGGTGTGATTATTTTGAATGGTGGTGAATTTAGAAGTATTGATAAACATCAAATTGCTGTGGCTAATACGAATGTTCAAACGCCAGATTATGAAAAGTTGAGGAACACATGGCTAGATGTTAACTACGGTTATAATAAGTATGATGAAAAGAATGACGCAATGAAGAAGAAGTTTGATGCTACGGAGAAAGAGGCAGAGAAATTACTCAAGGAAATGAAAACTGAAAGTGATAGGAAATACTTGTGGGCAGGAGCGGAAAACCTTGAAACTAATTCTTCTCATATGACTCGTACCTATCGTAATATTGAGAAAATCGCAGAAGCGATGAAGCATCCTAAAACC…	﻿MTYRMKKWQKLSTITLLMAGVIILNGGEFRSIDKHQIAVANTNVQTPDYEKLRNTWLDVNYGYNKYDEKNDAMKKKFDATEKEAEKLLKEMKTESDRKYLWAGAENLETNSSHMTRTYRNIEKIAEAMKHPKTTLKNDENKKKVKDALEWLHKNAYGKEPDKKVAALTSNFKNKTTGKNTNLNWWDYEIGTPKSLTNTLILLNGDISSDEKKKYTAPIKTFAPESDKILSSVGQPEQAKGGNLVDIAKVKLLESIIEEDKDMTKNSIDSFNKVFTYVQSNATGKERNGFYKDGSYIDHQDVPYTGAYGVVLLEGISQMMPMIKATPFKDSNQNDTTLKSWIDDGFMPLIYKSEMMDLSRGRAISRENETSHSASATVMKSLLRLSDAMDNSTKAKYKK…	-	-	ATGAAAACACGTATAGTCAGCTCAGTAACAACAACACTATTGCTAGGTTCTATATTAATGAATCCTGTCGCTAATGCCGCAGATTCTGATATTAATATTAAAACCGGTACTACAGATATTGGAAGCAATACTACAGTAAAAACAGGTGATTTAGTCACTTATGATAAAGAAAATGGCATGCACAAAAAAGTATTTTATAGTTTTATCGATGATAAAAATCACAATAAAAAACTGCTAGTTATTAGAACGAAAGGTACCATTGCTGGTCAATATAGAGTTTATAGCGAAGAAGGTGCTAACAAAAGTGGTTTAGCCTGGCCTTCAGCCTTTAAGGTACAGTTGCAACTACCTGATAATGAAGTAGCTCAAATATCTGATTACTATCCAAGAAATTCGATT…	﻿MKTRIVSSVTTTLLLGSILMNPVANAADSDINIKTGTTDIGSNTTVKTGDLVTYDKENGMHKKVFYSFIDDKNHNKKLLVIRTKGTIAGQYRVYSEEGANKSGLAWPSAFKVQLQLPDNEVAQISDYYPRNSIDTKEYMSTLTYGFNGNVTGDDTGKIGGLIGANVSIGHTLKYVQPDFKTILESPTDKKVGWKVIFNNMVNQNWGPYDRDSWNPVYGNQLFMKTRNGSMKAADNFLDPNKASSLLSSGFSPDFATVITMDRKASKQQTNIDVIYERVRDDYQLHWTSTNWKGTNTKDKWTDRSSERYKIDWEKEEMTN
JP084	SRA: DRR257824	ST120	CC121	﻿ATGACATATAGAATGAAGAAATGGCAAAAATTATCTACCATTACGTTATTAATGGCTGGTGTGATTATTTTGAATGGTGGTGAATTTAGAAGTATTGATAAACATCAAATTGCTGTGGCTAATACGAATGTTCAAACGCCAGATTATGAAAAGTTGAGGAACACATGGCTAGATGTTAACTACGGTTATAATAAGTATGATGAGAAGAATGACGCAATGAAGAAGAAGTTTGATGCTACGGAGAAAGAGGCAGAGAAATTACTCAAGGAAATGAAAACTGAAAGTGATAGGAAATACTTGTGGGCAGGAGCGGAAAACCTTGAAACTAATTCTTCTCATATGACTCGTACCTATCGTAATATTGAGAAAATCGCAGAAGCGATGAAGCATCCTAAAAC…	﻿MTYRMKKWQKLSTITLLMAGVIILNGGEFRSIDKHQIAVANTNVQTPDYEKLRNTWLDVNYGYNKYDEKNDAMKKKFDATEKEAEKLLKEMKTESDRKYLWAGAENLETNSSHMTRTYRNIEKIAEAMKHPKTTLKNDENKKKVKDALEWLHKNAYGKEPDKKVAALTSNFKNKTTGKNTNLNWWDYEIGTPKSLTNTLILLNGDISSDEKKKYTAPIKTFAPESDKILSSVGQPEQAKGGNLVDIAKVKLLESIIEEDKDMTKNSIDSFNKVFTYVQSNATGKERNGFYKDGSYIDHQDVPYTGAYGVVLLEGISQMMPMIKATPFKDSNQNDTTLKSWIDDGFMPLIYKSEMMDLSRGRAISRENETSHSASATVMKSLLRLSDAMDNSTKAKYKK…	-	-	ATGAAAACACGTATAGTCAGCTCAGTAACAACAACACTATTGCTAGGTTCTATATTAATGAATCCTGTCGCTAATGCCGCAGATTCTGATATTAATATTAAAACCGGTACTACAGATATTGGAAGCAATACTACAGTAAAAACAGGTGATTTAGTCACTTATGATAAAGAAAATGGCATGCACAAAAAAGTATTTTATAGTTTTATCGATGATAAAAATCACAATAAAAAACTGCTAGTTATTAGAACGAAAGGTACCATTGCTGGTCAATATAGAGTTTATAGCGAAGAAGGTGCTAACAAAAGTGGTTTAGCCTGGCCTTCAGCCTTTAAGGTACAGTTGCAACTACCTGATAATGAAGTAGCTCAAATATCTGATTACTATCCAAGAAATTCGATT…	﻿MKTRIVSSVTTTLLLGSILMNPVANAADSDINIKTGTTDIGSNTTVKTGDLVTYDKENGMHKKVFYSFIDDKNHNKKLLVIRTKGTIAGQYRVYSEEGANKSGLAWPSAFKVQLQLPDNEVAQISDYYPRNSIDTKEYMSTLTYGFNGNVTGDDTGKIGGLIGANVSIGHTLKYVQPDFKTILESPTDKKVGWKVIFNNMVNQNWGPYDRDSWNPVYGNQLFMKTRNGSMKAADNFLDPNKASSLLSSGFSPDFATVITMDRKASKQQTNIDVIYERVRDDYQLHWTSTNWKGTNTKDKWTDRSSERYKIDWEKEEMTN
JP191	SRA: DRR257928	ST1358	CC121	﻿ATGACATATAGAATGAAGAAATGGCAAAAATTATCTACCATTACGTTATTAATGGCTGGTGTGATTATTTTGAATGGTGGTGAATTTAGAAGTATTGATAAACATCAAATTGCTGTGGCTAATACGAATGTTCAAACGCCAGATTATGAAAAGTTGAGGAACACATGGCTAGATGTTAACTACGGTTATAATAAGTATGATGAGAAGAATGACGCAATGAAGAAGAAGTTTGATGCTACGGAGAAAGAGGCAGAGAAATTACTCAAGGAAATGAAAACTGAAAGTGATAGGAAATACTTGTGGGCAGGAGCGGAAAACCTTGAAACTAATTCTTCTCATATGACTCGTACCTATCGTAATATTGAGAAAATCGCAGAAGCGATGAAGCATCCTAAAAC…	﻿MTYRMKKWQKLSTITLLMAGVIILNGGEFRSIDKHQIAVANTNVQTPDYEKLRNTWLDVNYGYNKYDEKNDAMKKKFDATEKEAEKLLKEMKTESDRKYLWAGAENLETNSSHMTRTYRNIEKIAEAMKHPKTTLKNDENKKKVKDALEWLHKNAYGKEPDKKVAALTSNFKNKTTGKNTNLNWWDYEIGTPKSLTNTLILLNGDISSDEKKKYTAPIKTFAPESDKILSSVGQPEQAKGGNLVDIAKVKLLESIIEEDKDMTKNSIDSFNKVFTYVQSNATGKERNGFYKDGSYIDHQDVPYTGAYGVVLLEGISQMMPMIKATPFKDSNQNDTTLKSWIDDGFMPLIYKSEMMDLSRGRAISRENETSHSASATVMKSLLRLSDAMDNSTKAKYKK…	-	-	ATGAAAACACGTATAGTCAGCTCAGTAACAACAACACTATTGCTAGGTTCTATATTAATGAATCCTGTCGCTAATGCCGCAGATTCTGATATTAATATTAAAACCGGTACTACAGATATTGGAAGCAATACTACAGTAAAAACAGGTGATTTAGTCACTTATGATAAAGAAAATGGCATGCACAAAAAAGTATTTTATAGTTTTATCGATGATAAAAATCACAATAAAAAACTGCTAGTTATTAGAACGAAAGGTACCATTGCTGGTCAATATAGAGTTTATAGCGAAGAAGGTGCTAACAAAAGTGGTTTAGCCTGGCCTTCAGCCTTTAAGGTACAGTTGCAACTACCTGATAATGAAGTAGCTCAAATATCTGATTACTATCCAAGAAATTCGATT…	﻿MKTRIVSSVTTTLLLGSILMNPVANAADSDINIKTGTTDIGSNTTVKTGDLVTYDKENGMHKKVFYSFIDDKNHNKKLLVIRTKGTIAGQYRVYSEEGANKSGLAWPSAFKVQLQLPDNEVAQISDYYPRNSIDTKEYMSTLTYGFNGNVTGDDTGKIGGLIGANVSIGHTLKYVQPDFKTILESPTDKKVGWKVIFNNMVNQNWGPYDRDSWNPVYGNQLFMKTRNGSMKAADNFLDPNKASSLLSSGFSPDFATVITMDRKASKQQTNIDVIYERVRDDYQLHWTSTNWKGTNTKDKWTDRSSERYKIDWEKEEMTN
JP055	SRA: DRR257796	ST1290	CC1290	ATGACATATAGAATGAAGAAATGGCAAAAATTATCCACCATTACGTTATTAATGGCAGGTGTGATTACTTTGAATGGTGGTGAATTCAGAAGTATTGATAAACATCAAATCGCTGTGGCTGATACGAATGTTCAAACGCCAGATTATGAAAAGTTGAGGAACACATGGTTAGATGTTAACTACGGTTATGATAAGTATGATGAGAGTAATCAAGATATGAAGAAGAAGTTTGAGGCTACGGAGAAAGAGGCTAAAAAGTTACTTGAAGATATGAAAACTGAAAGTGATAGGACTTACTTGTGGGAAAGTGCAAAAGATTTAGATAACAAGTCTGCGGATATGACTCGTACCTATCGTAATATTGAGAAAATCGCAGAAGCAATGAAGCATCCTAAAACC…	﻿MTYRMKKWQKLSTITLLMAGVITLNGGEFRSIDKHQIAVADTNVQTPDYEKLRNTWLDVNYGYDKYDESNQDMKKKFEATEKEAKKLLEDMKTESDRTYLWESAKDLDNKSADMTRTYRNIEKIAEAMKHPKTTLNTDQNKNKVKDALEWLHKNAYGKEPDKKVKELSENFTKTTGKNTNLNWWDYEIGTPKSLTNTLILLNDQFSNEEKKKFTAPIKTFAPDSDKILSSVGKAEPAKGGNLVDISKVKLLESIIEEDKDMTKNSIDSFNKVFTYVQSNATGKERNGFYKDGSYIDHQDVPYTGAYGVVLLEGISQMMPMIKETPFKDSNQNDTTLKSWIDEGFMPLIYKGEMMDLSRGRAISRENETSHSASATVMKSLLRLSDAMDESTKAKYKKI…	ATGACATATAAAATGAAGAAATGGCAAAAATTATCCACCATTACGTTATTAATGGCTGGTGTGATTACTTTGAATGATGGTGAATTCAGAAATGTTGATAAACATCAAATTGCTGTGGCTGATACGAATGTTCAAACGCCAGATTATGAAAAATTGAAGAAGACGTGGCTCGACGTTAACTACGGTTATGATCAGTATGATGAGAATAATCAAGATATGAAGAAGAAGTTTGATGCTAAAGAAAATGAAGCTAAGAAGTTACTTGAAGATATGAAAACTGATACAAATAGAACATATTTGTGGGATAGTGCAAAAGATTTGGATAAAAAGTCCGCAGACATGACAAAAACCTACCGTAATATCGAGAAAATCGCAGAAGCAATGCGACATAAAAATACT…	﻿MTYKMKKWQKLSTITLLMAGVITLNDGEFRNVDKHQIAVADTNVQTPDYEKLKKTWLDVNYGYDQYDENNQDMKKKFDAKENEAKKLLEDMKTDTNRTYLWDSAKDLDKKSADMTKTYRNIEKIAEAMRHKNTALKTDENKLKIKEAIKWLHHNVYGKDPDKKVADLTSNRKEKDSSKKNNSLNWWDYEIGTPRALTNTLLLMDDMLTKDEMKNYSKPISTYSQSSDKILSSVGESEDAKGGNLVDISKVKLLESVIEEDETMMKKSIDSFNKVFTYVQDSATGKGRNGFYKDGSYIDHQDVPYTGAYGVVLLEGISQILPMIKETPFKTTQDNATLSNWIDEGFMPLIYKGEMMDLSRGRAISRENETSHTASATVMKSLLRLSDTMDDSTKTKYKQ…	ATGAAAACACGTATAGTCAGCTCAGTAACAACAACACTATTGCTAGGTTCCATATTAATGAATCCTGTCGCTAATGCCGCAGATTCTGATATTAATATTAAAACCGGTACTACAGATATTGGAAGCAATACTACAGTAAAAACAGGTGATTTAGTCACTTATGATAAAGAAAATGGCATGCACAAAAAAGTATTTTATAGTTTTATCGATGATAAAAATCACAATAAAAAACTGCTAGTTATTAGAACGAAAGGTACCATTGCTGGTCAATATAGAGTTTATAGCGAAGAAGGTGCTAACAAAAGTGGTTTAGCCTGGCCTTCAGCCTTTAAGGTACAGTTGCAACTACCTGATAATGAAGTAGCTCAAATATCTGATTACTATCCAAGAAATTCGATT…	﻿MKTRIVSSVTTTLLLGSILMNPVANAADSDINIKTGTTDIGSNTTVKTGDLVTYDKENGMHKKVFYSFIDDKNHNKKLLVIRTKGTIAGQYRVYSEEGANKSGLAWPSAFKVQLQLPDNEVAQISDYYPRNSIDTKEYMSTLTYGFNGNVTGDDTGKIGGLIGANVSIGHTLKYVQPDFKTILESPTDKKVGWKVIFNNMVNQNWGPYDRDSWNPVYGNQLFMKTRNGSMKAAENFLDPNKASSLLSSGFSPDFATVITMDRKASKQQTNIDVIYERVRDDYQLHWTSTNWKGTNTKDKWTDRSSERYKIDWEKEEMTN
015H	Assembly: GCA_900097495.1	ST1290	CC1290	ATGACATATAGAATGAAGAAATGGCAAAAATTATCCACCATTACGTTATTAATGGCAGGTGTGATTACTTTGAATGGTGGTGAATTCAGAAGTATTGATAAACATCAAATCGCTGTGGCTGATACGAATGTTCAAACGCCAGATTATGAAAAGTTGAGGAACACATGGTTAGATGTTAACTACGGTTATGATAAGTATGATGAGAGTAATCAAGATATGAAGAAGAAGTTTGAGGCTACGGAGAAAGAGGCTAAAAAGTTACTTGAAGATATGAAAACTGAAAGTGATAGGACTTACTTGTGGGAAAGTGCAAAAGATTTAGATAACAAGTCTGCGGATATGACTCGTACCTATCGTAATATTGAGAAAATCGCAGAAGCAATGAAGCATCCTAAAACC…	﻿MTYRMKKWQKLSTITLLMAGVITLNGGEFRSIDKHQIAVADTNVQTPDYEKLRNTWLDVNYGYDKYDESNQDMKKKFEATEKEAKKLLEDMKTESDRTYLWESAKDLDNKSADMTRTYRNIEKIAEAMKHPKTTLNTDQNKNKVKDALEWLHKNAYGKEPDKKVKELSENFTKTTGKNTNLNWWDYEIGTPKSLTNTLILLNDQFSNEEKKKFTAPIKTFAPDSDKILSSVGKAEPAKGGNLVDISKVKLLESIIEEDKDMTKNSIDSFNKVFTYVQSNATGKERNGFYKDGSYIDHQDVPYTGAYGVVLLEGISQMMPMIKETPFKDSNQNDTTLKSWIDEGFMPLIYKGEMMDLSRGRAISRENETSHSASATVMKSLLRLSDAMDESTKAKYKKI…	ATGACATATAAAATGAAGAAATGGCAAAAATTATCCACCATTACGTTATTAATGGCTGGTGTGATTACTTTGAATGATGGTGAATTCAGAAATGTTGATAAACATCAAATTGCTGTGGCTGATACGAATGTTCAAACGCCAGATTATGAAAAATTGAAGAAGACGTGGCTCGACGTTAACTACGGTTATGATCAGTATGATGAGAATAATCAAGATATGAAGAAGAAGTTTGATGCTAAAGAAAATGAAGCTAAGAAGTTACTTGAAGATATGAAAACTGATACAAATAGAACATATTTGTGGGATAGTGCAAAAGATTTGGATAAAAAGTCCGCAGACATGACAAAAACCTACCGTAATATCGAGAAAATCGCAGAAGCAATGCGACATAAAAATACT…	﻿MTYKMKKWQKLSTITLLMAGVITLNDGEFRNVDKHQIAVADTNVQTPDYEKLKKTWLDVNYGYDQYDENNQDMKKKFDAKENEAKKLLEDMKTDTNRTYLWDSAKDLDKKSADMTKTYRNIEKIAEAMRHKNTALKTDENKLKIKEAIKWLHHNVYGKDPDKKVADLTSNRKEKDSSKKNNSLNWWDYEIGTPRALTNTLLLMDDMLTKDEMKNYSKPISTYSQSSDKILSSVGESEDAKGGNLVDISKVKLLESVIEEDETMMKKSIDSFNKVFTYVQDSATGKGRNGFYKDGSYIDHQDVPYTGAYGVVLLEGISQILPMIKETPFKTTQDNATLSNWIDEGFMPLIYKGEMMDLSRGRAISRENETSHTASATVMKSLLRLSDTMDDSTKTKYKQ…	ATGAAAACACGTATAGTCAGCTCAGTAACAACAACACTATTGCTAGGTTCCATATTAATGAATCCTGTCGCTAATGCCGCAGATTCTGATATTAATATTAAAACCGGTACTACAGATATTGGAAGCAATACTACAGTAAAAACAGGTGATTTAGTCACTTATGATAAAGAAAATGGCATGCACAAAAAAGTATTTTATAGTTTTATCGATGATAAAAATCACAATAAAAAACTGCTAGTTATTAGAACGAAAGGTACCATTGCTGGTCAATATAGAGTTTATAGCGAAGAAGGTGCTAACAAAAGTGGTTTAGCCTGGCCTTCAGCCTTTAAGGTACAGTTGCAACTACCTGATAATGAAGTAGCTCAAATATCTGATTACTATCCAAGAAATTCGATT…	﻿MKTRIVSSVTTTLLLGSILMNPVANAADSDINIKTGTTDIGSNTTVKTGDLVTYDKENGMHKKVFYSFIDDKNHNKKLLVIRTKGTIAGQYRVYSEEGANKSGLAWPSAFKVQLQLPDNEVAQISDYYPRNSIDTKEYMSTLTYGFNGNVTGDDTGKIGGLIGANVSIGHTLKYVQPDFKTILESPTDKKVGWKVIFNNMVNQNWGPYDRDSWNPVYGNQLFMKTRNGSMKAAENFLDPNKASSLLSSGFSPDFATVITMDRKASKQQTNIDVIYERVRDDYQLHWTSTNWKGTNTKDKWTDRTSERYKIDWEKEEMTN
37H	Assembly: GCA_900097315.1	ST1290	CC1290	ATGACATATAGAATGAAGAAATGGCAAAAATTATCCACCATTACGTTATTAATGGCAGGTGTGATTACTTTGAATGGTGGTGAATTCAGAAGTATTGATAAACATCAAATCGCTGTGGCTGATACGAATGTTCAAACGCCAGATTATGAAAAGTTGAGGAACACATGGTTAGATGTTAACTACGGTTATGATAAGTATGATGAGAGTAATCAAGATATGAAGAAGAAGTTTGAGGCTACGGAGAAAGAGGCTAAAAAGTTACTTGAAGATATGAAAACTGAAAGTGATAGGACTTACTTGTGGGAAAGTGCAAAAGATTTAGATAACAAGTCTGCGGATATGACTCGTACCTATCGTAATATTGAGAAAATCGCAGAAGCAATGAAGCATCCTAAAACC…	﻿MTYRMKKWQKLSTITLLMAGVITLNGGEFRSIDKHQIAVADTNVQTPDYEKLRNTWLDVNYGYDKYDESNQDMKKKFEATEKEAKKLLEDMKTESDRTYLWESAKDLDNKSADMTRTYRNIEKIAEAMKHPKTTLNTDQNKNKVKDALEWLHKNAYGKEPDKKVKELSENFTKTTGKNTNLNWWDYEIGTPKSLTNTLILLNDQFSNEEKKKFTAPIKTFAPDSDKILSSVGKAEPAKGGNLVDISKVKLLESIIEEDKDMTKNSIDSFNKVFTYVQSNATGKERNGFYKDGSYIDHQDVPYTGAYGVVLLEGISQMMPMIKETPFKDSNQNDTTLKSWIDEGFMPLIYKGEMMDLSRGRAISRENETSHSASATVMKSLLRLSDAMDESTKAKYKKI…	ATGACATATAAAATGAAGAAATGGCAAAAATTATCCACCATTACGTTATTAATGGCTGGTGTGATTACTTTGAATGATGGTGAATTCAGAAATGTTGATAAACATCAAATTGCTGTGGCTGATACGAATGTTCAAACGCCAGATTATGAAAAATTGAAGAAGACGTGGCTCGACGTTAACTACGGTTATGATCAGTATGATGAGAATAATCAAGATATGAAGAAGAAGTTTGATGCTAAAGAAAATGAAGCTAAGAAGTTACTTGAAGATATGAAAACTGATACAAATAGAACATATTTGTGGGATAGTGCAAAAGATTTGGATAAAAAGTCCGCAGACATGACAAAAACCTACCGTAATATCGAGAAAATCGCAGAAGCAATGCGACATAAAAATACT…	﻿MTYKMKKWQKLSTITLLMAGVITLNDGEFRNVDKHQIAVADTNVQTPDYEKLKKTWLDVNYGYDQYDENNQDMKKKFDAKENEAKKLLEDMKTDTNRTYLWDSAKDLDKKSADMTKTYRNIEKIAEAMRHKNTALKTDENKLKIKEAIKWLHHNVYGKDPDKKVADLTSNRKEKDSSKKNNSLNWWDYEIGTPRALTNTLLLMDDMLTKDEMKNYSKPISTYSQSSDKILSSVGESEDAKGGNLVDISKVKLLESVIEEDETMMKKSIDSFNKVFTYVQDSATGKGRNGFYKDGSYIDHQDVPYTGAYGVVLLEGISQILPMIKETPFKTTQDNATLSNWIDEGFMPLIYKGEMMDLSRGRAISRENETSHTASATVMKSLLRLSDTMDDSTKTKYKQ…	ATGAAAACACGTATAGTCAGCTCAGTAACAACAACACTATTGCTAGGTTCCATATTAATGAATCCTGTCGCTAATGCCGCAGATTCTGATATTAATATTAAAACCGGTACTACAGATATTGGAAGCAATACTACAGTAAAAACAGGTGATTTAGTCACTTATGATAAAGAAAATGGCATGCACAAAAAAGTATTTTATAGTTTTATCGATGATAAAAATCACAATAAAAAACTGCTAGTTATTAGAACGAAAGGTACCATTGCTGGTCAATATAGAGTTTATAGCGAAGAAGGTGCTAACAAAAGTGGTTTAGCCTGGCCTTCAGCCTTTAAGGTACAGTTGCAACTACCTGATAATGAAGTAGCTCAAATATCTGATTACTATCCAAGAAATTCGATT…	﻿MKTRIVSSVTTTLLLGSILMNPVANAADSDINIKTGTTDIGSNTTVKTGDLVTYDKENGMHKKVFYSFIDDKNHNKKLLVIRTKGTIAGQYRVYSEEGANKSGLAWPSAFKVQLQLPDNEVAQISDYYPRNSIDTKEYMSTLTYGFNGNVTGDDTGKIGGLIGANVSIGHTLKYVQPDFKTILESPTDKKVGWKVIFNNMVNQNWGPYDRDSWNPVYGNQLFMKTRNGSMKAAENFLDPNKASSLLSSGFSPDFATVITMDRKASKQQTNIDVIYERVRDDYQLHWTSTNWKGTNTKDKWTDRTSERYKIDWEKEEMTN
04Hii	Assembly: GCA_900097615.1	ST1290	CC1290	ATGACATATAGAATGAAGAAATGGCAAAAATTATCCACCATTACGTTATTAATGGCAGGTGTGATTACTTTGAATGGTGGTGAATTCAGAAGTATTGATAAACATCAAATCGCTGTGGCTGATACGAATGTTCAAACGCCAGATTATGAAAAGTTGAGGAACACATGGTTAGATGTTAACTACGGTTATGATAAGTATGATGAGAGTAATCAAGATATGAAGAAGAAGTTTGAGGCTACGGAGAAAGAGGCTAAAAAGTTACTTGAAGATATGAAAACTGAAAGTGATAGGACTTACTTGTGGGAAAGTGCAAAAGATTTAGATAACAAGTCTGCGGATATGACTCGTACCTATCGTAATATTGAGAAAATCGCAGAAGCAATGAAGCATCCTAAAACC…	﻿MTYRMKKWQKLSTITLLMAGVITLNGGEFRSIDKHQIAVADTNVQTPDYEKLRNTWLDVNYGYDKYDESNQDMKKKFEATEKEAKKLLEDMKTESDRTYLWESAKDLDNKSADMTRTYRNIEKIAEAMKHPKTTLNTDQNKNKVKDALEWLHKNAYGKEPDKKVKELSENFTKTTGKNTNLNWWDYEIGTPKSLTNTLILLNDQFSNEEKKKFTAPIKTFAPDSDKILSSVGKAEPAKGGNLVDISKVKLLESIIEEDKDMTKNSIDSFNKVFTYVQSNATGKERNGFYKDGSYIDHQDVPYTGAYGVVLLEGISQMMPMIKETPFKDSNQNDTTLKSWIDEGFMPLIYKGEMMDLSRGRAISRENETSHSASATVMKSLLRLSDAMDESTKAKYKKI…	ATGACATATAAAATGAAGAAATGGCAAAAATTATCCACCATTACGTTATTAATGGCTGGTGTGATTACTTTGAATGATGGTGAATTCAGAAATGTTGATAAACATCAAATTGCTGTGGCTGATACGAATGTTCAAACGCCAGATTATGAAAAATTGAAGAAGACGTGGCTCGACGTTAACTACGGTTATGATCAGTATGATGAGAATAATCAAGATATGAAGAAGAAGTTTGATGCTAAAGAAAATGAAGCTAAGAAGTTACTTGAAGATATGAAAACTGATACAAATAGAACATATTTGTGGGATAGTGCAAAAGATTTGGATAAAAAGTCCGCAGACATGACAAAAACCTACCGTAATATCGAGAAAATCGCAGAAGCAATGCGACATAAAAATACT…	﻿MTYKMKKWQKLSTITLLMAGVITLNDGEFRNVDKHQIAVADTNVQTPDYEKLKKTWLDVNYGYDQYDENNQDMKKKFDAKENEAKKLLEDMKTDTNRTYLWDSAKDLDKKSADMTKTYRNIEKIAEAMRHKNTALKTDENKLKIKEAIKWLHHNVYGKDPDKKVADLTSNRKEKDSSKKNNSLNWWDYEIGTPRALTNTLLLMDDMLTKDEMKNYSKPISTYSQSSDKILSSVGESEDAKGGNLVDISKVKLLESVIEEDETMMKKSIDSFNKVFTYVQDSATGKGRNGFYKDGSYIDHQDVPYTGAYGVVLLEGISQILPMIKETPFKTTQDNATLSNWIDEGFMPLIYKGEMMDLSRGRAISRENETSHTASATVMKSLLRLSDTMDDSTKTKYKQ…	ATGAAAACACGTATAGTCAGCTCAGTAACAACAACACTATTGCTAGGTTCCATATTAATGAATCCTGTCGCTAATGCCGCAGATTCTGATATTAATATTAAAACCGGTACTACAGATATTGGAAGCAATACTACAGTAAAAACAGGTGATTTAGTCACTTATGATAAAGAAAATGGCATGCACAAAAAAGTATTTTATAGTTTTATCGATGATAAAAATCACAATAAAAAACTGCTAGTTATTAGAACGAAAGGTACCATTGCTGGTCAATATAGAGTTTATAGCGAAGAAGGTGCTAACAAAAGTGGTTTAGCCTGGCCTTCAGCCTTTAAGGTACAGTTGCAACTACCTGATAATGAAGTAGCTCAAATATCTGATTACTATCCAAGAAATTCGATT…	﻿MKTRIVSSVTTTLLLGSILMNPVANAADSDINIKTGTTDIGSNTTVKTGDLVTYDKENGMHKKVFYSFIDDKNHNKKLLVIRTKGTIAGQYRVYSEEGANKSGLAWPSAFKVQLQLPDNEVAQISDYYPRNSIDTKEYMSTLTYGFNGNVTGDDTGKIGGLIGANVSIGHTLKYVQPDFKTILESPTDKKVGWKVIFNNMVNQNWGPYDRDSWNPVYGNQLFMKTRNGSMKAAENFLDPNKASSLLSSGFSPDFATVITMDRKASKQQTNIDVIYERVRDDYQLHWTSTNWKGTNTKDKWTDRTSERYKIDWEKEEMTN
064Hi	Assembly: GCA_900097595.1	ST1290	CC1290	ATGACATATAGAATGAAGAAATGGCAAAAATTATCCACCATTACGTTATTAATGGCAGGTGTGATTACTTTGAATGGTGGTGAATTCAGAAGTATTGATAAACATCAAATCGCTGTGGCTGATACGAATGTTCAAACGCCAGATTATGAAAAGTTGAGGAACACATGGTTAGATGTTAACTACGGTTATGATAAGTATGATGAGAGTAATCAAGATATGAAGAAGAAGTTTGAGGCTACGGAGAAAGAGGCTAAAAAGTTACTTGAAGATATGAAAACTGAAAGTGATAGGACTTACTTGTGGGAAAGTGCAAAAGATTTAGATAACAAGTCTGCGGATATGACTCGTACCTATCGTAATATTGAGAAAATCGCAGAAGCAATGAAGCATCCTAAAACC…	﻿MTYRMKKWQKLSTITLLMAGVITLNGGEFRSIDKHQIAVADTNVQTPDYEKLRNTWLDVNYGYDKYDESNQDMKKKFEATEKEAKKLLEDMKTESDRTYLWESAKDLDNKSADMTRTYRNIEKIAEAMKHPKTTLNTDQNKNKVKDALEWLHKNAYGKEPDKKVKELSENFTKTTGKNTNLNWWDYEIGTPKSLTNTLILLNDQFSNEEKKKFTAPIKTFAPDSDKILSSVGKAEPAKGGNLVDISKVKLLESIIEEDKDMTKNSIDSFNKVFTYVQSNATGKERNGFYKDGSYIDHQDVPYTGAYGVVLLEGISQMMPMIKETPFKDSNQNDTTLKSWIDEGFMPLIYKGEMMDLSRGRAISRENETSHSASATVMKSLLRLSDAMDESTKAKYKKI…	ATGACATATAAAATGAAGAAATGGCAAAAATTATCCACCATTACGTTATTAATGGCTGGTGTGATTACTTTGAATGATGGTGAATTCAGAAATGTTGATAAACATCAAATTGCTGTGGCTGATACGAATGTTCAAACGCCAGATTATGAAAAATTGAAGAAGACGTGGCTCGACGTTAACTACGGTTATGATCAGTATGATGAGAATAATCAAGATATGAAGAAGAAGTTTGATGCTAAAGAAAATGAAGCTAAGAAGTTACTTGAAGATATGAAAACTGATACAAATAGAACATATTTGTGGGATAGTGCAAAAGATTTGGATAAAAAGTCCGCAGACATGACAAAAACCTACCGTAATATCGAGAAAATCGCAGAAGCAATGCGACATAAAAATACT…	﻿MTYKMKKWQKLSTITLLMAGVITLNDGEFRNVDKHQIAVADTNVQTPDYEKLKKTWLDVNYGYDQYDENNQDMKKKFDAKENEAKKLLEDMKTDTNRTYLWDSAKDLDKKSADMTKTYRNIEKIAEAMRHKNTALKTDENKLKIKEAIKWLHHNVYGKDPDKKVADLTSNRKEKDSSKKNNSLNWWDYEIGTPRALTNTLLLMDDMLTKDEMKNYSKPISTYSQSSDKILSSVGESEDAKGGNLVDISKVKLLESVIEEDETMMKKSIDSFNKVFTYVQDSATGKGRNGFYKDGSYIDHQDVPYTGAYGVVLLEGISQILPMIKETPFKTTQDNATLSNWIDEGFMPLIYKGEMMDLSRGRAISRENETSHTASATVMKSLLRLSDTMDDSTKTKYKQ…	ATGAAAACACGTATAGTCAGCTCAGTAACAACAACACTATTGCTAGGTTCCATATTAATGAATCCTGTCGCTAATGCCGCAGATTCTGATATTAATATTAAAACCGGTACTACAGATATTGGAAGCAATACTACAGTAAAAACAGGTGATTTAGTCACTTATGATAAAGAAAATGGCATGCACAAAAAAGTATTTTATAGTTTTATCGATGATAAAAATCACAATAAAAAACTGCTAGTTATTAGAACGAAAGGTACCATTGCTGGTCAATATAGAGTTTATAGCGAAGAAGGTGCTAACAAAAGTGGTTTAGCCTGGCCTTCAGCCTTTAAGGTACAGTTGCAACTACCTGATAATGAAGTAGCTCAAATATCTGATTACTATCCAAGAAATTCGATT…	﻿MKTRIVSSVTTTLLLGSILMNPVANAADSDINIKTGTTDIGSNTTVKTGDLVTYDKENGMHKKVFYSFIDDKNHNKKLLVIRTKGTIAGQYRVYSEEGANKSGLAWPSAFKVQLQLPDNEVAQISDYYPRNSIDTKEYMSTLTYGFNGNVTGDDTGKIGGLIGANVSIGHTLKYVQPDFKTILESPTDKKVGWKVIFNNMVNQNWGPYDRDSWNPVYGNQLFMKTRNGSMKAAENFLDPNKASSLLSSGFSPDFATVITMDRKASKQQTNIDVIYERVRDDYQLHWTSTNWKGTNTKDKWTDRTSERYKIDWEKEEMTN
JP061	SRA: DRR257802	ST12	CC12	ATGACATATAGAATGAAGAAATGGCAAAAATTATCCACCATTACGTTATTAATGGCTGGTGCGATTACTTTGAATGGTGGTGAATTCAGAAGTATTGATAAAAATCAAATCGCTGTGGCTGATACGAATGTTCAAACGACAGATTATGAAAAGTTGAGGAACACATGGCTGAACGTTAACTACGGTTATAATCAGTATGATGAGAATAATGATGCAATGAAGAAGAAGTTTGAGGCTACGGAGAAAGAGGCGACGAATTTACTAAGTAGCATGAAAACTGAAAGTGATAGGAAATACTTGTGGGAAAACTCAAAAGATTTAGATACGAAGTCTGCGGATATGACTCGTACCTATCGTAATATTGAGAAAATCGCAGAAGCAATGAAGCATAAAAACACT…	﻿MTYRMKKWQKLSTITLLMAGAITLNGGEFRSIDKNQIAVADTNVQTTDYEKLRNTWLNVNYGYNQYDENNDAMKKKFEATEKEATNLLSSMKTESDRKYLWENSKDLDTKSADMTRTYRNIEKIAEAMKHKNTLLNTPDNNKKVKDAVEWLHKNAYGKEPDKKVADLKTNFSKSAPQKNTNLNWWDYEIGTPKSLTNTLILLNDQFSNEEKKKFTAPIKTFAPDSDKILSSVGKAEPAKGGNLVDISKVKLLESIIEEDKDMTKNSIDSFNKVFTYVQSNATGKERNGFYKDGSYIDHQDVPYTGAYGVVLLEGISQMMPMIKETPFKDSNQNDTTLKSWIDEGFMPLIYKGEMMDLSRGRAISRENETSHSASATVMKSLLRLSDAMDESTKAKYKK…	-	-	ATGAAAACACGTATAGTCAGCTCAGTAACAACAACACTATTGCTAGGTTCCATATTAATGAATCCTGTCGCTAATGCCGCAGATTCTGATATTAATATTAAAACCGGTACTACAGATATTGGAAGCAATACTACAGTAAAAACAGGTGATTTAGTCACTTATGATAAAGAAAATGGCATGCACAAAAAAGTATTTTATAGTTTTATCGATGATAAAAATCATAATAAAAAACTGCTAGTTATTAGAACGAAAGGTACCATTGCTGGTCAATATAGAGTTTATAGCGAAGAAGGTGCTAACAAAAGTGGTTTAGCCTGGCCTTCAGCCTTTAAGGTACAGTTACAACTACCTGATAATGAAGTAGCTCAAATATCTGATTACTATCCAAGAAATTCGATT…	﻿MKTRIVSSVTTTLLLGSILMNPVANAADSDINIKTGTTDIGSNTTVKTGDLVTYDKENGMHKKVFYSFIDDKNHNKKLLVIRTKGTIAGQYRVYSEEGANKSGLAWPSAFKVQLQLPDNEVAQISDYYPRNSIDTKEYMSTLTYGFNGNVTGDDTGKIGGLIGANVSIGHTLKYVQPDFKTILESPTDKKVGWKVIFNNMVNQNWGPYDRDSWNPVYGNQLFMKTRNGSMKAADNFLDPNKASSLLSSGFSPDFATVITMDRKASKQQTNIDVIYERVRDDYQLHWTSTNWKGTNTKDKWIDRSSERYKIDWEKEEMTN
JP062	SRA: DRR257803	ST12	CC12	ATGACATATAGAATGAAGAAATGGCAAAAATTATCCACCATTACGTTATTAATGGCTGGTGCGATTACTTTGAATGGTGGTGAATTCAGAAGTATTGATAAAAATCAAATCGCTGTGGCTGATACGAATGTTCAAACGACAGATTATGAAAAGTTGAGGAACACATGGCTGAACGTTAACTACGGTTATAATCAGTATGATGAGAATAATGATGCAATGAAGAAGAAGTTTGAGGCTACGGAGAAAGAGGCGACGAATTTACTAAGTAGCATGAAAACTGAAAGTGATAGGAAATACTTGTGGGAAAACTCAAAAGATTTAGATACGAAGTCTGCGGATATGACTCGTACCTATCGTAATATTGAGAAAATCGCAGAAGCAATGAAGCATAAAAACACT…	﻿MTYRMKKWQKLSTITLLMAGAITLNGGEFRSIDKNQIAVADTNVQTTDYEKLRNTWLNVNYGYNQYDENNDAMKKKFEATEKEATNLLSSMKTESDRKYLWENSKDLDTKSADMTRTYRNIEKIAEAMKHKNTLLNTPDNNKKVKDAVEWLHKNAYGKEPDKKVADLKTNFSKSAPQKNTNLNWWDYEIGTPKSLTNTLILLNDQFSNEEKKKFTAPIKTFAPDSDKILSSVGKAEPAKGGNLVDISKVKLLESIIEEDKDMTKNSIDSFNKVFTYVQSNATGKERNGFYKDGSYIDHQDVPYTGAYGVVLLEGISQMMPMIKETPFKDSNQNDTTLKSWIDEGFMPLIYKGEMMDLSRGRAISRENETSHSASATVMKSLLRLSDAMDESTKAKYKK…	-	-	ATGAAAACACGTATAGTCAGCTCAGTAACAACAACACTATTGCTAGGTTCCATATTAATGAATCCTGTCGCTAATGCCGCAGATTCTGATATTAATATTAAAACCGGTACTACAGATATTGGAAGCAATACTACAGTAAAAACAGGTGATTTAGTCACTTATGATAAAGAAAATGGCATGCACAAAAAAGTATTTTATAGTTTTATCGATGATAAAAATCATAATAAAAAACTGCTAGTTATTAGAACGAAAGGTACCATTGCTGGTCAATATAGAGTTTATAGCGAAGAAGGTGCTAACAAAAGTGGTTTAGCCTGGCCTTCAGCCTTTAAGGTACAGTTACAACTACCTGATAATGAAGTAGCTCAAATATCTGATTACTATCCAAGAAATTCGATT…	﻿MKTRIVSSVTTTLLLGSILMNPVANAADSDINIKTGTTDIGSNTTVKTGDLVTYDKENGMHKKVFYSFIDDKNHNKKLLVIRTKGTIAGQYRVYSEEGANKSGLAWPSAFKVQLQLPDNEVAQISDYYPRNSIDTKEYMSTLTYGFNGNVTGDDTGKIGGLIGANVSIGHTLKYVQPDFKTILESPTDKKVGWKVIFNNMVNQNWGPYDRDSWNPVYGNQLFMKTRNGSMKAADNFLDPNKASSLLSSGFSPDFATVITMDRKASKQQTNIDVIYERVRDDYQLHWTSTNWKGTNTKDKWIDRSSERYKIDWEKEEMTN
JP064	SRA: DRR257805	ST12	CC12	ATGACATATAGAATGAAGAAATGGCAAAAATTATCCACCATTACGTTATTAATGGCTGGTGCGATTACTTTGAATGGTGGTGAATTCAGAAGTATTGATAAAAATCAAATCGCTGTGGCTGATACGAATGTTCAAACGACAGATTATGAAAAGTTGAGGAACACATGGCTGAACGTTAACTACGGTTATAATCAGTATGATGAGAATAATGATGCAATGAAGAAGAAGTTTGAGGCTACGGAGAAAGAGGCGACGAATTTACTAAGTAGCATGAAAACTGAAAGTGATAGGAAATACTTGTGGGAAAACTCAAAAGATTTAGATACGAAGTCTGCGGATATGACTCGTACCTATCGTAATATTGAGAAAATCGCAGAAGCAATGAAGCATAAAAACACT…	﻿MTYRMKKWQKLSTITLLMAGAITLNGGEFRSIDKNQIAVADTNVQTTDYEKLRNTWLNVNYGYNQYDENNDAMKKKFEATEKEATNLLSSMKTESDRKYLWENSKDLDTKSADMTRTYRNIEKIAEAMKHKNTLLNTPDNNKKVKDAVEWLHKNAYGKEPDKKVADLKTNFSKSAPQKNTNLNWWDYEIGTPKSLTNTLILLNDQFSNEEKKKFTAPIKTFAPDSDKILSSVGKAEPAKGGNLVDISKVKLLESIIEEDKDMTKNSIDSFNKVFTYVQSNATGKERNGFYKDGSYIDHQDVPYTGAYGVVLLEGISQMMPMIKETPFKDSNQNDTTLKSWIDEGFMPLIYKGEMMDLSRGRAISRENETSHSASATVMKSLLRLSDAMDESTKAKYKK…	-	-	ATGAAAACACGTATAGTCAGCTCAGTAACAACAACACTATTGCTAGGTTCCATATTAATGAATCCTGTCGCTAATGCCGCAGATTCTGATATTAATATTAAAACCGGTACTACAGATATTGGAAGCAATACTACAGTAAAAACAGGTGATTTAGTCACTTATGATAAAGAAAATGGCATGCACAAAAAAGTATTTTATAGTTTTATCGATGATAAAAATCATAATAAAAAACTGCTAGTTATTAGAACGAAAGGTACCATTGCTGGTCAATATAGAGTTTATAGCGAAGAAGGTGCTAACAAAAGTGGTTTAGCCTGGCCTTCAGCCTTTAAGGTACAGTTACAACTACCTGATAATGAAGTAGCTCAAATATCTGATTACTATCCAAGAAATTCGATT…	﻿MKTRIVSSVTTTLLLGSILMNPVANAADSDINIKTGTTDIGSNTTVKTGDLVTYDKENGMHKKVFYSFIDDKNHNKKLLVIRTKGTIAGQYRVYSEEGANKSGLAWPSAFKVQLQLPDNEVAQISDYYPRNSIDTKEYMSTLTYGFNGNVTGDDTGKIGGLIGANVSIGHTLKYVQPDFKTILESPTDKKVGWKVIFNNMVNQNWGPYDRDSWNPVYGNQLFMKTRNGSMKAADNFLDPNKASSLLSSGFSPDFATVITMDRKASKQQTNIDVIYERVRDDYQLHWTSTNWKGTNTKDKWIDRSSERYKIDWEKEEMTN
NP66	Assembly: GCA_007826355.1	ST12	CC12	ATGACATATAGAATGAAGAAATGGCAAAAATTATCCACCATTACGTTATTAATGGCTGGTGCGATTACTTTGAATGGTGGTGAATTCAGAAGTATTGATAAAAATCAAATCGCTGTGGCTGATACGAATGTTCAAACGACAGATTATGAAAAGTTGAGGAACACATGGCTGAACGTTAACTACGGTTATAATCAGTATGATGAGAATAATGATGCAATGAAGAAGAAGTTTGAGGCTACGGAGAAAGAGGCGACGAATTTACTAAGTAGCATGAAAACTGAAAGTGATAGGAAATACTTGTGGGAAAACTCAAAAGATTTAGATACGAAGTCTGCGGATATGACTCGTACCTATCGTAATATTGAGAAAATCGCAGAAGCAATGAAGCATAAAAACACT…	﻿MTYRMKKWQKLSTITLLMAGAITLNGGEFRSIDKNQIAVADTNVQTTDYEKLRNTWLNVNYGYNQYDENNDAMKKKFEATEKEATNLLSSMKTESDRKYLWENSKDLDTKSADMTRTYRNIEKIAEAMKHKNTLLNTPDNNKKVKDAVEWLHKNAYGKEPDKKVADLKTNFSKSAPQKNTNLNWWDYEIGTPKSLTNTLILLNDQFSNEEKKKFTAPIKTFAPDSDKILSSVGKAEPAKGGNLVDISKVKLLESIIEEDKDMTKNSIDSFNKVFTYVQSNATGKERNGFYKDGSYIDHQDVPYTGAYGVVLLEGISQMMPMIKETPFKDSNQNDTTLKSWIDEGFMPLIYKGEMMDLSRGRAISRENETSHSASATVMKSLLRLSDAMDESTKAKYKK…	-	-	ATGAAAACACGTATAGTCAGCTCAGTAACAACAACACTATTGCTAGGTTCCATATTAATGAATCCTGTCGCTAATGCCGCAGATTCTGATATTAATATTAAAACCGGTACTACAGATATTGGAAGCAATACTACAGTAAAAACAGGTGATTTAGTCACTTATGATAAAGAAAATGGCATGCACAAAAAAGTATTTTATAGTTTTATCGATGATAAAAATCATAATAAAAAACTGCTAGTTATTAGAACGAAAGGTACCATTGCTGGTCAATATAGAGTTTATAGCGAAGAAGGTGCTAACAAAAGTGGTTTAGCCTGGCCTTCAGCCTTTAAGGTACAGTTACAACTACCTGATAATGAAGTAGCTCAAATATCTGATTACTATCCAAGAAATTCGATT…	﻿MKTRIVSSVTTTLLLGSILMNPVANAADSDINIKTGTTDIGSNTTVKTGDLVTYDKENGMHKKVFYSFIDDKNHNKKLLVIRTKGTIAGQYRVYSEEGANKSGLAWPSAFKVQLQLPDNEVAQISDYYPRNSIDTKEYMSTLTYGFNGNVTGDDTGKIGGLIGANVSIGHTLKYVQPDFKTILESPTDKKVGWKVIFNNMVNQNWGPYDRDSWNPVYGNQLFMKTRNGSMKAADNFLDPNKASSLLSSGFSPDFATVITMDRKASKQQTNIDVIYERVRDDYQLHWTSTNWKGTNTKDKWIDRSSERYKIDWEKEEMTN
PFESA2455	Assembly: GCA_900083335.1	ST12	CC12	ATGACATATAGAATGAAGAAATGGCAAAAATTATCCACCATTACGTTATTAATGGCTGGTGCGATTACTTTGAATGGTGGTGAATTCAGAAGTATTGATAAAAATCAAATCGCTGTGGCTGATACGAATGTTCAAACGACAGATTATGAAAAGTTGAGGAACACATGGCTGAACGTTAACTACGGTTATAATCAGTATGATGAGAATAATGATGCAATGAAGAAGAAGTTTGAGGCTACGGAGAAAGAGGCGACGAATTTACTAAGTAGCATGAAAACTGAAAGTGATAGGAAATACTTGTGGGAAAACTCAAAAGATTTAGATACGAAGTCTGCGGATATGACTCGTACCTATCGTAATATTGAGAAAATCGCAGAAGCAATGAAGCATAAAAACACT…	﻿MTYRMKKWQKLSTITLLMAGAITLNGGEFRSIDKNQIAVADTNVQTTDYEKLRNTWLNVNYGYNQYDENNDAMKKKFEATEKEATNLLSSMKTESDRKYLWENSKDLDTKSADMTRTYRNIEKIAEAMKHKNTLLNTPDNNKKVKDAVEWLHKNAYGKEPDKKVADLKTNFSKSAPQKNTNLNWWDYEIGTPKSLTNTLILLNDQFSNEEKKKFTAPIKTFAPDSDKILSSVGKAEPAKGGNLVDISKVKLLESIIEEDKDMTKNSIDSFNKVFTYVQSNATGKERNGFYKDGSYIDHQDVPYTGAYGVVLLEGISQMMPMIKETPFKDSNQNDTTLKSWIDEGFMPLIYKGEMMDLSRGRAISRENETSHSASATVMKSLLRLSDAMDESTKAKYKK…	-	-	ATGAAAACACGTATAGTCAGCTCAGTAACAACAACACTATTGCTAGGTTCCATATTAATGAATCCTGTCGCTAATGCCGCAGATTCTGATATTAATATTAAAACCGGTACTACAGATATTGGAAGCAATACTACAGTAAAAACAGGTGATTTAGTCACTTATGATAAAGAAAATGGCATGCACAAAAAAGTATTTTATAGTTTTATCGATGATAAAAATCATAATAAAAAACTGCTAGTTATTAGAACGAAAGGTACCATTGCTGGTCAATATAGAGTTTATAGCGAAGAAGGTGCTAACAAAAGTGGTTTAGCCTGGCCTTCAGCCTTTAAGGTACAGTTACAACTACCTGATAATGAAGTAGCTCAAATATCTGATTACTATCCAAGAAATTCGATT…	﻿MKTRIVSSVTTTLLLGSILMNPVANAADSDINIKTGTTDIGSNTTVKTGDLVTYDKENGMHKKVFYSFIDDKNHNKKLLVIRTKGTIAGQYRVYSEEGANKSGLAWPSAFKVQLQLPDNEVAQISDYYPRNSIDTKEYMSTLTYGFNGNVTGDDTGKIGGLIGANVSIGHTLKYVQPDFKTILESPTDKKVGWKVIFNNMVNQNWGPYDRDSWNPVYGNQLFMKTRNGSMKAADNFLDPNKASSLLSSGFSPDFATVITMDRKASKQQTNIDVIYERVRDDYQLHWTSTNWKGTNTKDKWIDRSSERYKIDWEKEEMTN
JP074	SRA: DRR257815	ST59	CC59	﻿ATGACATATAGAATGAAGAAATGGCAAAAATTATCCACCATTACGTTATTAATGGCCGGTGTGATTACTTTGAATGGTGGTGAATTCAGAAGTATTGATAAACATCAAATCGCTGTGGCTGATACGAATGTTCAAACGCTAGATTATGAAAAGTTGAGGAACACATGGCTAGATGTTAACTACGGTTATAATCAGTATGATGAGAAGAATGACGCAATGAAGAAGAAGTTTGATGCTACGGAGAATGAGGCAAAAAAGTTACTTGAAGATATGAAAACTGAAAATGATAGGAAATACTTGTGGGATAGTGCAAAAGATTTAGATACAAAGTCTGCGGATATGACTCGTACCTATCGTAATATTGAGAAAATCGCAGAAGCGATGAAGCATAAAAATAC…	﻿MTYRMKKWQKLSTITLLMAGVITLNGGEFRSIDKHQIAVADTNVQTLDYEKLRNTWLDVNYGYNQYDEKNDAMKKKFDATENEAKKLLEDMKTENDRKYLWDSAKDLDTKSADMTRTYRNIEKIAEAMKHKNTKLKTDENKKKVKDALEWLHKNAYGKEPTEKVKELSENFKITDSSKKKALNWWDYEIGTPRALTNTLILLKEDFTDEEKKKYTAPIKTFAPDSEKILSSVGKPEQAKGGNLVDIAKVKLLESIIEEDTTMMKESIDAFNKVFTYVQSNATGKERNGFYKDGSYIDHQDVPYTGAYGVVLLEGISQMMPMIKATPFKDSNQNDTTLKSWIDEGFMPLIYKSEMMDLSRGRAISRENETSHSASATVMKSLLRLSDAMDDSTKAKYKK…	ATGGACCGTGTCACCTATCACAATAAAGACCTGGACTTTGCATTTGGTTTAAGTATGACGTCGAAAAACGTCGCACGTTACGAAAGTATCAATAATGAAAACTTAAAAGGTTGGCATACTGGTGCTGGAATGTCTTATTTATACAATAGCAATGTGAAACACTACCGTGATAACTTCTGGGCAACAGCTGATATGAAAAGATTAGCAGGTACTACAACTTTAGAAAATGAAGAACCTAAAGGTACGGATGTTAAAATGTCTAGTAAAACTTTTGTAGGCGGAACAAAATTTGATGACCAACATGCTAGCATCGGAATGGATTTTGAAAATCAGGACAAAACTCTAACTGCCAAAAAATCATATTTCATATTAAACGATAAAATTATCTTCTTAGGAACT…	﻿MDRVTYHNKDLDFAFGLSMTSKNVARYESINNENLKGWHTGAGMSYLYNSNVKHYRDNFWATADMKRLAGTTTLENEEPKGTDVKMSSKTFVGGTKFDDQHASIGMDFENQDKTLTAKKSYFILNDKIIFLGTGIKSTDSSKIPVTTIENRKANGYTLYTDDKQITASDNQETNSVFLESTNSTQNNIGFQFLNKSKITVKKESHTGKWSDINKSQKSEDKKDEYYEVNQKHSNTDDKYGYVLYPGLSKDDFKTKKDEVTVVKQGDDFHVVKDNESVWAGVNYSDSTKTFEINGTKVEVKAKGMFILKKKDDKTYECSFFNPESTNSVSDIESKIFIKGYTITNKSVTNSNDAGLNFELTK	﻿ATGAAAACACGTATAGTCAGCTCAGTAACAACAACACTATTGCTAGGTTCCATATTAATGAATCCTGTCGCTAATGCCGCAGATTCTGATATTAATATTAAAACCGGTACTACAGATATTGGAAGCAATACTACAGTAAAAACAGGTGATTTAGTCACTTATGATAAAGAAAATGGCATGCACAAAAAAGTATTTTATAGTTTTATCGATGATAAAAATCACAATAAAAAACTGCTAGTTATTAGAACGAAAGGAACCATTGCTGGTCAATATAGAGTTTATAGCGAAGAAGGTGCTAACAAAAGTGGTTTAGCCTGGCCTTCAGCCTTTAAGGTACAGTTGCAACTACCTGATAATGAAGTAGCTCAAATATCTGATTACTATCCAAGAAATTCGAT…	﻿MKTRIVSSVTTTLLLGSILMNPVANAADSDINIKTGTTDIGSNTTVKTGDLVTYDKENGMHKKVFYSFIDDKNHNKKLLVIRTKGTIAGQYRVYSEEGANKSGLAWPSAFKVQLQLPDNEVAQISDYYPRNSIDTKEYMSTLTYGFNGNVTGDDTGKIGGLIGANVSIGHTLKYVQPDFKTILESPTDKKVGWKVIFNNMVNQNWGPYDRDSWNPVYGNQLFMKTRNGSMKAADNFLDPNKASSLLSSGFSPDFATVITMDRKASKQQTNIDVIYERVRDDYQLHWTSTNWKGTNTKDKWTDRSSERYKIDWEKEEMTN
JP075	SRA: DRR257816	ST59	CC59	﻿ATGACATATAGAATGAAGAAATGGCAAAAATTATCCACCATTACGTTATTAATGGCCGGTGTGATTACTTTGAATGGTGGTGAATTCAGAAGTATTGATAAACATCAAATCGCTGTGGCTGATACGAATGTTCAAACGCTAGATTATGAAAAGTTGAGGAACACATGGCTAGATGTTAACTACGGTTATAATCAGTATGATGAGAAGAATGACGCAATGAAGAAGAAGTTTGATGCTACGGAGAATGAGGCAAAAAAGTTACTTGAAGATATGAAAACTGAAAATGATAGGAAATACTTGTGGGATAGTGCAAAAGATTTAGATACAAAGTCTGCGGATATGACTCGTACCTATCGTAATATTGAGAAAATCGCAGAAGCGATGAAGCATAAAAATAC…	﻿MTYRMKKWQKLSTITLLMAGVITLNGGEFRSIDKHQIAVADTNVQTLDYEKLRNTWLDVNYGYNQYDEKNDAMKKKFDATENEAKKLLEDMKTENDRKYLWDSAKDLDTKSADMTRTYRNIEKIAEAMKHKNTKLKTDENKKKVKDALEWLHKNAYGKEPTEKVKELSENFKITDSSKKKALNWWDYEIGTPRALTNTLILLKEDFTDEEKKKYTAPIKTFAPDSEKILSSVGKPEQAKGGNLVDIAKVKLLESIIEEDTTMMKESIDAFNKVFTYVQSNATGKERNGFYKDGSYIDHQDVPYTGAYGVVLLEGISQMMPMIKATPFKDSNQNDTTLKSWIDEGFMPLIYKSEMMDLSRGRAISRENETSHSASATVMKSLLRLSDAMDDSTKAKYKK…	ATGGACCGTGTCACCTATCACAATAAAGACCTGGACTTTGCATTTGGTTTAAGTATGACGTCGAAAAACGTCGCACGTTACGAAAGTATCAATAATGAAAACTTAAAAGGTTGGCATACTGGTGCTGGAATGTCTTATTTATACAATAGCAATGTGAAACACTACCGTGATAACTTCTGGGCAACAGCTGATATGAAAAGATTAGCAGGTACTACAACTTTAGAAAATGAAGAACCTAAAGGTACGGATGTTAAAATGTCTAGTAAAACTTTTGTAGGCGGAACAAAATTTGATGACCAACATGCTAGCATCGGAATGGATTTTGAAAATCAGGACAAAACTCTAACTGCCAAAAAATCATATTTCATATTAAACGATAAAATTATCTTCTTAGGAACT…	﻿MDRVTYHNKDLDFAFGLSMTSKNVARYESINNENLKGWHTGAGMSYLYNSNVKHYRDNFWATADMKRLAGTTTLENEEPKGTDVKMSSKTFVGGTKFDDQHASIGMDFENQDKTLTAKKSYFILNDKIIFLGTGIKSTDSSKIPVTTIENRKANGYTLYTDDKQITASDNQETNSVFLESTNSTQNNIGFQFLNKSKITVKKESHTGKWSDINKSQKSEDKKDEYYEVNQKHSNTDDKYGYVLYPGLSKDDFKTKKDEVTVVKQGDDFHVVKDNESVWAGVNYSDSTKTFEINGTKVEVKAKGMFILKKKDDKTYECSFFNPESTNSVSDIESKIFIKGYTITNKSVTNSNDAGLNFELTK	ATGAAAACACGTATAGTCAGCTCAGTAACAACAACACTATTGCTAGGTTCCATATTAATGAATCCTGTCGCTAATGCCGCAGATTCTGATATTAATATTAAAACCGGTACTACAGATATTGGAAGCAATACTACAGTAAAAACAGGTGATTTAGTCACTTATGATAAAGAAAATGGCATGCACAAAAAAGTATTTTATAGTTTTATCGATGATAAAAATCACAATAAAAAACTGCTAGTTATTAGAACGAAAGGAACCATTGCTGGTCAATATAGAGTTTATAGCGAAGAAGGTGCTAACAAAAGTGGTTTAGCCTGGCCTTCAGCCTTTAAGGTACAGTTGCAACTACCTGATAATGAAGTAGCTCAAATATCTGATTACTATCCAAGAAATTCGATT…	﻿MKTRIVSSVTTTLLLGSILMNPVANAADSDINIKTGTTDIGSNTTVKTGDLVTYDKENGMHKKVFYSFIDDKNHNKKLLVIRTKGTIAGQYRVYSEEGANKSGLAWPSAFKVQLQLPDNEVAQISDYYPRNSIDTKEYMSTLTYGFNGNVTGDDTGKIGGLIGANVSIGHTLKYVQPDFKTILESPTDKKVGWKVIFNNMVNQNWGPYDRDSWNPVYGNQLFMKTRNGSMKAADNFLDPNKASSLLSSGFSPDFATVITMDRKASKQQTNIDVIYERVRDDYQLHWTSTNWKGTNTKDKWTDRSSERYKIDWEKEEMTN
SA268	Assembly: GCA_000737615.1	ST59	CC59	ATGACATATAGAATGAAGAAATGGCAAAAATTATCCACCATTACGTTATTAATGGCCGGTGTGATTACTTTGAATGGTGGTGAATTCAGAAGTATTGATAAACATCAAATCGCTGTGGCTGATACGAATGTTCAAACGCTAGATTATGAAAAGTTGAGGAACACATGGCTAGATGTTAACTACGGTTATAATCAGTATGATGAGAAGAATGACGCAATGAAGAAGAAGTTTGATGCTACGGAGAATGAGGCAAAAAAGTTACTTGAAGATATGAAAACTGAAAATGATAGGAAATACTTGTGGGATAGTGCAAAAGATTTAGATACAAAGTCTGCGGATATGACTCGTACCTATCGTAATATTGAGAAAATCGCAGAAGCGATGAAGCATAAAAATACT…	﻿MTYRMKKWQKLSTITLLMAGVITLNGGEFRSIDKHQIAVADTNVQTLDYEKLRNTWLDVNYGYNQYDEKNDAMKKKFDATENEAKKLLEDMKTENDRKYLWDSAKDLDTKSADMTRTYRNIEKIAEAMKHKNTKLKTDENKKKVKDALEWLHKNAYGKEPTEKVKELSENFKITDSSKKKALNWWDYEIGTPRALTNTLILLKEDFTDEEKKKYTAPIKTFAPDSEKILSSVGKPEQAKGGNLVDIAKVKLLESIIEEDTTMMKESIDAFNKVFTYVQSNATGKERNGFYKDGSYIDHQDVPYTGAYGVVLLEGISQMMPMIKATPFKDSNQNDTTLKSWIDEGFMPLIYKSEMMDLSRGRAISRENETSHSASATVMKSLLRLSDAMDDSTKAKYKK…	ATGGACCGTGTCACCTATCACAATAAAGACCTGGACTTTGCATTTGGTTTAAGTATGACGTCGAAAAACGTCGCACGTTACGAAAGTATCAATAATGAAAACTTAAAAGGTTGGCATACTGGTGCTGGAATGTCTTATTTATACAATAGCAATGTGAAACACTACCGTGATAACTTCTGGGCAACAGCTGATATGAAAAGATTAGCAGGTACTACAACTTTAGAAAATGAAGAACCTAAAGGTACGGATGTTAAAATGTCTAGTAAAACTTTTGTAGGCGGAACAAAATTTGATGACCAACATGCTAGCATCGGAATGGATTTTGAAAATCAGGACAAAACTCTAACTGCCAAAAAATCATATTTCATATTAAACGATAAAATTATCTTCTTAGGAACT…	﻿MDRVTYHNKDLDFAFGLSMTSKNVARYESINNENLKGWHTGAGMSYLYNSNVKHYRDNFWATADMKRLAGTTTLENEEPKGTDVKMSSKTFVGGTKFDDQHASIGMDFENQDKTLTAKKSYFILNDKIIFLGTGIKSTDSSKIPVTTIENRKANGYTLYTDDKQITASDNQETNSVFLESTNSTQNNIGFQFLNKSKITVKKESHTGKWSDINKSQKSEDKKDEYYEVNQKHSNTDDKYGYVLYPGLSKDDFKTKKDEVTVVKQGDDFHVVKDNESVWAGVNYSDSTKTFEINGTKVEVKAKGMFILKKKDDKTYECSFFNPESTNSVSDIESKIFIKGYTITNKSVTNSNDAGLNFELTK	ATGAAAACACGTATAGTCAGCTCAGTAACAACAACACTATTGCTAGGTTCCATATTAATGAATCCTGTCGCTAATGCCGCAGATTCTGATATTAATATTAAAACCGGTACTACAGATATTGGAAGCAATACTACAGTAAAAACAGGTGATTTAGTCACTTATGATAAAGAAAATGGCATGCACAAAAAAGTATTTTATAGTTTTATCGATGATAAAAATCACAATAAAAAACTGCTAGTTATTAGAACGAAAGGAACCATTGCTGGTCAATATAGAGTTTATAGCGAAGAAGGTGCTAACAAAAGTGGTTTAGCCTGGCCTTCAGCCTTTAAGGTACAGTTGCAACTACCTGATAATGAAGTAGCTCAAATATCTGATTACTATCCAAGAAATTCGATT…	﻿MKTRIVSSVTTTLLLGSILMNPVANAADSDINIKTGTTDIGSNTTVKTGDLVTYDKENGMHKKVFYSFIDDKNHNKKLLVIRTKGTIAGQYRVYSEEGANKSGLAWPSAFKVQLQLPDNEVAQISDYYPRNSIDTKEYMSTLTYGFNGNVTGDDTGKIGGLIGANVSIGHTLKYVQPDFKTILESPTDKKVGWKVIFNNMVNQNWGPYDRDSWNPVYGNQLFMKTRNGSMKAADNFLDPNKASSLLSSGFSPDFATVITMDRKASKQQTNIDVIYERVRDDYQLHWTSTNWKGTNTKDKWTDRSSERYKIDWEKEEMTN
SA40	Assembly: GCA_000470865.1	ST59	CC59	ATGACATATAGAATGAAGAAATGGCAAAAATTATCCACCATTACGTTATTAATGGCCGGTGTGATTACTTTGAATGGTGGTGAATTCAGAAGTATTGATAAACATCAAATCGCTGTGGCTGATACGAATGTTCAAACGCTAGATTATGAAAAGTTGAGGAACACATGGCTAGATGTTAACTACGGTTATAATCAGTATGATGAGAAGAATGACGCAATGAAGAAGAAGTTTGATGCTACGGAGAATGAGGCAAAAAAGTTACTTGAAGATATGAAAACTGAAAATGATAGGAAATACTTGTGGGATAGTGCAAAAGATTTAGATACAAAGTCTGCGGATATGACTCGTACCTATCGTAATATTGAGAAAATCGCAGAAGCGATGAAGCATAAAAATACT…	﻿MTYRMKKWQKLSTITLLMAGVITLNGGEFRSIDKHQIAVADTNVQTLDYEKLRNTWLDVNYGYNQYDEKNDAMKKKFDATENEAKKLLEDMKTENDRKYLWDSAKDLDTKSADMTRTYRNIEKIAEAMKHKNTKLKTDENKKKVKDALEWLHKNAYGKEPTEKVKELSENFKITDSSKKKALNWWDYEIGTPRALTNTLILLKEDFTDEEKKKYTAPIKTFAPDSEKILSSVGKPEQAKGGNLVDIAKVKLLESIIEEDTTMMKESIDAFNKVFTYVQSNATGKERNGFYKDGSYIDHQDVPYTGAYGVVLLEGISQMMPMIKATPFKDSNQNDTTLKSWIDEGFMPLIYKSEMMDLSRGRAISRENETSHSASATVMKSLLRLSDAMDDSTKAKYKK…	ATGGACCGTGTCACCTATCACAATAAAGACCTGGACTTTGCATTTGGTTTAAGTATGACGTCGAAAAACGTCGCACGTTACGAAAGTATCAATAATGAAAACTTAAAAGGTTGGCATACTGGTGCTGGAATGTCTTATTTATACAATAGCAATGTGAAACACTACCGTGATAACTTCTGGGCAACAGCTGATATGAAAAGATTAGCAGGTACTACAACTTTAGAAAATGAAGAACCTAAAGGTACGGATGTTAAAATGTCTAGTAAAACTTTTGTAGGCGGAACAAAATTTGATGACCAACATGCTAGCATCGGAATGGATTTTGAAAATCAGGACAAAACTCTAACTGCCAAAAAATCATATTTCATATTAAACGATAAAATTATCTTCTTAGGAACT…	﻿MDRVTYHNKDLDFAFGLSMTSKNVARYESINNENLKGWHTGAGMSYLYNSNVKHYRDNFWATADMKRLAGTTTLENEEPKGTDVKMSSKTFVGGTKFDDQHASIGMDFENQDKTLTAKKSYFILNDKIIFLGTGIKSTDSSKIPVTTIENRKANGYTLYTDDKQITASDNQETNSVFLESTNSTQNNIGFQFLNKSKITVKKESHTGKWSDINKSQKSEDKKDEYYEVNQKHSNTDDKYGYVLYPGLSKDDFKTKKDEVTVVKQGDDFHVVKDNESVWAGVNYSDSTKTFEINGTKVEVKAKGMFILKKKDDKTYECSFFNPESTNSVSDIESKIFIKGYTITNKSVTNSNGAGLNFELTK	ATGAAAACACGTATAGTCAGCTCAGTAACAACAACACTATTGCTAGGTTCCATATTAATGAATCCTGTCGCTAATGCCGCAGATTCTGATATTAATATTAAAACCGGTACTACAGATATTGGAAGCAATACTACAGTAAAAACAGGTGATTTAGTCACTTATGATAAAGAAAATGGCATGCACAAAAAAGTATTTTATAGTTTTATCGATGATAAAAATCACAATAAAAAACTGCTAGTTATTAGAACGAAAGGAACCATTGCTGGTCAATATAGAGTTTATAGCGAAGAAGGTGCTAACAAAAGTGGTTTAGCCTGGCCTTCAGCCTTTAAGGTACAGTTGCAACTACCTGATAATGAAGTAGCTCAAATATCTGATTACTATCCAAGAAATTCGATT…	﻿MKTRIVSSVTTTLLLGSILMNPVANAADSDINIKTGTTDIGSNTTVKTGDLVTYDKENGMHKKVFYSFIDDKNHNKKLLVIRTKGTIAGQYRVYSEEGANKSGLAWPSAFKVQLQLPDNEVAQISDYYPRNSIDTKEYMSTLTYGFNGNVTGDDTGKIGGLIGANVSIGHTLKYVQPDFKTILESPTDKKVGWKVIFNNMVNQNWGPYDRDSWNPVYGNQLFMKTRNGSMKAADNFLDPNKASSLLSSGFSPDFATVITMDRKASKQQTNIDVIYERVRDDYQLHWTSTNWKGTNTKDKWTDRSSERYKIDWEKEEMTN
SA957	Assembly: GCA_000470845.1	ST59	CC59	ATGACATATAGAATGAAGAAATGGCAAAAATTATCCACCATTACGTTATTAATGGCCGGTGTGATTACTTTGAATGGTGGTGAATTCAGAAGTATTGATAAACATCAAATCGCTGTGGCTGATACGAATGTTCAAACGCTAGATTATGAAAAGTTGAGGAACACATGGCTAGATGTTAACTACGGTTATAATCAGTATGATGAGAAGAATGACGCAATGAAGAAGAAGTTTGATGCTACGGAGAATGAGGCAAAAAAGTTACTTGAAGATATGAAAACTGAAAATGATAGGAAATACTTGTGGGATAGTGCAAAAGATTTAGATACAAAGTCTGCGGATATGACTCGTACCTATCGTAATATTGAGAAAATCGCAGAAGCGATGAAGCATAAAAATACT…	﻿MTYRMKKWQKLSTITLLMAGVITLNGGEFRSIDKHQIAVADTNVQTLDYEKLRNTWLDVNYGYNQYDEKNDAMKKKFDATENEAKKLLEDMKTENDRKYLWDSAKDLDTKSADMTRTYRNIEKIAEAMKHKNTKLKTDENKKKVKDALEWLHKNAYGKEPTEKVKELSENFKITDSSKKKALNWWDYEIGTPRALTNTLILLKEDFTDEEKKKYTAPIKTFAPDSEKILSSVGKPEQAKGGNLVDIAKVKLLESIIEEDTTMMKESIDAFNKVFTYVQSNATGKERNGFYKDGSYIDHQDVPYTGAYGVVLLEGISQMMPMIKATPFKDSNQNDTTLKSWIDEGFMPLIYKSEMMDLSRGRAISRENETSHSASATVMKSLLRLSDAMDDSTKAKYKK…	ATGGACCGTGTCACCTATCACAATAAAGACCTGGACTTTGCATTTGGTTTAAGTATGACGTCGAAAAACGTCGCACGTTACGAAAGTATCAATAATGAAAACTTAAAAGGTTGGCATACTGGTGCTGGAATGTCTTATTTATACAATAGCAATGTGAAACACTACCGTGATAACTTCTGGGCAACAGCTGATATGAAAAGATTAGCAGGTACTACAACTTTAGAAAATGAAGAACCTAAAGGTACGGATGTTAAAATGTCTAGTAAAACTTTTGTAGGCGGAACAAAATTTGATGACCAACATGCTAGCATCGGAATGGATTTTGAAAATCAGGACAAAACTCTAACTGCCAAAAAATCATATTTCATATTAAACGATAAAATTATCTTCTTAGGAACT…	﻿MDRVTYHNKDLDFAFGLSMTSKNVARYESINNENLKGWHTGAGMSYLYNSNVKHYRDNFWATADMKRLAGTTTLENEEPKGTDVKMSSKTFVGGTKFDDQHASIGMDFENQDKTLTAKKSYFILNDKIIFLGTGIKSTDSSKIPVTTIENRKANGYTLYTDDKQITASDNQETNSVFLESTNSTQNNIGFQFLNKSKITVKKESHTGKWSDINKSQKSEDKKDEYYEVNQKHSNTDDKYGYVLYPGLSKDDFKTKKDEVTVVKQGDDFHVVKDNESVWAGVNYSDSTKTFEINGTKVEVKAKGMFILKKKDDKTYECSFFNPESTNSVSDIESKIFIKGYTITNKSVTNSNDAGLNFELTK	ATGAAAACACGTATAGTCAGCTCAGTAACAACAACACTATTGCTAGGTTCCATATTAATGAATCCTGTCGCTAATGCCGCAGATTCTGATATTAATATTAAAACCGGTACTACAGATATTGGAAGCAATACTACAGTAAAAACAGGTGATTTAGTCACTTATGATAAAGAAAATGGCATGCACAAAAAAGTATTTTATAGTTTTATCGATGATAAAAATCACAATAAAAAACTGCTAGTTATTAGAACGAAAGGAACCATTGCTGGTCAATATAGAGTTTATAGCGAAGAAGGTGCTAACAAAAGTGGTTTAGCCTGGCCTTCAGCCTTTAAGGTACAGTTGCAACTACCTGATAATGAAGTAGCTCAAATATCTGATTACTATCCAAGAAATTCGATT…	﻿MKTRIVSSVTTTLLLGSILMNPVANAADSDINIKTGTTDIGSNTTVKTGDLVTYDKENGMHKKVFYSFIDDKNHNKKLLVIRTKGTIAGQYRVYSEEGANKSGLAWPSAFKVQLQLPDNEVAQISDYYPRNSIDTKEYMSTLTYGFNGNVTGDDTGKIGGLIGANVSIGHTLKYVQPDFKTILESPTDKKVGWKVIFNNMVNQNWGPYDRDSWNPVYGNQLFMKTRNGSMKAADNFLDPNKASSLLSSGFSPDFATVITMDRKASKQQTNIDVIYERVRDDYQLHWTSTNWKGTNTKDKWTDRSSERYKIDWEKEEMTN
JP066	SRA: DRR257807	ST6	CC6	﻿ATGACATATAGAATGAAGAAATGGCAAAAATTATCCACCATTACGTTATTAATGGCCGGTGTGATTACTTTTAATGATAGTGAATTCAGAAGTGTTGATAAACATCAAATCGCTGTGGCTGATACGAATGTTCAAACGACAGATTATGAAAAGTTGAGAAACACATGGCTGAACGTTAACTACGGTTATGATAAGTATGATGAGAGTAATCAAGATATGAAGAAGAAGTTTGAGGCTACGGAGAATGAGGCAAAGAAATTACTTAGTGAGATGAAAACTGAAAGTGGAAGGACTTACTTGTGGGAAAACGCAAAAGATTTAGATAATAAGTCTGCGGATATGACTCGTACCTATCGTAATATTGAGAAAATCGCAGAAGCAATGAAGCATCCTAAAAC…	﻿MTYRMKKWQKLSTITLLMAGVITFNDSEFRSVDKHQIAVADTNVQTTDYEKLRNTWLNVNYGYDKYDESNQDMKKKFEATENEAKKLLSEMKTESGRTYLWENAKDLDNKSADMTRTYRNIEKIAEAMKHPKTTLNTDQNKNKVKDALEWLHKNAYGKELGKKVKELSENFTKTTGKNTNLNWWDYEIGTPKSLTNTLILLKEDFTDEEKKKYTAPIKTFAPKSDEILSSVGKAEPAKGGNLVDISKVKLLESIIEEDATMMKNSIDGFNKVFTYVQDSATDKERNGFYKDGSYIDHKDVPYTGAYGVVLLEGISQMMPMIKETPFNDKTQNNTTLKSWIDDGFLPLIYKGEMMDLSRGRAISRENETSHSASATVMKSLLRLSDAMDDSTKAKYKQI…	-	-	ATGAAAACACGTATAGTCAGCTCAGTAACAACAACACTATTGCTAGGTTCCATATTAATGAATCCTGTCGCTAATGCCGCAGATTCTGATATTAATATTAAAACCGGTACTACAGATATTGGAAGCAATACTACAGTAAAAACAGGTGATTTAGTCACTTATGATAAAGAAAATGGCATGCACAAAAAAGTATTTTATAGTTTTATCGATGATAAAAATCACAATAAAAAACTGCTAGTTATTAGAACGAAAGGTACCATTGCTGGTCAATATAGAGTTTATAGCGAAGAAGGTGCTAACAAAAGTGGTTTAGCCTGGCCTTCAGCCTTTAAGGTACAGTTGCAACTACCTGATAATGAAGTAGCTCAAATATCTGATTACTATCCAAGAAATTCGATT…	﻿MKTRIVSSVTTTLLLGSILMNPVANAADSDINIKTGTTDIGSNTTVKTGDLVTYDKENGMHKKVFYSFIDDKNHNKKLLVIRTKGTIAGQYRVYSEEGANKSGLAWPSAFKVQLQLPDNEVAQISDYYPRNSIDTKEYMSTLTYGFNGNVTGDDTGKIGGLIGANVSIGHTLKYVQPDFKTILESPTDKKVGWKVIFNNMVNQNWGPYDRDSWNPVYGNQLFMKTRNGSMKAAENFLDPNKASSLLSSGFSPDFATVITMDRKASKQQTNIDVIYERVRDDYQLHWTSTNWKGTNTKDKWTDRSSERYKIDWENEEMTN
JP100	SRA: DRR257839	ST6	CC6	﻿ATGACATATAGAATGAAGAAATGGCAAAAATTATCCACCATTACGTTATTAATGGCCGGTGTGATTACTTTTAATGATAGTGAATTCAGAAGTGTTGATAAACATCAAATCGCTGTGGCTGATACGAATGTTCAAACGACAGATTATGAAAAGTTGAGAAACACATGGCTGAACGTTAACTACGGTTATGATAAGTATGATGAGAGTAATCAAGATATGAAGAAGAAGTTTGAGGCTACGGAGAATGAGGCAAAGAAATTACTTAGTGAGATGAAAACTGAAAGTGGAAGGACTTACTTGTGGGAAAACGCAAAAGATTTAGATAATAAGTCTGCGGATATGACTCGTACCTATCGTAATATTGAGAAAATCGCAGAAGCAATGAAGCATCCTAAAAC…	﻿MTYRMKKWQKLSTITLLMAGVITFNDSEFRSVDKHQIAVADTNVQTTDYEKLRNTWLNVNYGYDKYDESNQDMKKKFEATENEAKKLLSEMKTESGRTYLWENAKDLDNKSADMTRTYRNIEKIAEAMKHPKTTLNTDQNKNKVKDALEWLHKNAYGKELGKKVKELSENFTKTTGKNTNLNWWDYEIGTPKSLTNTLILLKEDFTDEEKKKYTAPIKTFAPKSDEILSSVGKAEPAKGGNLVDISKVKLLESIIEEDATMMKNSIDGFNKVFTYVQDSATDKERNGFYKDGSYIDHKDVPYTGAYGVVLLEGISQMMPMIKETPFNDKTQNNTTLKSWIDDGFLPLIYKGEMMDLSRGRAISRENETSHSASATVMKSLLRLSDAMDDSTKAKYKQI…	-	-	ATGAAAACACGTATAGTCAGCTCAGTAACAACAACACTATTGCTAGGTTCCATATTAATGAATCCTGTCGCTAATGCCGCAGATTCTGATATTAATATTAAAACCGGTACTACAGATATTGGAAGCAATACTACAGTAAAAACAGGTGATTTAGTCACTTATGATAAAGAAAATGGCATGCACAAAAAAGTATTTTATAGTTTTATCGATGATAAAAATCACAATAAAAAACTGCTAGTTATTAGAACGAAAGGTACCATTGCTGGTCAATATAGAGTTTATAGCGAAGAAGGTGCTAACAAAAGTGGTTTAGCCTGGCCTTCAGCCTTTAAGGTACAGTTGCAACTACCTGATAATGAAGTAGCTCAAATATCTGATTACTATCCAAGAAATTCGATT…	﻿MKTRIVSSVTTTLLLGSILMNPVANAADSDINIKTGTTDIGSNTTVKTGDLVTYDKENGMHKKVFYSFIDDKNHNKKLLVIRTKGTIAGQYRVYSEEGANKSGLAWPSAFKVQLQLPDNEVAQISDYYPRNSIDTKEYMSTLTYGFNGNVTGDDTGKIGGLIGANVSIGHTLKYVQPDFKTILESPTDKKVGWKVIFNNMVNQNWGPYDRDSWNPVYGNQLFMKTRNGSMKAAENFLDPNKASSLLSSGFSPDFATVITMDRKASKQQTNIDVIYERVRDDYQLHWTSTNWKGTNTKDKWTDRSSERYKIDWENEEMTN
PFESA1549	Assembly: GCA_900082175.1	ST6	CC6	ATGACATATAGAATGAAGAAATGGCAAAAATTATCCACCATTACGTTATTAATGGCCGGTGTGATTACTTTTAATGATAGTGAATTCAGAAGTGTTGATAAACATCAAATCGCTGTGGCTGATACGAATGTTCAAACGACAGATTATGAAAAGTTGAGAAACACATGGCTGAACGTTAACTACGGTTATGATAAGTATGATGAGAGTAATCAAGATATGAAGAAGAAGTTTGAGGCTACGGAGAATGAGGCAAAGAAATTACTTAGTGAGATGAAAACTGAAAGTGGAAGGACTTACTTGTGGGAAAACGCAAAAGATTTAGATAATAAGTCTGCGGATATGACTCGTACCTATCGTAATATTGAGAAAATCGCAGAAGCAATGAAGCATCCTAAAACC…	﻿MTYRMKKWQKLSTITLLMAGVITFNDSEFRSVDKHQIAVADTNVQTTDYEKLRNTWLNVNYGYDKYDESNQDMKKKFEATENEAKKLLSEMKTESGRTYLWENAKDLDNKSADMTRTYRNIEKIAEAMKHPKTTLNTDQNKNKVKDALEWLHKNAYGKELGKKVKELSENFTKTTGKNTNLNWWDYEIGTPKSLTNTLILLKEDFTDEEKKKYTAPIKTFAPKSDEILSSVGKAEPAKGGNLVDISKVKLLESIIEEDATMMKNSIDGFNKVFTYVQDSATDKERNGFYKDGSYIDHKDVPYTGAYGVVLLEGISQMMPMIKETPFNDKTQNNTTLKSWIDDGFLPLIYKGEMMDLSRGRAISRENETSHSASATVMKSLLRLSDAMDDSTKAKYKQI…	-	-	ATGAAAACACGTATAGTCAGCTCAGTAACAACAACACTATTGCTAGGTTCCATATTAATGAATCCTGTCGCTAATGCCGCAGATTCTGATATTAATATTAAAACCGGTACTACAGATATTGGAAGCAATACTACAGTAAAAACAGGTGATTTAGTCACTTATGATAAAGAAAATGGCATGCACAAAAAAGTATTTTATAGTTTTATCGATGATAAAAATCACAATAAAAAACTGCTAGTTATTAGAACGAAAGGTACCATTGCTGGTCAATATAGAGTTTATAGCGAAGAAGGTGCTAACAAAAGTGGTTTAGCCTGGCCTTCAGCCTTTAAGGTACAGTTGCAACTACCTGATAATGAAGTAGCTCAAATATCTGATTACTATCCAAGAAATTCGATT…	﻿MKTRIVSSVTTTLLLGSILMNPVANAADSDINIKTGTTDIGSNTTVKTGDLVTYDKENGMHKKVFYSFIDDKNHNKKLLVIRTKGTIAGQYRVYSEEGANKSGLAWPSAFKVQLQLPDNEVAQISDYYPRNSIDTKEYMSTLTYGFNGNVTGDDTGKIGGLIGANVSIGHTLKYVQPDFKTILESPTDKKVGWKVIFNNMVNQNWGPYDRDSWNPVYGNQLFMKTRNGSMKAAENFLDPNKASSLLSSGFSPDFATVITMDRKASKQQTNIDVIYERVRDDYQLHWTSTNWKGTNTKDKWTDRSSERYKIDWENEEMTN
3688STDY6124869	Assembly: GCA_900125815.1	ST6	CC6	ATGACATATAGAATGAAGAAATGGCAAAAATTATCCACCATTACGTTATTAATGGCCGGTGTGATTACTTTTAATGATAGTGAATTCAGAAGTGTTGATAAACATCAAATCGCTGTGGCTGATACGAATGTTCAAACGACAGATTATGAAAAGTTGAGAAACACATGGCTGAACGTTAACTACGGTTATGATAAGTATGATGAGAGTAATCAAGATATGAAGAAGAAGTTTGAGGCTACGGAGAATGAGGCAAAGAAATTACTTAGTGAGATGAAAACTGAAAGTGGAAGGACTTACTTGTGGGAAAACGCAAAAGATTTAGATAATAAGTCTGCGGATATGACTCGTACCTATCGTAATATTGAGAAAATCGCAGAAGCAATGAAGCATCCTAAAACC…	﻿MTYRMKKWQKLSTITLLMAGVITFNDSEFRSVDKHQIAVADTNVQTTDYEKLRNTWLNVNYGYDKYDESNQDMKKKFEATENEAKKLLSEMKTESGRTYLWENAKDLDNKSADMTRTYRNIEKIAEAMKHPKTTLNTDQNKNKVKDALEWLHKNAYGKELGKKVKELSENFTKTTGKNTNLNWWDYEIGTPKSLTNTLILLKEDFTDEEKKKYTAPIKTFAPKSDEILSSVGKAEPAKGGNLVDISKVKLLESIIEEDATMMKNSIDGFNKVFTYVQDSATDKERNGFYKDGSYIDHKDVPYTGAYGVVLLEGISQMMPMIKETPFNDKTQNNTTLKSWIDDGFLPLIYKGEMMDLSRGRAISRENETSHSASATVMKSLLRLSDAMDDSTKAKYKQI…	-	-	ATGAAAACACGTATAGTCAGCTCAGTAACAACAACACTATTGCTAGGTTCCATATTAATGAATCCTGTCGCTAATGCCGCAGATTCTGATATTAATATTAAAACCGGTACTACAGATATTGGAAGCAATACTACAGTAAAAACAGGTGATTTAGTCACTTATGATAAAGAAAATGGCATGCACAAAAAAGTATTTTATAGTTTTATCGATGATAAAAATCACAATAAAAAACTGCTAGTTATTAGAACGAAAGGTACCATTGCTGGTCAATATAGAGTTTATAGCGAAGAAGGTGCTAACAAAAGTGGTTTAGCCTGGCCTTCAGCCTTTAAGGTACAGTTGCAACTACCTGATAATGAAGTAGCTCAAATATCTGATTACTATCCAAGAAATTCGATT…	﻿MKTRIVSSVTTTLLLGSILMNPVANAADSDINIKTGTTDIGSNTTVKTGDLVTYDKENGMHKKVFYSFIDDKNHNKKLLVIRTKGTIAGQYRVYSEEGANKSGLAWPSAFKVQLQLPDNEVAQISDYYPRNSIDTKEYMSTLTYGFNGNVTGDDTGKIGGLIGANVSIGHTLKYVQPDFKTILESPTDKKVGWKVIFNNMVNQNWGPYDRDSWNPVYGNQLFMKTRNGSMKAAENFLDPNKASSLLSSGFSPDFATVITMDRKASKQQTNIDVIYERVRDDYQLHWTSTNWKGTNTKDKWTDRSSERYKIDWENEEMTN
3688STDY6124887	Assembly: GCA_900127955.1	ST6	CC6	ATGACATATAGAATGAAGAAATGGCAAAAATTATCCACCATTACGTTATTAATGGCCGGTGTGATTACTTTTAATGATAGTGAATTCAGAAGTGTTGATAAACATCAAATCGCTGTGGCTGATACGAATGTTCAAACGACAGATTATGAAAAGTTGAGAAACACATGGCTGAACGTTAACTACGGTTATGATAAGTATGATGAGAGTAATCAAGATATGAAGAAGAAGTTTGAGGCTACGGAGAATGAGGCAAAGAAATTACTTAGTGAGATGAAAACTGAAAGTGGAAGGACTTACTTGTGGGAAAACGCAAAAGATTTAGATAATAAGTCTGCGGATATGACTCGTACCTATCGTAATATTGAGAAAATCGCAGAAGCAATGAAGCATCCTAAAACC…	﻿MTYRMKKWQKLSTITLLMAGVITFNDSEFRSVDKHQIAVADTNVQTTDYEKLRNTWLNVNYGYDKYDESNQDMKKKFEATENEAKKLLSEMKTESGRTYLWENAKDLDNKSADMTRTYRNIEKIAEAMKHPKTTLNTDQNKNKVKDALEWLHKNAYGKELGKKVKELSENFTKTTGKNTNLNWWDYEIGTPKSLTNTLILLKEDFTDEEKKKYTAPIKTFAPKSDEILSSVGKAEPAKGGNLVDISKVKLLESIIEEDATMMKNSIDGFNKVFTYVQDSATDKERNGFYKDGSYIDHKDVPYTGAYGVVLLEGISQMMPMIKETPFNDKTQNNTTLKSWIDDGFLPLIYKGEMMDLSRGRAISRENETSHSASATVMKSLLRLSDAMDDSTKAKYKQI…	-	-	ATGAAAACACGTATAGTCAGCTCAGTAACAACAACACTATTGCTAGGTTCCATATTAATGAATCCTGTCGCTAATGCCGCAGATTCTGATATTAATATTAAAACCGGTACTACAGATATTGGAAGCAATACTACAGTAAAAACAGGTGATTTAGTCACTTATGATAAAGAAAATGGCATGCACAAAAAAGTATTTTATAGTTTTATCGATGATAAAAATCACAATAAAAAACTGCTAGTTATTAGAACGAAAGGTACCATTGCTGGTCAATATAGAGTTTATAGCGAAGAAGGTGCTAACAAAAGTGGTTTAGCCTGGCCTTCAGCCTTTAAGGTACAGTTGCAACTACCTGATAATGAAGTAGCTCAAATATCTGATTACTATCCAAGAAATTCGATT…	﻿MKTRIVSSVTTTLLLGSILMNPVANAADSDINIKTGTTDIGSNTTVKTGDLVTYDKENGMHKKVFYSFIDDKNHNKKLLVIRTKGTIAGQYRVYSEEGANKSGLAWPSAFKVQLQLPDNEVAQISDYYPRNSIDTKEYMSTLTYGFNGNVTGDDTGKIGGLIGANVSIGHTLKYVQPDFKTILESPTDKKVGWKVIFNNMVNQNWGPYDRDSWNPVYGNQLFMKTRNGSMKAAENFLDPNKASSLLSSGFSPDFATVITMDRKASKQQTNIDVIYERVRDDYQLHWTSTNWKGTNTKDKWTDRSSERYKIDWENEEMTN
JP076	SRA: DRR257817	ST25	CC25	﻿ATGACATATAGAATAAAGAAATGGCAAAAATTATCCACCATTACGTTATTAATGGCTGGTGTGATTACTTTGAATGGTGGTGAATTCAGAAGTATTGATAAATATCAAATCGCTGTGGCTGATACGAATGTTCAAACGCCAGATTATGAAAAGTTGAGGAACACATGGCTGGACGTTAACTATGGTTATGATAAGTATGATGAGAAGAATGACGCAATGAAGAAGAAGTTTGAGGCTACGGAGAATGAGGCAAAGAAATTACTTAGTGAGATGAAAACTGAAAGTGATAGGAAATACTTGTGGGAAAACTCAAAAGATTTAGATACGAAGTCTGCGGATATGACTCGTACCTATCGTAATATTGAGAAAATCGCAGAAGCGATGAAGCATAAAGATAC…	﻿MTYRIKKWQKLSTITLLMAGVITLNGGEFRSIDKYQIAVADTNVQTPDYEKLRNTWLDVNYGYDKYDEKNDAMKKKFEATENEAKKLLSEMKTESDRKYLWENSKDLDTKSADMTRTYRNIEKIAEAMKHKDTKLKIDENKKKVKDALEWLHKNAYGKEPVKKLEELKTNFSKSAPQKNTNLNWWDYEIGTPRALTNTLILLKEDFTDEEKKKYTAPIKTFAPKSDEILSSVGKAEPAKGGNLVDIAKVKLLESIIEEDKDMTKNSIDAFNKVFTYVQSNASGKERNGFYKDGSYIDHQDVPYTGAYGVVLLEGISQMMPMIKETPFNDKTQNDTTLKSWIDDGFMPLIYKGEMMDLSRGRAISRENETSHSASATVMKSLLRLSDAMDESTKAKYKK…	-	-	ATGAAAACACGTATAGTCAGCTCAGTAACAACAACACTATTGCTAGGTTCCATATTAATGAATCCTGTCGCTAATGCCGCAGATTCTGATATTAATATTAAAACCGGTACTACAGATATTGGAAGCAATACTACAGTAAAAACAGGTGATTTAGTCACTTATGATAAAGAAAATGGCATGCACAAAAAAGTATTTTATAGTTTTATCGATGATAAAAATCACAATAAAAAACTGCTAGTTATTAGAACGAAAGGTACCATTGCTGGTCAATATAGAGTTTATAGCGAAGAAGGTGCTAACAAAAGTGGTTTAGCCTGGCCTTCAGCCTTTAAGGTACAGTTGCAACTACCTGATAATGAAGTAGCTCAAATATCTGATTACTATCCAAGAAATTCGATT…	﻿MKTRIVSSVTTTLLLGSILMNPVANAADSDINIKTGTTDIGSNTTVKTGDLVTYDKENGMHKKVFYSFIDDKNHNKKLLVIRTKGTIAGQYRVYSEEGANKSGLAWPSAFKVQLQLPDNEVAQISDYYPRNSIDTKEYMSTLTYGFNGNVTGDDTGKIGGLIGANVSIGHTLKYVQPDFKTILESPTDKKVGWKVIFNNMVNQNWGPYDRDSWNPVYGNQLFMKTRNGSMKAAENFLDPNKASSLLSSGFSPDFATVITMDRKASKQQTNIDVIYERVRDDYQLHWTSTNWKGTNTKDKWTDRSSERYKIDWEKEEMTN
JP079	SRA: DRR257820	ST25	CC25	﻿ATGACATATAGAATAAAGAAATGGCAAAAATTATCCACCATTACGTTATTAATGGCTGGTGTGATTACTTTGAATGGTGGTGAATTCAGAAGTATTGATAAATATCAAATCGCTGTGGCTGATACGAATGTTCAAACGCCAGATTATGAAAAGTTGAGGAACACATGGCTGGACGTTAACTATGGTTATGATAAGTATGATGAGAAGAATGACGCAATGAAGAAGAAGTTTGAGGCTACGGAGAATGAGGCAAAGAAATTACTTAGTGAGATGAAAACTGAAAGTGATAGGAAATACTTGTGGGAAAACTCAAAAGATTTAGATACGAAGTCTGCGGATATGACTCGTACCTATCGTAATATTGAGAAAATCGCAGAAGCGATGAAGCATAAAGATAC…	﻿MTYRIKKWQKLSTITLLMAGVITLNGGEFRSIDKYQIAVADTNVQTPDYEKLRNTWLDVNYGYDKYDEKNDAMKKKFEATENEAKKLLSEMKTESDRKYLWENSKDLDTKSADMTRTYRNIEKIAEAMKHKDTKLKIDENKKKVKDALEWLHKNAYGKEPVKKLEELKTNFSKSAPQKNTNLNWWDYEIGTPRALTNTLILLKEDFTDEEKKKYTAPIKTFAPKSDEILSSVGKAEPAKGGNLVDIAKVKLLESIIEEDKDMTKNSIDAFNKVFTYVQSNASGKERNGFYKDGSYIDHQDVPYTGAYGVVLLEGISQMMPMIKETPFNDKTQNDTTLKSWIDDGFMPLIYKGEMMDLSRGRAISRENETSHSASATVMKSLLRLSDAMDESTKAKYKK…	-	-	ATGAAAACACGTATAGTCAGCTCAGTAACAACAACACTATTGCTAGGTTCCATATTAATGAATCCTGTCGCTAATGCCGCAGATTCTGATATTAATATTAAAACCGGTACTACAGATATTGGAAGCAATACTACAGTAAAAACAGGTGATTTAGTCACTTATGATAAAGAAAATGGCATGCACAAAAAAGTATTTTATAGTTTTATCGATGATAAAAATCACAATAAAAAACTGCTAGTTATTAGAACGAAAGGTACCATTGCTGGTCAATATAGAGTTTATAGCGAAGAAGGTGCTAACAAAAGTGGTTTAGCCTGGCCTTCAGCCTTTAAGGTACAGTTGCAACTACCTGATAATGAAGTAGCTCAAATATCTGATTACTATCCAAGAAATTCGATT…	﻿MKTRIVSSVTTTLLLGSILMNPVANAADSDINIKTGTTDIGSNTTVKTGDLVTYDKENGMHKKVFYSFIDDKNHNKKLLVIRTKGTIAGQYRVYSEEGANKSGLAWPSAFKVQLQLPDNEVAQISDYYPRNSIDTKEYMSTLTYGFNGNVTGDDTGKIGGLIGANVSIGHTLKYVQPDFKTILESPTDKKVGWKVIFNNMVNQNWGPYDRDSWNPVYGNQLFMKTRNGSMKAAENFLDPNKASSLLSSGFSPDFATVITMDRKASKQQTNIDVIYERVRDDYQLHWTSTNWKGTNTKDKWTDRSSERYKIDWEKEEMTN
JP105	SRA: DRR257844	ST25	CC25	﻿ATGACATATAGAATAAAGAAATGGCAAAAATTATCCACCATTACGTTATTAATGGCTGGTGTGATTACTTTGAATGGTGGTGAATTCAGAAGTATTGATAAATATCAAATCGCTGTGGCTGATACGAATGTTCAAACGCCAGATTATGAAAAGTTGAGGAACACATGGCTGGACGTTAACTATGGTTATGATAAGTATGATGAGAAGAATGACGCAATGAAGAAGAAGTTTGAGGCTACGGAGAATGAGGCAAAGAAATTACTTAGTGAGATGAAAACTGAAAGTGATAGGAAATACTTGTGGGAAAACTCAAAAGATTTAGATACGAAGTCTGCGGATATGACTCGTACCTATCGTAATATTGAGAAAATCGCAGAAGCGATGAAGCATAAAGATAC…	﻿MTYRIKKWQKLSTITLLMAGVITLNGGEFRSIDKYQIAVADTNVQTPDYEKLRNTWLDVNYGYDKYDEKNDAMKKKFEATENEAKKLLSEMKTESDRKYLWENSKDLDTKSADMTRTYRNIEKIAEAMKHKDTKLKIDENKKKVKDALEWLHKNAYGKEPVKKLEELKTNFSKSAPQKNTNLNWWDYEIGTPRALTNTLILLKEDFTDEEKKKYTAPIKTFAPKSDEILSSVGKAEPAKGGNLVDIAKVKLLESIIEEDKDMTKNSIDAFNKVFTYVQSNASGKERNGFYKDGSYIDHQDVPYTGAYGVVLLEGISQMMPMIKETPFNDKTQNDTTLKSWIDDGFMPLIYKGEMMDLSRGRAISRENETSHSASATVMKSLLRLSDAMDESTKAKYKK…	-	-	ATGAAAACACGTATAGTCAGCTCAGTAACAACAACACTATTGCTAGGTTCCATATTAATGAATCCTGTCGCTAATGCCGCAGATTCTGATATTAATATTAAAACCGGTACTACAGATATTGGAAGCAATACTACAGTAAAAACAGGTGATTTAGTCACTTATGATAAAGAAAATGGCATGCACAAAAAAGTATTTTATAGTTTTATCGATGATAAAAATCACAATAAAAAACTGCTAGTTATTAGAACGAAAGGTACCATTGCTGGTCAATATAGAGTTTATAGCGAAGAAGGTGCTAACAAAAGTGGTTTAGCCTGGCCTTCAGCCTTTAAGGTACAGTTGCAACTACCTGATAATGAAGTAGCTCAAATATCTGATTACTATCCAAGAAATTCGATT…	﻿MKTRIVSSVTTTLLLGSILMNPVANAADSDINIKTGTTDIGSNTTVKTGDLVTYDKENGMHKKVFYSFIDDKNHNKKLLVIRTKGTIAGQYRVYSEEGANKSGLAWPSAFKVQLQLPDNEVAQISDYYPRNSIDTKEYMSTLTYGFNGNVTGDDTGKIGGLIGANVSIGHTLKYVQPDFKTILESPTDKKVGWKVIFNNMVNQNWGPYDRDSWNPVYGNQLFMKTRNGSMKAAENFLDPNKASSLLSSGFSPDFATVITMDRKASKQQTNIDVIYERVRDDYQLHWTSTNWKGTNTKDKWTDRSSERYKIDWEKEEMTN
NCTC8317	Assembly: GCA_900635095.1	ST25	CC25	ATGACATATAGAATAAAGAAATGGCAAAAATTATCCACCATTACGTTATTAATGGCTGGTGTGATTACTTTGAATGGTGGTGAATTCAGAAGTATTGATAAATATCAAATCGCTGTGGCTGATACGAATGTTCAAACGCCAGATTATGAAAAGTTGAGGAACACATGGCTGGACGTTAACTATGGTTATGATAAGTATGATGAGAAGAATGACGCAATGAAGAAGAAGTTTGAGGCTACGGAGAATGAGGCAAAGAAATTACTTAGTGAGATGAAAACTGAAAGTGATAGGAAATACTTGTGGGAAAACTCAAAAGATTTAGATACGAAGTCTGCGGATATGACTCGTACCTATCGTAATATTGAGAAAATCGCAGAAGCGATGAAGCATAAAGATACT…	﻿MTYRIKKWQKLSTITLLMAGVITLNGGEFRSIDKYQIAVADTNVQTPDYEKLRNTWLDVNYGYDKYDEKNDAMKKKFEATENEAKKLLSEMKTESDRKYLWENSKDLDTKSADMTRTYRNIEKIAEAMKHKDTKLKIDENKKKVKDALEWLHKNAYGKEPVKKLEELKTNFSKSAPQKNTNLNWWDYEIGTPRALTNTLILLKEDFTDEEKKKYTAPIKTFAPKSDEILSSVGKAEPAKGGNLVDIAKVKLLESIIEEDKDMTKNSIDAFNKVFTYVQSNASGKERNGFYKDGSYIDHQDVPYTGAYGVVLLEGISQMMPMIKETPFNDKTQNDTTLKSWIDDGFMPLIYKGEMMDLSRGRAISRENETSHSASATVMKSLLRLSDAMDESTKAKYKK…	-	-	ATGAAAACACGTATAGTCAGCTCAGTAACAACAACACTATTGCTAGGTTCCATATTAATGAATCCTGTCGCTAATGCCGCAGATTCTGATATTAATATTAAAACCGGTACTACAGATATTGGAAGCAATACTACAGTAAAAACAGGTGATTTAGTCACTTATGATAAAGAAAATGGCATGCACAAAAAAGTATTTTATAGTTTTATCGATGATAAAAATCACAATAAAAAACTGCTAGTTATTAGAACGAAAGGTACCATTGCTGGTCAATATAGAGTTTATAGCGAAGAAGGTGCTAACAAAAGTGGTTTAGCCTGGCCTTCAGCCTTTAAGGTACAGTTGCAACTACCTGATAATGAAGTAGCTCAAATATCTGATTACTATCCAAGAAATTCGATT…	﻿MKTRIVSSVTTTLLLGSILMNPVANAADSDINIKTGTTDIGSNTTVKTGDLVTYDKENGMHKKVFYSFIDDKNHNKKLLVIRTKGTIAGQYRVYSEEGANKSGLAWPSAFKVQLQLPDNEVAQISDYYPRNSIDTKEYMSTLTYGFNGNVTGDDTGKIGGLIGANVSIGHTLKYVQPDFKTILESPTDKKVGWKVIFNNMVNQNWGPYDRDSWNPVYGNQLFMKTRNGSMKAAENFLDPNKASSLLSSGFSPDFATVITMDRKASKQQTNIDVIYERVRDDYQLHWTSTNWKGTNTKDKWTDRSSERYKIDWEKEEMTN
UP_274	Assembly: GCA_009913035.1	ST25	CC25	ATGACATATAGAATAAAGAAATGGCAAAAATTATCCACCATTACGTTATTAATGGCTGGTGTGATTACTTTGAATGGTGGTGAATTCAGAAGTATTGATAAATATCAAATCGCTGTGGCTGATACGAATGTTCAAACGCCAGATTATGAAAAGTTGAGGAACACATGGCTGGACGTTAACTATGGTTATGATAAGTATGATGAGAAGAATGACGCAATGAAGAAGAAGTTTGAGGCTACGGAGAATGAGGCAAAGAAATTACTTAGTGAGATGAAAACTGAAAGTGATAGGAAATACTTGTGGGAAAACTCAAAAGATTTAGATACGAAGTCTGCGGATATGACTCGTACCTATCGTAATATTGAGAAAATCGCAGAAGCGATGAAGCATAAAGATACT…	﻿MTYRIKKWQKLSTITLLMAGVITLNGGEFRSIDKYQIAVADTNVQTPDYEKLRNTWLDVNYGYDKYDEKNDAMKKKFEATENEAKKLLSEMKTESDRKYLWENSKDLDTKSADMTRTYRNIEKIAEAMKHKDTKLKIDENKKKVKDALEWLHKNAYGKEPVKKLEELKTNFSKSAPQKNTNLNWWDYEIGTPRALTNTLILLKEDFTDEEKKKYTAPIKTFAPKSDEILSSVGKAEPAKGGNLVDIAKVKLLESIIEEDKDMTKNSIDAFNKVFTYVQSNASGKERNRFYKDGSYIDHQDVPYTGAYGVVLLEGISQMMPMIKETPFNDKTQNDTTLKSWIDDGFMPLIYKGEMMDLSRGRAISRENETSHSASATVMKSLLRLSDAMDESTKAKYKK…	-	-	ATGAAAACACGTATAGTCAGCTCAGTAACAACAACACTATTGCTAGGTTCCATATTAATGAATCCTGTCGCTAATGCCGCAGATTCTGATATTAATATTAAAACCGGTACTACAGATATTGGAAGCAATACTACAGTAAAAACAGGTGATTTAGTCACTTATGATAAAGAAAATGGCATGCACAAAAAAGTATTTTATAGTTTTATCGATGATAAAAATCACAATAAAAAACTGCTAGTTATTAGAACGAAAGGTACCATTGCTGGTCAATATAGAGTTTATAGCGAAGAAGGTGCTAACAAAAGTGGTTTAGCCTGGCCTTCAGCCTTTAAGGTACAGTTGCAACTACCTGATAATGAAGTAGCTCAAATATCTGATTACTATCCAAGAAATTCGATT…	﻿MKTRIVSSVTTTLLLGSILMNPVANAADSDINIKTGTTDIGSNTTVKTGDLVTYDKENGMHKKVFYSFIDDKNHNKKLLVIRTKGTIAGQYRVYSEEGANKSGLAWPSAFKVQLQLPDNEVAQISDYYPRNSIDTKEYMSTLTYGFNGNVTGDDTGKIGGLIGANVSIGHTLKYVQPDFKTILESPTDKKVGWKVIFNNMVNQNWGPYDRDSWNPVYGNQLFMKTRNGSMKAAENFLDPNKASSLLSSGFSPDFATVITMDRKASKQQTNIDVIYERVRDDYQLHWTSTNWKGTNTKDKWTDRSSERYKIDWEKEEMTN
JP099	SRA: DRR257838	ST97	CC97	﻿ATGACATATAGAATGAAGAAATGGCAAAAATTATCCACCATTACGTTATTAATGGCTGGTGCGATTACTTTGAATGGTGGTGAATTCAGAAGTATTGATAAAAATCAAATCGCTGTGGCTGATACGAATGTTCAAACGCCAGATTATGAAAAGTTGAGGAACACATGGCTGAACGTTAACTACGGTTATGATCAGTATGATGAGAAGAATGACGCAATGAAGAAGAAGTTTGATGCTACGGAGAAAGAGGCAGAGAAATTACTCAGTAGCATGAAAACTGAAAGTGGAAGGACTTACTTGTGGGATAGTGCAAAAGATTTAGATAACAAGTCTGCGGATATGACTCGTACCTATCGTAATATTGAGAAAATCGCAGAAGCGATGAAGCATAAAGATAC…	﻿MTYRMKKWQKLSTITLLMAGAITLNGGEFRSIDKNQIAVADTNVQTPDYEKLRNTWLNVNYGYDQYDEKNDAMKKKFDATEKEAEKLLSSMKTESGRTYLWDSAKDLDNKSADMTRTYRNIEKIAEAMKHKDTKLNTPDNKNKVKDALEWLHKNAYGKEPVKKLEELKTNFSKSAPQKNTNLNWWDYEIGTPRALTNTLILLKEDFTDEEKKKYTAPIKTFAPKSDEILSSVGKAEPAKGGNLVDISKVKLLESIIEEDATMMKESIEAFNKVFTYVQSNATGKERNGFYKDGSYIDHQDVPYTGAYGVVLLEGISQMMPMIKETPFKDSNQNDTTLKSWIDEGFMPLIYKGEMMDLSRGRAISRENETSHSTSATVMKSLLRLSDAMDESTKAKYKQ…	ATGACATATAAAATGAAGAAATGGCAAAAATTATCCACCATTACGTTATTAATGGCCGGAGTGATTACTTTGAATGGTGGTGAATTCAGAAGTATTGATAAACATCAAATCGCTGTGGCTGATACGAATGTTCAAACGCCAGATTATGAAAAGTTGAGGAACACATGGCTGGACGTTAACTATGGTTATGATAAGTATGATGAGAATAATCCAGATATGAAGAAGAAGTTTGATGCTACGGAGAAAGAGGCAGAGAAATTACTCAAGGAAATGAAAACTGAAAGTGATAGGAAATACTTGTGGGAAAACTCAAAAGATTTAGATACGAAGTCTGCGGATATGACTCGTACCTATCGTAATATTGAGAAAATCGCAGAAGCGATGAAGCATAAAGATACT…	﻿MTYKMKKWQKLSTITLLMAGVITLNGGEFRSIDKHQIAVADTNVQTPDYEKLRNTWLDVNYGYDKYDENNPDMKKKFDATEKEAEKLLKEMKTESDRKYLWENSKDLDTKSADMTRTYRNIEKIAEAMKHKDTKLKTDENKKKVKDALDWLHENAYGKEPDKKVKELTENFKITDSSKKKALNWWDYEIGTPRALTNTLILLNGDISSDEKKKYTAPIKTFAPDSDKILSSVGKPEQAKGGNLVDISKVKLLESIIEEDKDMMKNSIDSFNKVFTYVQDSATDKERNGFYKDGSYIDHKDVPYTGAYGVVLLEGISQMMPMIKETPFNDKTQNNTTLKSWIDDGFLPLIYKGEMMDLSRGRAISRENETSHSASATVMISLLRLSDAMDESTKAKYKQ…	ATGAAAACACGTATAGTCAGCTCAGTAACAACAACACTATTGCTAGGTTCCATATTAATGAATCCTGTCGCTAATGCCGCAGATTCTGATATTAATATTAAAACCGGTACTACAGATATTGGAAGCAATACTACAGTAAAAACAGGTGATTTAGTCACTTATGATAAAGAAAATGGCATGCACAAAAAAGTATTTTATAGTTTTATCGATGATAAAAATCACAATAAAAAACTGCTAGTTATTAGAACGAAAGGTACCATTGCTGGTCAATATAGAGTTTATAGCGAAGAAGGTGCTAACAAAAGTGGTTTAGCCTGGCCTTCAGCCTTTAAGGTACAGTTGCAACTACCTGATAATGAAGTAGCTCAAATATCTGATTACTATCCAAGAAATTCGATT…	﻿MKTRIVSSVTTTLLLGSILMNPVANAADSDINIKTGTTDIGSNTTVKTGDLVTYDKENGMHKKVFYSFIDDKNHNKKLLVIRTKGTIAGQYRVYSEEGANKSGLAWPSAFKVQLQLPDNEVAQISDYYPRNSIDTKEYMSTLTYGFNGNVTGDDTGKIGGLIGANVSIGHTLKYVQPDFKTILESPTDKKVGWKVIFNNMVNQNWGPYDRDSWNPVYGNQLFMKTRNGSMKAADNFLDPNKASSLLSSGFSPDFATVITMDRKASKQQTNIDVIYERVRDDYQLHWTSTNWKGTNTKDKWTDRSSERYKIDWEKEEMTN
NCTC10344	Assembly: GCA_900474755.1	ST97	CC97	ATGACATATAAAATGAAGAAATGGCAAAAATTATCCACCATTACGTTATTAATGGCCGGAGTGATTACTTTGAATGGTGGTGAATTCAGAAGTATTGATAAACATCAAATCGCTGTGGCTGATACGAATGTTCAAACGCCAGATTATGAAAAGTTGAGGAACACATGGCTGGACGTTAACTATGGTTATGATAAGTATGATGAGAATAATCCAGATATGAAGAAGAAGTTTGATGCTACGGAGAAAGAGGCAGAGAAATTACTCAAGGAAATGAAAACTGAAAGTGATAGGAAATACTTGTGGGAAAACTCAAAAGATTTAGATAACAAGTCTGCGGATATGACTCGTACCTATCGTAATATTGAGAAAATCGCAGAAGCGATGAAGCATAAAGATACT…	﻿MTYKMKKWQKLSTITLLMAGVITLNGGEFRSIDKHQIAVADTNVQTPDYEKLRNTWLDVNYGYDKYDENNPDMKKKFDATEKEAEKLLKEMKTESDRKYLWENSKDLDNKSADMTRTYRNIEKIAEAMKHKDTKLNTPDNKNKVKDALEWLHKNAYGKEPVKKLEELKTNFSKSAPQKNTNLNWWDYEIGTPRALTNTLILLKEDFTDEEKKKYTAPIKTFAPKSDEILSSVGKAEPAKGGNLVDISKVKLLESIIEEDATMMKESIEAFNKVFTYVQSNATGKERNGFYKDGSYIDHQDVPYTGAYGVVLLEGISQMMPMIKETPFKDSNQNDTTLKSWIDEGFMPLIYKGEMMDLSRGRAISRENETSHSTSATVMKSLLRLSDAMDESTKAKYKQ…	ATGACATATAAAATGAAGAAATGGCAAAAATTATCCACCATTACGTTATTAATGGCCGGAGTGATTACTTTGAATGGTGGTGAATTCAGAAGTATTGATAAACATCAAATCGCTGTGGCTGATACGAATGTTCAAACGCCAGATTATGAAAAGTTGAGGAACACATGGCTGGACGTTAACTATGGTTATGATAAGTATGATGAGAATAATCCAGATATGAAGAAGAAGTTTGATGCTACGGAGAAAGAGGCAGAGAAATTACTCAAGGAAATGAAAACTGAAAGTGATAGGAAATACTTGTGGGAAAACTCAAAAGATTTAGATACGAAGTCTGCGGATATGACTCGTACCTATCGTAATATTGAGAAAATCGCAGAAGCGATGAAGCATAAAGATACT…	﻿MTYKMKKWQKLSTITLLMAGVITLNGGEFRSIDKHQIAVADTNVQTPDYEKLRNTWLDVNYGYDKYDENNPDMKKKFDATEKEAEKLLKEMKTESDRKYLWENSKDLDTKSADMTRTYRNIEKIAEAMKHKDTKLKTDENKKKVKDALDWLHENAYGKEPDKKVKELTENFKITDSSKKKALNWWDYEIGTPRALTNTLILLNGDISSDEKKKYTAPIKTFAPDSDKILSSVGKPEQAKGGNLVDISKVKLLESIIEEDKDMMKNSIDSFNKVFTYVQDSATDKERNGFYKDGSYIDHKDVPYTGAYGVVLLEGISQMMPMIKETPFNDKTQNNTTLKSWIDDGFLPLIYKGEMMDLSRGRAISRENETSHSASATVMISLLRLSDAMDESTKAKYKQ…	ATGAAAACACGTATAGTCAGCTCAGTAACAACAACACTATTGCTAGGTTCCATATTAATGAATCCTGTCGCTAATGCCGCAGATTCTGATATTAATATTAAAACCGGTACTACAGATATTGGAAGCAATACTACAGTAAAAACAGGTGATTTAGTCACTTATGATAAAGAAAATGGCATGCACAAAAAAGTATTTTATAGTTTTATCGATGATAAAAATCACAATAAAAAACTGCTAGTTATTAGAACGAAAGGTACCATTGCTGGTCAATATAGAGTTTATAGCGAAGAAGGTGCTAACAAAAGTGGTTTAGCCTGGCCTTCAGCCTTTAAGGTACAGTTGCAACTACCTGATAATGAAGTAGCTCAAATATCTGATTACTATCCAAGAAATTCGATT…	﻿MKTRIVSSVTTTLLLGSILMNPVANAADSDINIKTGTTDIGSNTTVKTGDLVTYDKENGMHKKVFYSFIDDKNHNKKLLVIRTKGTIAGQYRVYSEEGANKSGLAWPSAFKVQLQLPDNEVAQISDYYPRNSIDTKEYMSTLTYGFNGNVTGDDTGKIGGLIGANVSIGHTLKYVQPDFKTILESPTDKKVGWKVIFNNMVNQNWGPYDRDSWNPVYGNQLFMKTRNGSMKAADNFLDPNKASSLLSSGFSPDFATVITMDRKASKQQTNIDVIYERVRDDYQLHWTSTNWKGTNTKDKWTDRSSERYKIDWEKEEMTN
NCTC7121	Assembly: GCA_900635285.1	ST97	CC97	ATGACATATAAAATGAAGAAATGGCAAAAATTATCCACCATTACGTTATTAATGGCCGGAGTGATTACTTTGAATGGTGGTGAATTCAGAAGTATTGATAAACATCAAATCGCTGTGGCTGATACGAATGTTCAAACGCCAGATTATGAAAAGTTGAGGAACACATGGCTGGACGTTAACTATGGTTATGATAAGTATGATGAGAATAATCCAGATATGAAGAAGAAGTTTGATGCTACGGAGAAAGAGGCAGAGAAATTACTCAAGGAAATGAAAACTGAAAGTGATAGGAAATACTTGTGGGAAAACTCAAAAGATTTAGATAACAAGTCTGCGGATATGACTCGTACCTATCGTAATATTGAGAAAATCGCAGAAGCGATGAAGCATAAAGATACT…	﻿MTYKMKKWQKLSTITLLMAGVITLNGGEFRSIDKHQIAVADTNVQTPDYEKLRNTWLDVNYGYDKYDENNPDMKKKFDATEKEAEKLLKEMKTESDRKYLWENSKDLDNKSADMTRTYRNIEKIAEAMKHKDTKLNTPDNKNKVKDALEWLHKNAYGKEPVKKLEELKTNFSKSAPQKNTNLNWWDYEIGTPRALTNTLILLKEDFTDEEKKKYTAPIKTFAPKSDEILSSVGKAEPAKGGNLVDISKVKLLESIIEEDATMMKESIEAFNKVFTYVQSNATGKERNGFYKDGSYIDHQDVPYTGAYGVVLLEGISQMMPMIKETPFKDSNQNDTTLKSWIDEGFMPLIYKGEMMDLSRGRAISRENETSHSTSATVMKSLLRLSDAMDESTKAKYKQ…	ATGACATATAAAATGAAGAAATGGCAAAAATTATCCACCATTACGTTATTAATGGCCGGAGTGATTACTTTGAATGGTGGTGAATTCAGAAGTATTGATAAACATCAAATCGCTGTGGCTGATACGAATGTTCAAACGCCAGATTATGAAAAGTTGAGGAACACATGGCTGGACGTTAACTATGGTTATGATAAGTATGATGAGAATAATCCAGATATGAAGAAGAAGTTTGATGCTACGGAGAAAGAGGCAGAGAAATTACTCAAGGAAATGAAAACTGAAAGTGATAGGAAATACTTGTGGGAAAACTCAAAAGATTTAGATACGAAGTCTGCGGATATGACTCGTACCTATCGTAATATTGAGAAAATCGCAGAAGCGATGAAGCATAAAGATACT…	﻿MTYKMKKWQKLSTITLLMAGVITLNGGEFRSIDKHQIAVADTNVQTPDYEKLRNTWLDVNYGYDKYDENNPDMKKKFDATEKEAEKLLKEMKTESDRKYLWENSKDLDTKSADMTRTYRNIEKIAEAMKHKDTKLKTDENKKKVKDALDWLHENAYGKEPDKKVKELTENFKITDSSKKKALNWWDYEIGTPRALTNTLILLNGDISSDEKKKYTAPIKTFAPDSDKILSSVGKPEQAKGGNLVDISKVKLLESIIEEDKDMMKNSIDSFNKVFTYVQDSATDKERNGFYKDGSYIDHKDVPYTGAYGVVLLEGISQMMPMIKETPFNDKTQNNTTLKSWIDDGFLPLIYKGEMMDLSRGRAISRENETSHSASATVMISLLRLSDAMDESTKAKYKQ…	ATGAAAACACGTATAGTCAGCTCAGTAACAACAACACTATTGCTAGGTTCCATATTAATGAATCCTGTCGCTAATGCCGCAGATTCTGATATTAATATTAAAACCGGTACTACAGATATTGGAAGCAATACTACAGTAAAAACAGGTGATTTAGTCACTTATGATAAAGAAAATGGCATGCACAAAAAAGTATTTTATAGTTTTATCGATGATAAAAATCACAATAAAAAACTGCTAGTTATTAGAACGAAAGGTACCATTGCTGGTCAATATAGAGTTTATAGCGAAGAAGGTGCTAACAAAAGTGGTTTAGCCTGGCCTTCAGCCTTTAAGGTACAGTTGCAACTACCTGATAATGAAGTAGCTCAAATATCTGATTACTATCCAAGAAATTCGATT…	﻿MKTRIVSSVTTTLLLGSILMNPVANAADSDINIKTGTTDIGSNTTVKTGDLVTYDKENGMHKKVFYSFIDDKNHNKKLLVIRTKGTIAGQYRVYSEEGANKSGLAWPSAFKVQLQLPDNEVAQISDYYPRNSIDTKEYMSTLTYGFNGNVTGDDTGKIGGLIGANVSIGHTLKYVQPDFKTILESPTDKKVGWKVIFNNMVNQNWGPYDRDSWNPVYGNQLFMKTRNGSMKAADNFLDPNKASSLLSSGFSPDFATVITMDRKASKQQTNIDVIYERVRDDYQLHWTSTNWKGTNTKDKWTDRSSERYKIDWEKEEMTN
NCTC9752	Assembly: GCA_900474665.1	ST97	CC97	ATGACATATAGAATGAAGAAATGGCAAAAATTATCCACCATTACGTTATTAATGGCTGGTGCGATTACTTTGAATGGTGATGAATTCAGAAGTATTGATAAAAATCAAATCGCTGTGGCTGATACGAATGTTCAAACGCCAGATTATGAAAAGTTGAGGAACACATGGCTGAACGTTAACTACGGTTATGATCAGTATGATGAGAAGAATGACGCAATGAAGAAGAAGTTTGATGCTACGGAGAAAGAGGCAGAGAAATTACTCAGTAGCATGAAAACTGAAAGTGGAAGGACTTACTTGTGGGATAGTGCAAAAGATTTAGATAACAAGTCTGCGGATATGACTCGTACCTATCGTAATATTGAGAAAATCGCAGAAGCGATGAAGCATAAAGATACT…	﻿MTYRMKKWQKLSTITLLMAGAITLNGDEFRSIDKNQIAVADTNVQTPDYEKLRNTWLNVNYGYDQYDEKNDAMKKKFDATEKEAEKLLSSMKTESGRTYLWDSAKDLDNKSADMTRTYRNIEKIAEAMKHKDTKLNTPDNKNKVKDALEWLHKNAYGKEPVKKLEELKTNFSKSAPQKNTNLNWWDYEIGTPRALTNTLILLKEDFTDEEKKKYTAPIKTFAPKSDEILSSVGKAEPAKGGNLVDISKVKLLESIIEEDATMMKESIEAFNKVFTYVQSNATGKERNGFYKDGSYIDHQDVPYTGAYGVVLLEGISQMMPMIKETPFKDSNQNDTTLKSWIDEGFMPLIYKGEMMDLSRGRAISRENETSHSTSATVMKSLLRLSDAMDESTKAKYKQ…	ATGACATATAAAATGAAGAAATGGCAAAAATTATCCACCATTACGTTATTAATGGCCGGAGTGATTACTTTGAATGGTGGTGAATTCAGAAGTATTGATAAACATCAAATCGCTGTGGCTGATACGAATGTTCAAACGCCAGATTATGAAAAGTTGAGGAACACATGGCTGGACGTTAACTATGGTTATGATAAGTATGATGAGAATAATCCAGATATGAAGAAGAAGTTTGATGCTACGGAGAAAGAGGCAGAGAAATTACTCAAGGAAATGAAAACTGAAAGTGATAGGAAATACTTGTGGGAAAACTCAAAAGATTTAGATACGAAGTCTGCGGATATGACTCGTACCTATCGTAATATTGAGAAAATCGCAGAAGCGATGAAGCATAAAGATACT…	﻿MTYKMKKWQKLSTITLLMAGVITLNGGEFRSIDKHQIAVADTNVQTPDYEKLRNTWLDVNYGYDKYDENNPDMKKKFDATEKEAEKLLKEMKTESDRKYLWENSKDLDTKSADMTRTYRNIEKIAEAMKHKDTKLKTDENKKKVKDALDWLHENAYGKEPDKKVKELTENFKITDSSKKKALNWWDYEIGTPRALTNTLILLNGDISSDEKKKYTAPIKTFAPDSDKILSSVGKPEQAKGGNLVDISKVKLLESIIEEDKDMMKNSIDSFNKVFTYVQDSATDKERNGFYKDGSYIDHKDVPYTGAYGVVLLEGISQMMPMIKETPFNDKTQNNTTLKSWIDDGFLPLIYKGEMMDLSRGRAISRENETSHSASATVMISLLRLSDAMDESTKAKYKQ…	ATGAAAACACGTATAGTCAGCTCAGTAACAACAACACTATTGCTAGGTTCCATATTAATGAATCCTGTCGCTAATGCCGCAGATTCTGATATTAATATTAAAACCGGTACTACAGATATTGGAAGCAATACTACAGTAAAAACAGGTGATTTAGTCACTTATGATAAAGAAAATGGCATGCACAAAAAAGTATTTTATAGTTTTATCGATGATAAAAATCACAATAAAAAACTGCTAGTTATTAGAACGAAAGGTACCATTGCTGGTCAATATAGAGTTTATAGCGAAGAAGGTGCTAACAAAAGTGGTTTAGCCTGGCCTTCAGCCTTTAAGGTACAGTTGCAACTACCTGATAATGAAGTAGCTCAAATATCTGATTACTATCCAAGAAATTCGATT…	﻿MKTRIVSSVTTTLLLGSILMNPVANAADSDINIKTGTTDIGSNTTVKTGDLVTYDKENGMHKKVFYSFIDDKNHNKKLLVIRTKGTIAGQYRVYSEEGANKSGLAWPSAFKVQLQLPDNEVAQISDYYPRNSIDTKEYMSTLTYGFNGNVTGDDTGKIGGLIGANVSIGHTLKYVQPDFKTILESPTDKKVGWKVIFNNMVNQNWGPYDRDSWNPVYGNQLFMKTRNGSMKAADNFLDPNKASSLLSSGFSPDFATVITMDRKASKQQTNIDVIYERVRDDYQLHWTSTNWKGTNTKDKWTDRSSERYKIDWEKEEMTN
MOK063	Assembly: GCA_003186105.1	ST97	CC97	ATGACATATAGAATGAAGAAATGGCAAAAATTATCCACCATTACGTTATTAATGGCTGGTGCGATTACTTTGAATGGTGGTGAATTCAGAAGTATTGATAAAAATCAAATCGCTGTGGCTGATACGAATGTTCAAACGCCAGATTATGAAAAGTTGAGGAACACATGGCTGAACGTTAACTACGGTTATGATCAGTATGATGAGAAGAATGACGCAATGAAGAAGAAGTTTGATGCTACGGAGAAAGAGGCAGAGAAATTACTCAGTAGCATGAAAACTGAAAGTGGAAGGACTTACTTGTGGGATAGTGCAAAAGATTTAGATAACAAGTCTGCGGATATGACTCGTACCTATCGTAATATTGAGAAAATCGCAGAAGCGATGAAGCATAAAGATACT…	﻿MTYRMKKWQKLSTITLLMAGAITLNGGEFRSIDKNQIAVADTNVQTPDYEKLRNTWLNVNYGYDQYDEKNDAMKKKFDATEKEAEKLLSSMKTESGRTYLWDSAKDLDNKSADMTRTYRNIEKIAEAMKHKDTKLNTPDNKNKVKDALEWLHKNAYGKEPVKKLEELKTNFSKSAPQKNTNLNWWDYEIGTPRALTNTLILLKEDFTDEEKKKYTAPIKTFAPKSDEILSSVGKAEPAKGGNLVDISKVKLLESIIEEDATMMKESIEAFNKVFTYVQSNATGKERNGFYKDGSYIDHQDVPYTGAYGVVLLEGISQMMPMIKETPFKDSNQNDTTLKSWIDEGFMPLIYKGEMMDLSRGRAISRENETSHSTSATVMKSLLRLSDAMDESTKAKYKQ…	ATGACATATAAAATGAAGAAATGGCAAAAATTATCCACCATTACGTTATTAATGGCCGGAGTGATTACTTTGAATGGTGGTGAATTCAGAAGTATTGATAAACATCAAATCGCTGTGGCTGATACGAATGTTCAAACGCCAGATTATGAAAAGTTGAGGAACACATGGCTGGACGTTAACTATGGTTATGATAAGTATGATGAGAATAATCCAGATATGAAGAAGAAGTTTGATGCTACGGAGAAAGAGGCAGAGAAATTACTCAAGGAAATGAAAACTGAAAGTGATAGGAAATACTTGTGGGAAAACTCAAAAGATTTAGATACGAAGTCTGCGGATATGACTCGTACCTATCGTAATATTGAGAAAATCGCAGAAGCGATGAAGCATAAAGATACT…	﻿MTYKMKKWQKLSTITLLMAGVITLNGGEFRSIDKHQIAVADTNVQTPDYEKLRNTWLDVNYGYDKYDENNPDMKKKFDATEKEAEKLLKEMKTESDRKYLWENSKDLDTKSADMTRTYRNIEKIAEAMKHKDTKLKTDENKKKVKDALDWLHENAYGKEPDKKVKELTENFKITDSSKKKALNWWDYEIGTPRALTNTLILLNGDISSDEKKKYTAPIKTFAPDSDKILSSVGKPEQAKGGNLVDISKVKLLESIIEEDKDMMKNSIDSFNKVFTYVQDSATDKERNGFYKDGSYIDHKDVPYTGAYGVVLLEGISQMMPMIKETPFNDKTQNNTTLKSWIDDGFLPLIYKGEMMDLSRGRAISRENETSHSASATVMISLLRLSDAMDESTKAKYKQ…	ATGAAAACACGTATAGTCAGCTCAGTAACAACAACACTATTGCTAGGTTCCATATTAATGAATCCTGTCGCTAATGCCGCAGATTCTGATATTAATATTAAAACCGGTACTACAGATATTGGAAGCAATACTACAGTAAAAACAGGTGATTTAGTCACTTATGATAAAGAAAATGGCATGCACAAAAAAGTATTTTATAGTTTTATCGATGATAAAAATCACAATAAAAAACTGCTAGTTATTAGAACGAAAGGTACCATTGCTGGTCAATATAGAGTTTATAGCGAAGAAGGTGCTAACAAAAGTGGTTTAGCCTGGCCTTCAGCCTTTAAGGTACAGTTGCAACTACCTGATAATGAAGTAGCTCAAATATCTGATTACTATCCAAGAAATTCGATT…	﻿MKTRIVSSVTTTLLLGSILMNPVANAADSDINIKTGTTDIGSNTTVKTGDLVTYDKENGMHKKVFYSFIDDKNHNKKLLVIRTKGTIAGQYRVYSEEGANKSGLAWPSAFKVQLQLPDNEVAQISDYYPRNSIDTKEYMSTLTYGFNGNVTGDDTGKIGGLIGANVSIGHTLKYVQPDFKTILESPTDKKVGWKVIFNNMVNQNWGPYDRDSWNPVYGNQLFMKTRNGSMKAADNFLDPNKASSLLSSGFSPDFATVITMDRKASKQQTNIDVIYERVRDDYQLHWTSTNWKGTNTKDKWTDRSSERYKIDWEKEEMTN
JP080	SRA: DRR257821	ST291	CC291	ATGACATATAAAATGAAGAAATGGCAAAAATTATCCACCATTACGTTATTAATGGCCGGTGTGATTACTTTTAATGATGTTGAATTCAGAAGTATTGAAAAACATCAAATCGCTGTGGCCGATACGAATGTTCAAACGCCAGATTATGAAAAGTTGAGGAACACATGGCTAGATGTTAACTACGGTTATGATAAGTATGATGAGAATAATGAAGCAATGAAGAAGAAGTTTGAGGCTACGGAGAAAGAGGCAGAGAAATTACTCAAGGAAATGAAAACTGAAAGTGGAAGGAAATACTTGTGGGATAGTGCAAAAGATTTAGATACGAAGTCTGCGGATATGACTCGTACCTATCGTAATATTGAGAAAATCGCAGAAGCGATGAAGCATCCTAAAACC…	MTYKMKKWQKLSTITLLMAGVITFNDVEFRSIEKHQIAVADTNVQTPDYEKLRNTWLDVNYGYDKYDENNEAMKKKFEATEKEAEKLLKEMKTESGRKYLWDSAKDLDTKSADMTRTYRNIEKIAEAMKHPKTTLKNDENKNKVKDALEWLHKNSYGKEPTDKVKELSENFTKTTGKNTNLNWWDYEIGTPKSLTNTLILLKEDFTDEEKKKYTAPIKTFAPKSDEILSSVGKAEPAKGGNLVDISKVKLLESIIEEDATMMKNSIDGFNKVFTYVQDSATDKERNGFYKDGSYIDHKDVPYTGAYGVVLLEGISQMMPMIKETPFNDKTQYNTTLKSWIDDGFMPLIYKGEMMDLSRGRAISRENETSHTASATVMKSLLRLSDTMDDSTKTRYKQIV…	﻿ATGACATATAAAATGAAGAAATGGCAAAAATTATCCACCATTACGTTATTAATGGCCGGAGTGATTACTTTAAATAATGGTGAATTTAGAAATGTTGATAAACATCAAATTGCTGTGGCTGATACGAATGTTCAAACGCCAGATTATGAAAAATTGAAGAAGACGTGGCTCGACGTTAACTACGGTTATGATCAGTATGATGAGAATAATCAAGATATGAAGAAGAAGTTTGATACTAAAGAAAAAGAAGCTAAAAAGTTACTTGAAGATATGAAAACTGATACAAATAGAACATATTTGTGGGATAGTGCAAAAGATTTGGATAAAAAGTCCGCAGACATGACAAAAACCTATCGTAATATCGAGAAAATCGCAGAAGCAATGCGACATAAAAATAC…	﻿MTYKMKKWQKLSTITLLMAGVITLNNGEFRNVDKHQIAVADTNVQTPDYEKLKKTWLDVNYGYDQYDENNQDMKKKFDTKEKEAKKLLEDMKTDTNRTYLWDSAKDLDKKSADMTKTYRNIEKIAEAMRHKNTSLKTDENKLKITDAIKWLHHNVYGKDPDKKVTDLTTNRKEKDSSKKNNSLNWWDYEIGTPRALTNTLLLMDDMLTKDEMKNYSKPISTYAPSSDKILSSVGESEDAKGGNLVDISKVKLLESVIEEDETMMKNSIDSFNKVFTYVQDSATGKARNGFYKDGSYIDHQDVPYTGAYGVVLLEGISQMMPMIKESPFKHTQDKATLSNWIDEGFMPLIYKGEMMDLSRGRAISRENETSHTASATVMKSLLRLSDTMDDSTKAKYKQ…	ATGAAAACACGTATAGTCAGCTCAGTAACAACAACACTATTGCTAGGTTGTATATTAATGAATCCTGTCGCTAATGCCGCAGATTCTGATATTAATATTAAAACCGGTACTACAGATATAGGAAGCAATACTACAGTAAAAACAGGTGATTTAGTCACTTATGATAAAGAAAATGGCATGCACAAAAAAGTATTTTATAGTTTTATCGATGATAAAAATCACAATAAAAAAATATTAGTCATCAGAACGAAAGGTACCATTGCTGGTCAGTATAGAGTTTATAGCGAAGAAGGCGCTAATAAAAGCGGTTTAGCCTGGCCTTCAGCATTTAAGGTACAGTTGCAACTACCTGATAATGAAGTAGCACAAATTTCTGATTACTACCCTAGAAATTCAATT…	﻿MKTRIVSSVTTTLLLGCILMNPVANAADSDINIKTGTTDIGSNTTVKTGDLVTYDKENGMHKKVFYSFIDDKNHNKKILVIRTKGTIAGQYRVYSEEGANKSGLAWPSAFKVQLQLPDNEVAQISDYYPRNSIDTKEYMSTLTYGFNGNVTGDDSGKIGGLIGANVSIGHTLKYVQPDFKTILESPTDKKVGWKVIFNNMVNQNWGPYDRDSWNPVYGNQLFMKTRNGSMKAADNFLDPNKASSLLSSGFSPDFATVITMDRKASKQQTNIDVIYERVRDDYQLYWTSTNWKGTNTKDKWTDRSSERYKIDWEKEEMTN
JP089	Assembly: AP027135	ST779	CC779	ATGACATATAGAATAAAGAAATGGCAAAAATTATCCACCATTACGTTATTAATGGCTGGTGTGATTACTTTGAATGGTGGTGAATTCAGAAGTATTGATAAATATCAAATCGCTGTGGCTGATACGAATGTTCAAACGCCAGATTATGAAAAGTTGAGGAACACATGGCTGGACGTTAACTATGGTTATGATAAGTATGATGAGAAGAATGACGCAATGAAGAAGAAGTTTGAGGCTACGGAGAATGAGGCAAAGAAATTACTTAGTGAGATGAAAACTGAAAGTGATAGGAAATACTTGTGGGATAGTGCAAAAGATTTAGATAATAAGTCTGCGGATATGACTCGTACCTATCGTAATATTGAGAAAATCGCAGAAGCAATGAAGCATCCTAAAACC…	MTYRIKKWQKLSTITLLMAGVITLNGGEFRSIDKYQIAVADTNVQTPDYEKLRNTWLDVNYGYDKYDEKNDAMKKKFEATENEAKKLLSEMKTESDRKYLWDSAKDLDNKSADMTRTYRNIEKIAEAMKHPKTTLNTDQNKNKVKDALEWLHKNAYGKEPDKKVKELSENFTKTTGKNTNLNWWDYEIGTPKALTNTLILLNDQFSNEEKKKFTAPIKTFTPDSDKILSSVGKAEPAKGGNLVDISKVKLLESIIEEDKDMTKNSIDSFNKVFTYVQSNATGKERNGFYKDGSYIDHKDVPYTGAYGVVLLEGISQMMPMIKETPFNDKTQNNTTLKSWIDDGFLPLIYKGEMMDLSRGRAISRENETSHSASATVMKSLLRLSDAMDESTKAKYKQIV…	﻿ATGACATATAAAATGAAGAAATGGCAAAAATTATCCACCATTACGTTATTAATGGCCGGAGTGATTACTTTAAATAATGGTGAATTTAGAAATGTTGATAAACATCAAATTGCTGTGGCTGATACGAATGTTCAAACGCCAGATTATGAAAAATTGAAGAAGACGTGGCTCGACGTTAACTACGGTTATGATCAGTATGATGAGAATAATCAAGATATGAAGAAGAAGTTTGATGCTAAAGAAAAAGAAGCCAAGAAGTTACTTGATGACATGAAAACTGAAACGAATAGAACATATTTGTGGGATAGTGCAAAAGATTTGGATAAAAAGTCCGCAGACATGACAAAAACCTATCGCAATATCGAGAAAATCGCAGAAGCAATGCGACATAAAAATAC…	﻿MTYKMKKWQKLSTITLLMAGVITLNNGEFRNVDKHQIAVADTNVQTPDYEKLKKTWLDVNYGYDQYDENNQDMKKKFDAKEKEAKKLLDDMKTETNRTYLWDSAKDLDKKSADMTKTYRNIEKIAEAMRHKNTSLKTDENKLKITDAIKWLHQNVYGKDPDKKVADLTTNRKEKDSSKKNNSLNWWDYEIGTPRALTNTLLLMDDMLTKDEMKNYSKPISTYSPSSDKILSSVGESEDAKGGNLVDISKVKLLESVIEEDETMMKKSIDSFNKVFTYVQDSTTGKGRNGFYKDGSYIDHQDVPYTGAYGVVLLEGISQMMPMIKESPFKTSQDNATLSNWIDEGFMPLIYKGEMMDLSRGRAISRENETSHTASATVMKSLLRLSDTMDDSTKTKYKQ…	ATGAAAACACGTATAGTCAGCTCAGTAACAACAACACTATTGCTAGGTTCCATATTAATGAATCCTGTCGCTAATGCCGCAGATTCTGATATTAATATTAAAACCGGTACTACAGATATTGGAAGCAATACTACAGTAAAAACAGGTGATTTAGTCACTTATGATAAAGAAAATGGCATGCACAAAAAAGTATTTTATAGTTTTATCGATGATAAAAATCACAATAAAAAACTGCTAGTTATTAGAACGAAAGGTACCATTGCTGGTCAATATAGAGTTTATAGCGAAGAAGGTGCTAACAAAAGTGGTTTAGCCTGGCCTTCAGCCTTTAAGGTACAGTTGCAACTACCTGATAATGAAGTAGCTCAAATATCTGATTACTATCCAAGAAATTCGATT…	﻿MKTRIVSSVTTTLLLGSILMNPVANAADSDINIKTGTTDIGSNTTVKTGDLVTYDKENGMHKKVFYSFIDDKNHNKKLLVIRTKGTIAGQYRVYSEEGANKSGLAWPSAFKVQLQLPDNEVAQISDYYPRNSIDTKEYMSTLTYGFNGNVTGDDTGKIGGLIGANVSIGHTLKYVQPDFKTILESPTDKKVGWKVIFNNMVNQNWGPYDRDSWNPVYGNQLFMKTRNGSMKAADNFLDPNKTSLLLSSGFSPDFATVITMDRKASKQQTNIDVIYERVRDDYQLHWTSTNWKGTNTKDKWTDRSSERYKIDWEKEVKSRLLCKMLYNVFTISTYQN
JP108	SRA: DRR257846	ST81	CC1	﻿ATGACATATAGAATAAAGAAATGGCAAAAATTATCCACCATTACGTTATTAATGGCTGGTGTGATTACTTTGAATGGTGGTGAATTCAGAAGTATTGATAAATATCAAATCGCTGTGGCTGATACGAATGTTCAAACGCCAGATTATGAAAAGTTGAGGAACACATGGCTGGACGTTAACTATGGTTATGATAAGTATGATGAGAAGAATGACGCAATGAAGAAGAAGTTTGAGGCTACGGAGAATGAGGCAAAGAAATTACTTAGTGAGATGAAAACTGAAAGTGATAGGAAATACTTGTGGGAAAACTCAAAAGATTTAGATACGAAGTCTGCGGATATGACTCGTACCTATCGTAATATTGAGAAAATCGCAGAAGCGATGAAGCATAAAGATAC…	﻿MTYRIKKWQKLSTITLLMAGVITLNGGEFRSIDKYQIAVADTNVQTPDYEKLRNTWLDVNYGYDKYDEKNDAMKKKFEATENEAKKLLSEMKTESDRKYLWENSKDLDTKSADMTRTYRNIEKIAEAMKHKDTKLKIDENKKKVKDALEWLHKNAYGKEPDKKVADLTSNFKNKTSRNTNLNWWDYEIGTPRALTNTLILLNDQFSNDEKKKYTAPIKTFAPESDKILSSVGQPEQAKGGNLVDIAKVKLLESIIEEDKDITKNSIDAFNKVFTYVQSNATGKERNGFYKDGSYIDHQDVPYTGAYGVVLLEGISQMMPMIKETPFNDKTQNDTTLKSWIDDGFMPLIYKGEMMDLSRGRAISRENETSHTASATVMKSLLRLSDAMDDSTKAKYKQI…	-	-	ATGAAAACACGTATAGTCAGCTCAGTAACAACAACACTATTGCTAGGTTCCATATTAATGAATCCTGTCGCTAATGCCGCAGATTCTGATATTAATATTAAAACCGGTACTACAGATATTGGAAGCAATACTACAGTAAAAACAGGTGATTTAGTCACTTATGATAAAGAAAATGGCATGCACAAAAAAGTATTTTATAGTTTTATCGATGATAAAAATCACAATAAAAAACTGCTAGTTATTAGAACGAAAGGTACCATTGCTGGTCAATATAGAGTTTATAGCGAAGAAGGTGCTAACAAAAGTGGTTTAGCCTGGCCTTCAGCCTTTAAGGTACAGTTGCAACTACCTGATAATGAAGTAGCTCAAATATCTGATTACTATCCAAGAAATTCGATT…	﻿MKTRIVSSVTTTLLLGSILMNPVANAADSDINIKTGTTDIGSNTTVKTGDLVTYDKENGMHKKVFYSFIDDKNHNKKLLVIRTKGTIAGQYRVYSEEGANKSGLAWPSAFKVQLQLPDNEVAQISDYYPRNSIDTKEYMSTLTYGFNGNVTGDDTGKIGGLIGANVSIGHTLKYVQPDFKTILESPTDKKVGWKVIFNNMVNQNWGPYDRDSWNPVYGNQLFMKTRNGSMKAADNFLDPNKASSLLSSGFSPDFATVITMDRKASKQQTNIDVIYERVRDDYQLHWTSTNWKGTNTKDKWTDRSSERYKIDWEKEEMTN
JP182	SRA: DRR257919	ST81	CC1	ATGACATATAGAATAAAGAAATGGCAAAAATTATCCACCATTACGTTATTAATGGCTGGTGTGATTACTTTGAATGGTGGTGAATTCAGAAGTATTGATAAATATCAAATCGCTGTGGCTGATACGAATGTTCAAACGCCAGATTATGAAAAGTTGAGGAACACATGGCTGGACGTTAACTATGGTTATGATAAGTATGATGAGAAGAATGACGCAATGAAGAAGAAGTTTGAGGCTACGGAGAATGAGGCAAAGAAATTACTTAGTGAGATGAAAACTGAAAGTGATAGGAAATACTTGTGGGAAAACTCAAAAGATTTAGATACGAAGTCTGCGGATATGACTCGTACCTATCGTAATATTGAGAAAATCGCAGAAGCGATGAAGCATAAAGATACT…	MTYRIKKWQKLSTITLLMAGVITLNGGEFRSIDKYQIAVADTNVQTPDYEKLRNTWLDVNYGYDKYDEKNDAMKKKFEATENEAKKLLSEMKTESDRKYLWENSKDLDTKSADMTRTYRNIEKIAEAMKHKDTKLKIDENKKKVKDALEWLHKNAYGKEPDKKVADLTSNFKNKTSRNTNLNWWDYEIGTPRALTNTLILLNDQFSNDEKKKYTAPIKTFAPESDKILSSVGQPEQAKGGNLVDIAKVKLLESIIEEDKDITKNSIDAFNKVFTYVQSNATGKERNGFYKDGSYIDHQDVPYTGAYGVVLLEGISQMMPMIKETPFNDKTQNDTTLKSWIDDGFMPLIYKGEMMDLSRGRAISRENETSHTASATVMKSLLRLSDAMDDSTKAKYKQIV…	-	-	ATGAAAACACGTATAGTCAGCTCAGTAACAACAACACTATTGCTAGGTTCCATATTAATGAATCCTGTCGCTAATGCCGCAGATTCTGATATTAATATTAAAACCGGTACTACAGATATTGGAAGCAATACTACAGTAAAAACAGGTGATTTAGTCACTTATGATAAAGAAAATGGCATGCACAAAAAAGTATTTTATAGTTTTATCGATGATAAAAATCACAATAAAAAACTGCTAGTTATTAGAACGAAAGGTACCATTGCTGGTCAATATAGAGTTTATAGCGAAGAAGGTGCTAACAAAAGTGGTTTAGCCTGGCCTTCAGCCTTTAAGGTACAGTTGCAACTACCTGATAATGAAGTAGCTCAAATATCTGATTACTATCCAAGAAATTCGATT…	﻿MKTRIVSSVTTTLLLGSILMNPVANAADSDINIKTGTTDIGSNTTVKTGDLVTYDKENGMHKKVFYSFIDDKNHNKKLLVIRTKGTIAGQYRVYSEEGANKSGLAWPSAFKVQLQLPDNEVAQISDYYPRNSIDTKEYMSTLTYGFNGNVTGDDTGKIGGLIGANVSIGHTLKYVQPDFKTILESPTDKKVGWKVIFNNMVNQNWGPYDRDSWNPVYGNQLFMKTRNGSMKAADNFLDPNKASSLLSSGFSPDFATVITMDRKASKQQTNIDVIYERVRDDYQLHWTSTNWKGTNTKDKWTDRSSERYKIDWEKEEMTN
M1C027	Assembly: GCA_003417245.1	ST81	CC1	ATGACATATAGAATAAAGAAATGGCAAAAATTATCCACCATTACGTTATTAATGGCTGGTGTGATTACTTTGAATGGTGGTGAATTCAGAAGTATTGATAAATATCAAATCGCTGTGGCTGATACGAATGTTCAAACGCCAGATTATGAAAAGTTGAGGAACACATGGCTGGACGTTAACTATGGTTATGATAAGTATGATGAGAAGAATGACGCAATGAAGAAGAAGTTTGAGGCTACGGAGAATGAGGCAAAGAAATTACTTAGTGAGATGAAAACTGAAAGTGATAGGAAATACTTGTGGGAAAACTCAAAAGATTTAGATACGAAGTCTGCGGATATGACTCGTACCTATCGTAATATTGAGAAAATCGCAGAAGCGATGAAGCATAAAGATACT…	﻿MTYRIKKWQKLSTITLLMAGVITLNGGEFRSIDKYQIAVADTNVQTPDYEKLRNTWLDVNYGYDKYDEKNDAMKKKFEATENEAKKLLSEMKTESDRKYLWENSKDLDTKSADMTRTYRNIEKIAEAMKHKDTKLKIDENKKKVKDALEWLHKNAYGKEPDKKVADLTSNFKNKTSRNTNLNWWDYEIGTPRALTNTLILLNDQFSNDEKKKYTAPIKTFAPESDKILSSVGQPEQAKGGNLVDIAKVKLLESIIEEDKDITKNSIDAFNKVFTYVQSNATGKERNGFYKDGSYIDHQDVPYTGAYGVVLLEGISQMMPMIKETPFNDKTQNDTTLKSWIDDGFMPLIYKGEMMDLSRGRAISRENETSHTASATVMKSLLRLSDAMDDSTKAKYKQI…	-	-	ATGAAAACACGTATAGTCAGCTCAGTAACAACAACACTATTGCTAGGTTCCATATTAATGAATCCTGTCGCTAATGCCGCAGATTCTGATATTAATATTAAAACCGGTACTACAGATATTGGAAGCAATACTACAGTAAAAACAGGTGATTTAGTCACTTATGATAAAGAAAATGGCATGCACAAAAAAGTATTTTATAGTTTTATCGATGATAAAAATCACAATAAAAAACTGCTAGTTATTAGAACGAAAGGTACCATTGCTGGTCAATATAGAGTTTATAGCGAAGAAGGTGCTAACAAAAGTGGTTTAGCCTGGCCTTCAGCCTTTAAGGTACAGTTGCAACTACCTGATAATGAAGTAGCTCAAATATCTGATTACTATCCAAGAAATTCGATT…	﻿MKTRIVSSVTTTLLLGSILMNPVANAADSDINIKTGTTDIGSNTTVKTGDLVTYDKENGMHKKVFYSFIDDKNHNKKLLVIRTKGTIAGQYRVYSEEGANKSGLAWPSAFKVQLQLPDNEVAQISDYYPRNSIDTKEYMSTLTYGFNGNVTGDDTGKIGGLIGANVSIGHTLKYVQPDFKTILESPTDKKVGWKVIFNNMVNQNWGPYDRDSWNPVYGNQLFMKTRNGSMKAADNFLDPNKASSLLSSGFSPDFATVITMDRKASKQQTNIDVIYERVRDDYQLHWTSTNWKGTNTKDKWTDRSSERYKIDWEKEEMTN
M1K168	Assembly: GCA_003420105.1	ST81	CC1	ATGACATATAGAATAAAGAAATGGCAAAAATTATCCACCATTACGTTATTAATGGCTGGTGTGATTACTTTGAATGGTGGTGAATTCAGAAGTATTGATAAATATCAAATCGCTGTGGCTGATACGAATGTTCAAACGCCAGATTATGAAAAGTTGAGGAACACATGGCTGGACGTTAACTATGGTTATGATAAGTATGATGAGAAGAATGACGCAATGAAGAAGAAGTTTGAGGCTACGGAGAATGAGGCAAAGAAATTACTTAGTGAGATGAAAACTGAAAGTGATAGGAAATACTTGTGGGAAAACTCAAAAGATTTAGATACGAAGTCTGCGGATATGACTCGTACCTATCGTAATATTGAGAAAATCGCAGAAGCGATGAAGCATAAAGATACT…	﻿MTYRIKKWQKLSTITLLMAGVITLNGGEFRSIDKYQIAVADTNVQTPDYEKLRNTWLDVNYGYDKYDEKNDAMKKKFEATENEAKKLLSEMKTESDRKYLWENSKDLDTKSADMTRTYRNIEKIAEAMKHKDTKLKIDENKKKVKDALEWLHKNAYGKEPDKKVADLTSNFKNKTSRNTNLNWWDYEIGTPRALTNTLILLNDQFSNDEKKKYTAPIKTFAPESDKILSSVGQPEQAKGGNLVDIAKVKLLESIIEEDKDITKNSIDAFNKVFTYVQSNATGKERNGFYKDGSYIDHQDVPYTGAYGVVLLEGISQMMPMIKETPFNDKTQNDTTLKSWIDDGFMPLIYKGEMMDLSRGRAISRENETSHTASATVMKSLLRLSDAMDDSTKAKYKQI…	-	-	ATGAAAACACGTATAGTCAGCTCAGTAACAACAACACTATTGCTAGGTTCCATATTAATGAATCCTGTCGCTAATGCCGCAGATTCTGATATTAATATTAAAACCGGTACTACAGATATTGGAAGCAATACTACAGTAAAAACAGGTGATTTAGTCACTTATGATAAAGAAAATGGCATGCACAAAAAAGTATTTTATAGTTTTATCGATGATAAAAATCACAATAAAAAACTGCTAGTTATTAGAACGAAAGGTACCATTGCTGGTCAATATAGAGTTTATAGCGAAGAAGGTGCTAACAAAAGTGGTTTAGCCTGGCCTTCAGCCTTTAAGGTACAGTTGCAACTACCTGATAATGAAGTAGCTCAAATATCTGATTACTATCCAAGAAATTCGATT…	﻿MKTRIVSSVTTTLLLGSILMNPVANAADSDINIKTGTTDIGSNTTVKTGDLVTYDKENGMHKKVFYSFIDDKNHNKKLLVIRTKGTIAGQYRVYSEEGANKSGLAWPSAFKVQLQLPDNEVAQISDYYPRNSIDTKEYMSTLTYGFNGNVTGDDTGKIGGLIGANVSIGHTLKYVQPDFKTILESPTDKKVGWKVIFNNMVNQNWGPYDRDSWNPVYGNQLFMKTRNGSMKAADNFLDPNKASSLLSSGFSPDFATVITMDRKASKQQTNIDVIYERVRDDYQLHWTSTNWKGTNTKDKWTDRSSERYKIDWEKEEMTN
No.10	Assembly: GCA_002356655.1	ST81	CC1	ATGACATATAGAATAAAGAAATGGCAAAAATTATCCACCATTACGTTATTAATGGCTGGTGTGATTACTTTGAATGGTGGTGAATTCAGAAGTATTGATAAATATCAAATCGCTGTGGCTGATACGAATGTTCAAACGCCAGATTATGAAAAGTTGAGGAACACATGGCTGGACGTTAACTATGGTTATGATAAGTATGATGAGAAGAATGACGCAATGAAGAAGAAGTTTGAGGCTACGGAGAATGAGGCAAAGAAATTACTTAGTGAGATGAAAACTGAAAGTGATAGGAAATACTTGTGGGAAAACTCAAAAGATTTAGATACGAAGTCTGCGGATATGACTCGTACCTATCGTAATATTGAGAAAATCGCAGAAGCGATGAAGCATAAAGATACT…	﻿MTYRIKKWQKLSTITLLMAGVITLNGGEFRSIDKYQIAVADTNVQTPDYEKLRNTWLDVNYGYDKYDEKNDAMKKKFEATENEAKKLLSEMKTESDRKYLWENSKDLDTKSADMTRTYRNIEKIAEAMKHKDTKLKIDENKKKVKDALEWLHKNAYGKEPDKKVADLTSNFKNKTSRNTNLNWWDYEIGTPRALTNTLILLNDQFSNDEKKKYTAPIKTFAPESDKILSSVGQPEQAKGGNLVDIAKVKLLESIIEEDKDITKNSIDAFNKVFTYVQSNATGKERNGFYKDGSYIDHQDVPYTGAYGVVLLEGISQMMPMIKETPFNDKTQNDTTLKSWIDDGFMPLIYKGEMMDLSRGRAISRENETSHTASATVMKSLLRLSDAMDDSTKAKYKQI…	-	-	ATGAAAACACGTATAGTCAGCTCAGTAACAACAACACTATTGCTAGGTTCCATATTAATGAATCCTGTCGCTAATGCCGCAGATTCTGATATTAATATTAAAACCGGTACTACAGATATTGGAAGCAATACTACAGTAAAAACAGGTGATTTAGTCACTTATGATAAAGAAAATGGCATGCACAAAAAAGTATTTTATAGTTTTATCGATGATAAAAATCACAATAAAAAACTGCTAGTTATTAGAACGAAAGGTACCATTGCTGGTCAATATAGAGTTTATAGCGAAGAAGGTGCTAACAAAAGTGGTTTAGCCTGGCCTTCAGCCTTTAAGGTACAGTTGCAACTACCTGATAATGAAGTAGCTCAAATATCTGATTACTATCCAAGAAATTCGATT…	﻿MKTRIVSSVTTTLLLGSILMNPVANAADSDINIKTGTTDIGSNTTVKTGDLVTYDKENGMHKKVFYSFIDDKNHNKKLLVIRTKGTIAGQYRVYSEEGANKSGLAWPSAFKVQLQLPDNEVAQISDYYPRNSIDTKEYMSTLTYGFNGNVTGDDTGKIGGLIGANVSIGHTLKYVQPDFKTILESPTDKKVGWKVIFNNMVNQNWGPYDRDSWNPVYGNQLFMKTRNGSMKAADNFLDPNKASSLLSSGFSPDFATVITMDRKASKQQTNIDVIYERVRDDYQLHWTSTNWKGTNTKDKWTDRSSERYKIDWEKEEMTN
MSSA476	Assembly: GCA_000011525.1	ST1	CC1	ATGACATATAGAATAAAGAAATGGCAAAAATTATCCACCATTACGTTATTAATGGCTGGTGTGATTACTTTGAATGGTGGTGAATTCAGAAGTATTGATAAATATCAAATCGCTGTGGCTGATACGAATGTTCAAACGCCAGATTATGAAAAGTTGAGGAACACATGGCTGGACGTTAACTATGGTTATGATAAGTATGATGAGAAGAATGACGCAATGAAGAAGAAGTTTGAGGCTACGGAGAATGAGGCAAAGAAATTACTTAGTGAGATGAAAACTGAAAGTGATAGGAAATACTTGTGGGAAAACTCAAAAGATTTAGATACGAAGTCTGCGGATATGACTCGTACCTATCGTAATATTGAGAAAATCGCAGAAGCGATGAAGCATAAAGATACT…	﻿MTYRIKKWQKLSTITLLMAGVITLNGGEFRSIDKYQIAVADTNVQTPDYEKLRNTWLDVNYGYDKYDEKNDAMKKKFEATENEAKKLLSEMKTESDRKYLWENSKDLDTKSADMTRTYRNIEKIAEAMKHKDTKLKIDENKKKVKDALEWLHKNAYGKEPDKKVADLTSNFKNKTSRNTNLNWWDYEIGTPRALTNTLILLNDQFSNDEKKKYTAPIKTFAPESDKILSSVGQPEQAKGGNLVDIAKVKLLESIIEEDKDITKNSIDAFNKVFTYVQSNATGKERNGFYKDGSYIDHQDVPYTGAYGVVLLEGISQMMPMIKETPFNDKTQNDTTLKSWIDDGFMPLIYKGEMMDLSRGRAISRENETSHTASATVMKSLLRLSDAMDDSTKAKYKQI…	-	-	ATGAAAACACGTATAGTCAGCTCAGTAACAACAACACTATTGCTAGGTTCCATATTAATGAATCCTGTCGCTAATGCCGCAGATTCTGATATTAATATTAAAACCGGTACTACAGATATTGGAAGCAATACTACAGTAAAAACAGGTGATTTAGTCACTTATGATAAAGAAAATGGCATGCACAAAAAAGTATTTTATAGTTTTATCGATGATAAAAATCACAATAAAAAACTGCTAGTTATTAGAACGAAAGGTACCATTGCTGGTCAATATAGAGTTTATAGCGAAGAAGGTGCTAACAAAAGTGGTTTAGCCTGGCCTTCAGCCTTTAAGGTACAGTTGCAACTACCTGATAATGAAGTAGCTCAAATATCTGATTACTATCCAAGAAATTCGATT…	﻿MKTRIVSSVTTTLLLGSILMNPVANAADSDINIKTGTTDIGSNTTVKTGDLVTYDKENGMHKKVFYSFIDDKNHNKKLLVIRTKGTIAGQYRVYSEEGANKSGLAWPSAFKVQLQLPDNEVAQISDYYPRNSIDTKEYMSTLTYGFNGNVTGDDTGKIGGLIGANVSIGHTLKYVQPDFKTILESPTDKKVGWKVIFNNMVNQNWGPYDRDSWNPVYGNQLFMKTRNGSMKAADNFLDPNKASSLLSSGFSPDFATVITMDRKASKQQTNIDVIYERVRDDYQLHWTSTNWKGTNTKDKWTDRSSERYKIDWEKEEMTN
MW2	Assembly: GCA_000011265.1	ST1	CC1	ATGACATATAGAATAAAGAAATGGCAAAAATTATCCACCATTACGTTATTAATGGCTGGTGTGATTACTTTGAATGGTGGTGAATTCAGAAGTATTGATAAATATCAAATCGCTGTGGCTGATACGAATGTTCAAACGCCAGATTATGAAAAGTTGAGGAACACATGGCTGGACGTTAACTATGGTTATGATAAGTATGATGAGAAGAATGACGCAATGAAGAAGAAGTTTGAGGCTACGGAGAATGAGGCAAAGAAATTACTTAGTGAGATGAAAACTGAAAGTGATAGGAAATACTTGTGGGAAAACTCAAAAGATTTAGATACGAAGTCTGCGGATATGACTCGTACCTATCGTAATATTGAGAAAATCGCAGAAGCGATGAAGCATAAAGATACT…	﻿MTYRIKKWQKLSTITLLMAGVITLNGGEFRSIDKYQIAVADTNVQTPDYEKLRNTWLDVNYGYDKYDEKNDAMKKKFEATENEAKKLLSEMKTESDRKYLWENSKDLDTKSADMTRTYRNIEKIAEAMKHKDTKLKIDENKKKVKDALEWLHKNAYGKEPDKKVADLTSNFKNKTSRNTNLNWWDYEIGTPRALTNTLILLNDQFSNDEKKKYTAPIKTFAPESDKILSSVGQPEQAKGGNLVDIAKVKLLESIIEEDKDITKNSIDAFNKVFTYVQSNATGKERNGFYKDGSYIDHQDVPYTGAYGVVLLEGISQMMPMIKETPFNDKTQNDTTLKSWIDDGFMPLIYKGEMMDLSRGRAISRENETSHTASATVMKSLLRLSDAMDDSTKAKYKQI…	-	-	ATGAAAACACGTATAGTCAGCTCAGTAACAACAACACTATTGCTAGGTTCCATATTAATGAATCCTGTCGCTAATGCCGCAGATTCTGATATTAATATTAAAACCGGTACTACAGATATTGGAAGCAATACTACAGTAAAAACAGGTGATTTAGTCACTTATGATAAAGAAAATGGCATGCACAAAAAAGTATTTTATAGTTTTATCGATGATAAAAATCACAATAAAAAACTGCTAGTTATTAGAACGAAAGGTACCATTGCTGGTCAATATAGAGTTTATAGCGAAGAAGGTGCTAACAAAAGTGGTTTAGCCTGGCCTTCAGCCTTTAAGGTACAGTTGCAACTACCTGATAATGAAGTAGCTCAAATATCTGATTACTATCCAAGAAATTCGATT…	﻿MKTRIVSSVTTTLLLGSILMNPVANAADSDINIKTGTTDIGSNTTVKTGDLVTYDKENGMHKKVFYSFIDDKNHNKKLLVIRTKGTIAGQYRVYSEEGANKSGLAWPSAFKVQLQLPDNEVAQISDYYPRNSIDTKEYMSTLTYGFNGNVTGDDTGKIGGLIGANVSIGHTLKYVQPDFKTILESPTDKKVGWKVIFNNMVNQNWGPYDRDSWNPVYGNQLFMKTRNGSMKAADNFLDPNKASSLLSSGFSPDFATVITMDRKASKQQTNIDVIYERVRDDYQLHWTSTNWKGTNTKDKWTDRSSERYKIDWEKEEMTN
JMUB3031	Assembly: GCA_003573835.1	ST1	CC1	ATGACATATAGAATAAAGAAATGGCAAAAATTATCCACCATTACGTTATTAATGGCTGGTGTGATTACTTTGAATGGTGGTGAATTCAGAAGTATTGATAAATATCAAATCGCTGTGGCTGATACGAATGTTCAAACGCCAGATTATGAAAAGTTGAGGAACACATGGCTGGACGTTAACTATGGTTATGATAAGTATGATGAGAAGAATGACGCAATGAAGAAGAAGTTTGAGGCTACGGAGAATGAGGCAAAGAAATTACTTAGTGAGATGAAAACTGAAAGTGATAGGAAATACTTGTGGGAAAACTCAAAAGATTTAGATACGAAGTCTGCGGATATGACTCGTACCTATCGTAATATTGAGAAAATCGCAGAAGCGATGAAGCATAAAGATACT…	﻿MTYRIKKWQKLSTITLLMAGVITLNGGEFRSIDKYQIAVADTNVQTPDYEKLRNTWLDVNYGYDKYDEKNDAMKKKFEATENEAKKLLSEMKTESDRKYLWENSKDLDTKSADMTRTYRNIEKIAEAMKHKDTKLKIDENKKKVKDALEWLHKNAYGKEPDKKVADLTSNFKNKTSRNTNLNWWDYEIGTPRALTNTLILLNDQFSNDEKKKYTAPIKTFAPESDKILSSVGQPEQAKGGNLVDIAKVKLLESIIEEDKDITKNSIDAFNKVFTYVQSNATGKERNGFYKDGSYIDHQDVPYTGAYGVVLLEGISQMMPMIKETPFNDKTQNDTTLKSWIDDGFMPLIYKGEMMDLSRGRAISRENETSHTASATVMKSLLRLSDAMDDSTKAKYKQI…	-	-	ATGAAAACACGTATAGTCAGCTCAGTAACAACAACACTATTGCTAGGTTCCATATTAATGAATCCTGTCGCTAATGCCGCAGATTCTGATATTAATATTAAAACCGGTACTACAGATTTTGGAAGCAATACTACAGTAAAAACAGGTGATTTAGTCACTTATGATAAAGAAAATGGCATGCACAAAAAAGTATTTTATAGTTTTATCGATGATAAAAATCACAATAAAAAACTGCTAGTTATTAGAACGAAAGGTACCATTGCTGGTCAATATAGAGTTTATAGCGAAGAAGGTGCTAACAAAAGTGGTTTAGCCTGGCCTTCAGCCTTTAAGGTACAGTTGCAACTACCTGATAATGAAGTAGCTCAAATATCTGATTACTATCCAAGAAATTCGATT…	﻿MKTRIVSSVTTTLLLGSILMNPVANAADSDINIKTGTTDFGSNTTVKTGDLVTYDKENGMHKKVFYSFIDDKNHNKKLLVIRTKGTIAGQYRVYSEEGANKSGLAWPSAFKVQLQLPDNEVAQISDYYPRNSIDTKEYMSTLTYGFNGNVTGDDTGKIGGLIGANVSIGHTLKYVQPDFKTILESPTDKKVGWKVIFNNMVNQNWGPYDRDSWNPVYGNQLFMKTRNGSMKAADNFLDPNKASSLLSSGFSPDFATVITMDRKASKQQTNIDVIYERVRDDYQLHWTSTNWKGTNTKDKWTDRSSERYKIDWEKEEMTN
JRA307	Assembly: GCA_007185035.1	ST1	CC1	ATGACATATAGAATAAAGAAATGGCAAAAATTATCCACCATTACGTTATTAATGGCTGGTGTGATTACTTTGAATGGTGGTGAATTCAGAAGTATTGATAAATATCAAATCGCTGTGGCTGATACGAATGTTCAAACGCCAGATTATGAAAAGTTGAGGAACACATGGCTGGACGTTAACTATGGTTATGATAAGTATGATGAGAAGAATGACGCAATGAAGAAGAAGTTTGAGGCTACGGAGAATGAGGCAAAGAAATTACTTAGTGAGATGAAAACTGAAAGTGATAGGAAATACTTGTGGGAAAACTCAAAAGATTTAGATACGAAGTCTGCGGATATGACTCGTACCTATCGTAATATTGAGAAAATCGCAGAAGCGATGAAGCATAAAGATACT…	﻿MTYRIKKWQKLSTITLLMAGVITLNGGEFRSIDKYQIAVADTNVQTPDYEKLRNTWLDVNYGYDKYDEKNDAMKKKFEATENEAKKLLSEMKTESDRKYLWENSKDLDTKSADMTRTYRNIEKIAEAMKHKDTKLKIDENKKKVKDALEWLHKNAYGKEPDKKVADLTSNFKNKTSRNTNLNWWDYEIGTPRALTNTLILLNDQFSNDEKKKYTAPIKTFAPESDKILSSVGQPEQAKGGNLVDIAKVKLLESIIEEDKDITKNSIDAFNKVFTYVQSNATGKERNGFYKDGSYIDHQDVPYTGAYGVVLLEGISQMMPMIKETPFNDKTQNDTTLKSWIDDGFMPLIYKGEMMDLSRGRAISRENETSHTASATVMKSLLRLSDAMDDSTKAKYKQI…	-	-	ATGAAAACACGTATAGTCAGCTCAGTAACAACAACACTATTGCTAGGTTCCATATTAATGAATCCTGTCGCTAATGCCGCAGATTCTGATATTAATATTAAAACCGGTACTACAGATATTGGAAGCAATACTACAGTAAAAACAGGTGATTTAGTCACTTATGATAAAGAAAATGGCATGCACAAAAAAGTATTTTATAGTTTTATCGATGATAAAAATCACAATAAAAAACTGCTAGTTATTAGAACGAAAGGTACCATTGCTGGTCAATATAGAGTTTATAGCGAAGAAGGTGCTAACAAAAGTGGTTTAGCCTGGCCTTCAGCCTTTAAGGTACAGTTGCAACTACCTGATAATGAAGTAGCTCAAATATCTGATTACTATCCAAGAAATTCGATT…	﻿MKTRIVSSVTTTLLLGSILMNPVANAADSDINIKTGTTDIGSNTTVKTGDLVTYDKENGMHKKVFYSFIDDKNHNKKLLVIRTKGTIAGQYRVYSEEGANKSGLAWPSAFKVQLQLPDNEVAQISDYYPRNSIDTKEYMSTLTYGFNGNVTGDDTGKIGGLIGANVSIGHTLKYVQPDFKTILESPTDKKVGWKVIFNNMVNQNWGPYDRDSWNPVYGNQLFMKTRNGSMKAADNFLDPNKASSLLSSGFSPDFATVITMDRKASKQQTNIDVIYERVRDDYQLHWTSTNWKGTNTKDKWTDRSSERYKIDWEKEEMTN
FDAARGOS_2	Assembly: GCA_001018645.2	ST1	CC1	ATGACATATAGAATAAAGAAATGGCAAAAATTATCCACCATTACGTTATTAATGGCTGGTGTGATTACTTTGAATGGTGGTGAATTCAGAAGTATTGATAAATATCAAATCGCTGTGGCTGATACGAATGTTCAAACGCCAGATTATGAAAAGTTGAGGAACACATGGCTGGACGTTAACTATGGTTATGATAAGTATGATGAGAAGAATGACGCAATGAAGAAGAAGTTTGAGGCTACGGAGAATGAGGCAAAGAAATTACTTAGTGAGATGAAAACTGAAAGTGATAGGAAATACTTGTGGGAAAACTCAAAAGATTTAGATACGAAGTCTGCGGATATGACTCGTACCTATCGTAATATTGAGAAAATCGCAGAAGCGATGAAGCATAAAGATACT…	﻿MTYRIKKWQKLSTITLLMAGVITLNGGEFRSIDKYQIAVADTNVQTPDYEKLRNTWLDVNYGYDKYDEKNDAMKKKFEATENEAKKLLSEMKTESDRKYLWENSKDLDTKSADMTRTYRNIEKIAEAMKHKDTKLKIDENKKKVKDALEWLHKNAYGKEPDKKVADLTSNFKNKTSRNTNLNWWDYEIGTPRALTNTLILLNDQFSNDEKKKYTAPIKTFAPESDKILSSVGQPEQAKGGNLVDIAKVKLLESIIEEDKDITKNSIDAFNKVFTYVQSNATGKERNGFYKDGSYIDHQDVPYTGAYGVVLLEGISQMMPMIKETPFNDKTQNDTTLKSWIDDGFMPLIYKGEMMDLSRGRAISRENETSHTASATVMKSLLRLSDAMDDSTKAKYKQI…	-	-	ATGAAAACACGTATAGTCAGCTCAGTAACAACAACACTATTGCTAGGTTCCATATTAATGAATCCTGTCGCTAATGCCGCAGATTCTGATATTAATATTAAAACCGGTACTACAGATATTGGAAGCAATACTACAGTAAAAACAGGTGATTTAGTCACTTATGATAAAGAAAATGGCATGCACAAAAAAGTATTTTATAGTTTTATCGATGATAAAAATCACAATAAAAAACTGCTAGTTATTAGAACGAAAGGTACCATTGCTGGTCAATATAGAGTTTATAGCGAAGAAGGTGCTAACAAAAGTGGTTTAGCCTGGCCTTCAGCCTTTAAGGTACAGTTGCAACTACCTGATAATGAAGTAGCTCAAATATCTGATTACTATCCAAGAAATTCGATT…	﻿MKTRIVSSVTTTLLLGSILMNPVANAADSDINIKTGTTDIGSNTTVKTGDLVTYDKENGMHKKVFYSFIDDKNHNKKLLVIRTKGTIAGQYRVYSEEGANKSGLAWPSAFKVQLQLPDNEVAQISDYYPRNSIDTKEYMSTLTYGFNGNVTGDDTGKIGGLIGANVSIGHTLKYVQPDFKTILESPTDKKVGWKVIFNNMVNQNWGPYDRDSWNPVYGNQLFMKTRNGSMKAADNFLDPNKASSLLSSGFSPDFATVITMDRKASKQQTNIDVIYERVRDDYQLHWTSTNWKGTNTKDKWTDRSSERYKIDWEKEEMTN
K18-4-141	SRA: DRR236021	ST2725	CC1	﻿ATGACATATAGAATAAAGAAATGGCAAAAATTATCCACCATTACGTTATTAATGGCTGGTGTGATTACTTTGAATGGTGGTGAATTCAGAAGTATTGATAAATATCAAATCGCTGTGGCTGATACGAATGTTCAAACGCCAGATTATGAAAAGTTGAGGAACACATGGCTGGACGTTAACTATGGTTATGATAAGTATGATGAGAAGAATGACGCAATGAAGAAGAAGTTTGAGGCTACGGAGAATGAGGCAAAGAAATTACTTAGTGAGATGAAAACTGAAAGTGATAGGAAATACTTGTGGGAAAACTCAAAAGATTTAGATACGAAGTCTGCGGATATGACTCGTACCTATCGTAATATTGAGAAAATCGCAGAAGCGATGAAGCATAAAGATAC…	﻿MTYRIKKWQKLSTITLLMAGVITLNGGEFRSIDKYQIAVADTNVQTPDYEKLRNTWLDVNYGYDKYDEKNDAMKKKFEATENEAKKLLSEMKTESDRKYLWENSKDLDTKSADMTRTYRNIEKIAEAMKHKDTKLKIDENKKKVKDALEWLHKNAYGKEPDKKVADLTSNFKNKTSRNTNLNWWDYEIGTPRALTNTLILLNDQFSNDEKKKYTAPIKTFAPESDKILSSVGQPEQAKGGNLVDIAKVKLLESIIEEDKDITKNSIDAFNKVFTYVQSNATGKERNGFYKDGSYIDHQDVPYTGAYGVVLLEGISQMMPMIKETPFNDKTQNDTTLKSWIDDGFMPLIYKGEMMDLSRGRAISRENETSHTASATVMKSLLRLSDAMDDSTKAKYKQI…	-	-	ATGAAAACACGTATAGTCAGCTCAGTAACAACAACACTATTGCTAGGTTCCATATTAATGAATCCTGTCGCTAATGCCGCAGATTCTGATATTAATATTAAAACCGGTACTACAGATTTTGGAAGCAATACTACAGTAAAAACAGGTGATTTAGTCACTTATGATAAAGAAAATGGCATGCACAAAAAAGTATTTTATAGTTTTATCGATGATAAAAATCACAATAAAAAACTGCTAGTTATTAGAACGAAAGGTACCATTGCTGGTCAATATAGAGTTTATAGCGAAGAAGGTGCTAACAAAAGTGGTTTAGCCTGGCCTTCAGCCTTTAAGGTACAGTTGCAACTACCTGATAATGAAGTAGCTCAAATATCTGATTACTATCCAAGAAATTCGATT…	﻿MKTRIVSSVTTTLLLGSILMNPVANAADSDINIKTGTTDFGSNTTVKTGDLVTYDKENGMHKKVFYSFIDDKNHNKKLLVIRTKGTIAGQYRVYSEEGANKSGLAWPSAFKVQLQLPDNEVAQISDYYPRNSIDTKEYMSTLTYGFNGNVTGDDTGKIGGLIGANVSIGHTLKYVQPDFKTILESPTDKKVGWKVIFNNMVNQNWGPYDRDSWNPVYGNQLFMKTRNGSMKAADNFLDPNKASSLLSSGFSPDFATVITMDRKASKQQTNIDVIYERVRDDYQLHWTSTNWKGTNTKDKWTDRSSERYKIDWEKEEMTN
K18-4-157	SRA: DRR236100	ST2725	CC1	﻿ATGACATATAGAATAAAGAAATGGCAAAAATTATCCACCATTACGTTATTAATGGCTGGTGTGATTACTTTGAATGGTGGTGAATTCAGAAGTATTGATAAATATCAAATCGCTGTGGCTGATACGAATGTTCAAACGCCAGATTATGAAAAGTTGAGGAACACATGGCTGGACGTTAACTATGGTTATGATAAGTATGATGAGAAGAATGACGCAATGAAGAAGAAGTTTGAGGCTACGGAGAATGAGGCAAAGAAATTACTTAGTGAGATGAAAACTGAAAGTGATAGGAAATACTTGTGGGAAAACTCAAAAGATTTAGATACGAAGTCTGCGGATATGACTCGTACCTATCGTAATATTGAGAAAATCGCAGAAGCGATGAAGCATAAAGATAC…	﻿MTYRIKKWQKLSTITLLMAGVITLNGGEFRSIDKYQIAVADTNVQTPDYEKLRNTWLDVNYGYDKYDEKNDAMKKKFEATENEAKKLLSEMKTESDRKYLWENSKDLDTKSADMTRTYRNIEKIAEAMKHKDTKLKIDENKKKVKDALEWLHKNAYGKEPDKKVADLTSNFKNKTSRNTNLNWWDYEIGTPRALTNTLILLNDQFSNDEKKKYTAPIKTFAPESDKILSSVGQPEQAKGGNLVDIAKVKLLESIIEEDKDITKNSIDAFNKVFTYVQSNATGKERNGFYKDGSYIDHQDVPYTGAYGVVLLEGISQMMPMIKETPFNDKTQNDTTLKSWIDDGFMPLIYKGEMMDLSRGRAISRENETSHTASATVMKSLLRLSDAMDDSTKAKYKQI…	-	-	ATGAAAACACGTATAGTCAGCTCAGTAACAACAACACTATTGCTAGGTTCCATATTAATGAATCCTGTCGCTAATGCCGCAGATTCTGATATTAATATTAAAACCGGTACTACAGATTTTGGAAGCAATACTACAGTAAAAACAGGTGATTTAGTCACTTATGATAAAGAAAATGGCATGCACAAAAAAGTATTTTATAGTTTTATCGATGATAAAAATCACAATAAAAAACTGCTAGTTATTAGAACGAAAGGTACCATTGCTGGTCAATATAGAGTTTATAGCGAAGAAGGTGCTAACAAAAGTGGTTTAGCCTGGCCTTCAGCCTTTAAGGTACAGTTGCAACTACCTGATAATGAAGTAGCTCAAATATCTGATTACTATCCAAGAAATTCGATT…	﻿MKTRIVSSVTTTLLLGSILMNPVANAADSDINIKTGTTDFGSNTTVKTGDLVTYDKENGMHKKVFYSFIDDKNHNKKLLVIRTKGTIAGQYRVYSEEGANKSGLAWPSAFKVQLQLPDNEVAQISDYYPRNSIDTKEYMSTLTYGFNGNVTGDDTGKIGGLIGANVSIGHTLKYVQPDFKTILESPTDKKVGWKVIFNNMVNQNWGPYDRDSWNPVYGNQLFMKTRNGSMKAADNFLDPNKASSLLSSGFSPDFATVITMDRKASKQQTNIDVIYERVRDDYQLHWTSTNWKGTNTKDKWTDRSSERYKIDWEKEEMTN
K18-4-16	SRA: DRR236101	ST2725	CC1	﻿ATGACATATAGAATAAAGAAATGGCAAAAATTATCCACCATTACGTTATTAATGGCTGGTGTGATTACTTTGAATGGTGGTGAATTCAGAAGTATTGATAAATATCAAATCGCTGTGGCTGATACGAATGTTCAAACGCCAGATTATGAAAAGTTGAGGAACACATGGCTGGACGTTAACTATGGTTATGATAAGTATGATGAGAAGAATGACGCAATGAAGAAGAAGTTTGAGGCTACGGAGAATGAGGCAAAGAAATTACTTAGTGAGATGAAAACTGAAAGTGATAGGAAATACTTGTGGGAAAACTCAAAAGATTTAGATACGAAGTCTGCGGATATGACTCGTACCTATCGTAATATTGAGAAAATCGCAGAAGCGATGAAGCATAAAGATAC…	﻿MTYRIKKWQKLSTITLLMAGVITLNGGEFRSIDKYQIAVADTNVQTPDYEKLRNTWLDVNYGYDKYDEKNDAMKKKFEATENEAKKLLSEMKTESDRKYLWENSKDLDTKSADMTRTYRNIEKIAEAMKHKDTKLKIDENKKKVKDALEWLHKNAYGKEPDKKVADLTSNFKNKTSRNTNLNWWDYEIGTPRALTNTLILLNDQFSNDEKKKYTAPIKTFAPESDKILSSVGQPEQAKGGNLVDIAKVKLLESIIEEDKDITKNSIDAFNKVFTYVQSNATGKERNGFYKDGSYIDHQDVPYTGAYGVVLLEGISQMMPMIKETPFNDKTQNDTTLKSWIDDGFMPLIYKGEMMDLSRGRAISRENETSHTASATVMKSLLRLSDAMDDSTKAKYKQI…	-	-	ATGAAAACACGTATAGTCAGCTCAGTAACAACAACACTATTGCTAGGTTCCATATTAATGAATCCTGTCGCTAATGCCGCAGATTCTGATATTAATATTAAAACCGGTACTACAGATTTTGGAAGCAATACTACAGTAAAAACAGGTGATTTAGTCACTTATGATAAAGAAAATGGCATGCACAAAAAAGTATTTTATAGTTTTATCGATGATAAAAATCACAATAAAAAACTGCTAGTTATTAGAACGAAAGGTACCATTGCTGGTCAATATAGAGTTTATAGCGAAGAAGGTGCTAACAAAAGTGGTTTAGCCTGGCCTTCAGCCTTTAAGGTACAGTTGCAACTACCTGATAATGAAGTAGCTCAAATATCTGATTACTATCCAAGAAATTCGATT…	﻿MKTRIVSSVTTTLLLGSILMNPVANAADSDINIKTGTTDFGSNTTVKTGDLVTYDKENGMHKKVFYSFIDDKNHNKKLLVIRTKGTIAGQYRVYSEEGANKSGLAWPSAFKVQLQLPDNEVAQISDYYPRNSIDTKEYMSTLTYGFNGNVTGDDTGKIGGLIGANVSIGHTLKYVQPDFKTILESPTDKKVGWKVIFNNMVNQNWGPYDRDSWNPVYGNQLFMKTRNGSMKAADNFLDPNKASSLLSSGFSPDFATVITMDRKASKQQTNIDVIYERVRDDYQLHWTSTNWKGTNTKDKWTDRSSERYKIDWEKEEMTN
K18-4-166	SRA: DRR236083	ST2725	CC1	﻿ATGACATATAGAATAAAGAAATGGCAAAAATTATCCACCATTACGTTATTAATGGCTGGTGTGATTACTTTGAATGGTGGTGAATTCAGAAGTATTGATAAATATCAAATCGCTGTGGCTGATACGAATGTTCAAACGCCAGATTATGAAAAGTTGAGGAACACATGGCTGGACGTTAACTATGGTTATGATAAGTATGATGAGAAGAATGACGCAATGAAGAAGAAGTTTGAGGCTACGGAGAATGAGGCAAAGAAATTACTTAGTGAGATGAAAACTGAAAGTGATAGGAAATACTTGTGGGAAAACTCAAAAGATTTAGATACGAAGTCTGCGGATATGACTCGTACCTATCGTAATATTGAGAAAATCGCAGAAGCGATGAAGCATAAAGATAC…	﻿MTYRIKKWQKLSTITLLMAGVITLNGGEFRSIDKYQIAVADTNVQTPDYEKLRNTWLDVNYGYDKYDEKNDAMKKKFEATENEAKKLLSEMKTESDRKYLWENSKDLDTKSADMTRTYRNIEKIAEAMKHKDTKLKIDENKKKVKDALEWLHKNAYGKEPDKKVADLTSNFKNKTSRNTNLNWWDYEIGTPRALTNTLILLNDQFSNDEKKKYTAPIKTFAPESDKILSSVGQPEQAKGGNLVDIAKVKLLESIIEEDKDITKNSIDAFNKVFTYVQSNATGKERNGFYKDGSYIDHQDVPYTGAYGVVLLEGISQMMPMIKETPFNDKTQNDTTLKSWIDDGFMPLIYKGEMMDLSRGRAISRENETSHTASATVMKSLLRLSDAMDDSTKAKYKQI…	-	-	ATGAAAACACGTATAGTCAGCTCAGTAACAACAACACTATTGCTAGGTTCCATATTAATGAATCCTGTCGCTAATGCCGCAGATTCTGATATTAATATTAAAACCGGTACTACAGATTTTGGAAGCAATACTACAGTAAAAACAGGTGATTTAGTCACTTATGATAAAGAAAATGGCATGCACAAAAAAGTATTTTATAGTTTTATCGATGATAAAAATCACAATAAAAAACTGCTAGTTATTAGAACGAAAGGTACCATTGCTGGTCAATATAGAGTTTATAGCGAAGAAGGTGCTAACAAAAGTGGTTTAGCCTGGCCTTCAGCCTTTAAGGTACAGTTGCAACTACCTGATAATGAAGTAGCTCAAATATCTGATTACTATCCAAGAAATTCGATT…	﻿MKTRIVSSVTTTLLLGSILMNPVANAADSDINIKTGTTDFGSNTTVKTGDLVTYDKENGMHKKVFYSFIDDKNHNKKLLVIRTKGTIAGQYRVYSEEGANKSGLAWPSAFKVQLQLPDNEVAQISDYYPRNSIDTKEYMSTLTYGFNGNVTGDDTGKIGGLIGANVSIGHTLKYVQPDFKTILESPTDKKVGWKVIFNNMVNQNWGPYDRDSWNPVYGNQLFMKTRNGSMKAADNFLDPNKASSLLSSGFSPDFATVITMDRKASKQQTNIDVIYERVRDDYQLHWTSTNWKGTNTKDKWTDRSSERYKIDWEKEEMTN
CAR7	Assembly: GCA_018995465.1	ST2725	CC1	ATGACATATAGAATAAAGAAATGGCAAAAATTATCCACCATTACGTTATTAATGGCTGGTGTGATTACTTTGAATGGTGGTGAATTCAGAAGTATTGATAAATATCAAATCGCTGTGGCTGATACGAATGTTCAAACGCCAGATTATGAAAAGTTGAGGAACACATGGCTGGACGTTAACTATGGTTATGATAAGTATGATGAGAAGAATGACGCAATGAAGAAGAAGTTTGAGGCTACGGAGAATGAGGCAAAGAAATTACTTAGTGAGATGAAAACTGAAAGTGATAGGAAATACTTGTGGGAAAACTCAAAAGATTTAGATACGAAGTCTGCGGATATGACTCGTACCTATCGTAATATTGAGAAAATCGCAGAAGCGATGAAGCATAAAGATACT…	﻿MTYRIKKWQKLSTITLLMAGVITLNGGEFRSIDKYQIAVADTNVQTPDYEKLRNTWLDVNYGYDKYDEKNDAMKKKFEATENEAKKLLSEMKTESDRKYLWENSKDLDTKSADMTRTYRNIEKIAEAMKHKDTKLKIDENKKKVKDALEWLHKNAYGKEPDKKVADLTSNFKNKTSRNTNLNWWDYEIGTPRALTNTLILLNDQFSNDEKKKYTAPIKTFAPESDKILSSVGQPEQAKGGNLVDIAKVKLLESIIEEDKDITKNSIDAFNKVFTYVQSNATGKERNGFYKDGSYIDHQDVPYTGAYGVVLLEGISQMMPMIKETPFNDKTQNDTTLKSWIDDGFMPLIYKGEMMDLSRGRAISRENETSHTASATVMKSLLRLSDAMDDSTKAKYKQI…	-	-	ATGAAAACACGTATAGTCAGCTCAGTAACAACAACACTATTGCTAGGTTCCATATTAATGAATCCTGTCGCTAATGCCGCAGATTCTGATATTAATATTAAAACCGGTACTACAGATTTTGGAAGCAATACTACAGTAAAAACAGGTGATTTAGTCACTTATGATAAAGAAAATGGCATGCACAAAAAAGTATTTTATAGTTTTATCGATGATAAAAATCACAATAAAAAACTGCTAGTTATTAGAACGAAAGGTACCATTGCTGGTCAATATAGAGTTTATAGCGAAGAAGGTGCTAACAAAAGTGGTTTAGCCTGGCCTTCAGCCTTTAAGGTACAGTTGCAACTACCTGATAATGAAGTAGCTCAAATATCTGATTACTATCCAAGAAATTCGATT…	﻿MKTRIVSSVTTTLLLGSILMNPVANAADSDINIKTGTTDFGSNTTVKTGDLVTYDKENGMHKKVFYSFIDDKNHNKKLLVIRTKGTIAGQYRVYSEEGANKSGLAWPSAFKVQLQLPDNEVAQISDYYPRNSIDTKEYMSTLTYGFNGNVTGDDTGKIGGLIGANVSIGHTLKYVQPDFKTILESPTDKKVGWKVIFNNMVNQNWGPYDRDSWNPVYGNQLFMKTRNGSMKAADNFLDPNKASSLLSSGFSPDFATVITMDRKASKQQTNIDVIYERVRDDYQLHWTSTNWKGTNTKDKWTDRSSERYKIDWEKEEMTN
JP109	SRA: DRR257847	ST188	CC188	ATGACATATAGAATAAAGAAATGGCAAAAATTATCCACCATTACGTTATTAATGGCTGGTGTGATTACTTTGAATGGTGGTGAATTCAGAAGTATTGATAAATATCAAATCGCTGTGGCTGATACGAATGTTCAAACGCCAGATTATGAAAAGTTGAGGAACACATGGCTGGACGTTAACTATGGTTATGATAAGTATGATGAGAAGAATGACGCAATGAAGAAGAAGTTTGAGGCTACGGAGAATGAGGCAAAGAAATTACTTAGTGAGATGAAAACTGAAAGTGATAGGAAATACTTGTGGGAAAACTCAAAAGATTTAGATACGAAGTCTGCGGATATGACTCGTACCTATCGTAATATTGAGAAAATCGCAGAAGCGATGAAGCATAAAGATACT…	﻿MTYRIKKWQKLSTITLLMAGVITLNGGEFRSIDKYQIAVADTNVQTPDYEKLRNTWLDVNYGYDKYDEKNDAMKKKFEATENEAKKLLSEMKTESDRKYLWENSKDLDTKSADMTRTYRNIEKIAEAMKHKDTKLKIDENKKKVKDALEWLHKNAYGKEPDKKVADLTSNFKNKTSRNTNLNWWDYEIGTPRALTNTLILLNDQFSNDEKKKYTAPIKTFAPESDKILSSVGQPEQAKGGNLVDIAKVKLLESIIEEDKDITKNSIDAFNKVFTYVQSNATGKERNGFYKDGSYIDHQDVPYTGAYGVVLLEGISQMMPMIKETPFNDKTQNDTTLKSWIDDGFMPLIYKGEMMDLSRGRAISRENETSHTASATVMKSLLRLSDAMDDSTKAKYKQI…	-	-	ATGAAAACACGTATAGTCAGCTCAGTAACAACAACACTATTGCTAGGTTCCATATTAATGAATCCTGTCGCTAATGCCGCAGATTCTGATATTAATATTAAAACCGGTACTACAGATATTGGAAGCAATACTACAGTAAAAACAGGTGATTTAGTCACTTATGATAAAGAAAATGGCATGCACAAAAAAGTATTTTATAGTTTTATCGATGATAAAAATCATAATAAAAAACTGCTAGTTATTAGAACGAAAGGTACCATTGCTGGTCAATATAGAGTTTATAGCGAAGAAGGTGCTAACAAAAGTGGTTTAGCCTGGCCTTCAGCCTTTAAGGTACAGTTGCAACTACCTGATAATGAAGTAGCTCAAATATCTGATTACTATCCAAGAAATTCGATT…	﻿MKTRIVSSVTTTLLLGSILMNPVANAADSDINIKTGTTDIGSNTTVKTGDLVTYDKENGMHKKVFYSFIDDKNHNKKLLVIRTKGTIAGQYRVYSEEGANKSGLAWPSAFKVQLQLPDNEVAQISDYYPRNSIDTKEYMSTLTYGFNGNVTGDDTGKIGGLIGANVSIGHTLKYVQPDFKTILESPTDKKVGWKVIFNNMVNQNWGPYDRDSWNPVYGNQLFMKTRNGSMKAADNFLDPNKASSLLSSGFSPDFATVITMDRKASKQQTNIDVIYERVRDDYQLHWTSTNWKGTNTKDKWIDRSSERYKIDWEKEEMTN
JP110	SRA: DRR257848	ST188	CC188	ATGACATATAGAATAAAGAAATGGCAAAAATTATCCACCATTACGTTATTAATGGCTGGTGTGATTACTTTGAATGGTGGTGAATTCAGAAGTATTGATAAATATCAAATCGCTGTGGCTGATACGAATGTTCAAACGCCAGATTATGAAAAGTTGAGGAACACATGGCTGGACGTTAACTATGGTTATGATAAGTATGATGAGAAGAATGACGCAATGAAGAAGAAGTTTGAGGCTACGGAGAATGAGGCAAAGAAATTACTTAGTGAGATGAAAACTGAAAGTGATAGGAAATACTTGTGGGAAAACTCAAAAGATTTAGATACGAAGTCTGCGGATATGACTCGTACCTATCGTAATATTGAGAAAATCGCAGAAGCGATGAAGCATAAAGATACT…	MTYRIKKWQKLSTITLLMAGVITLNGGEFRSIDKYQIAVADTNVQTPDYEKLRNTWLDVNYGYDKYDEKNDAMKKKFEATENEAKKLLSEMKTESDRKYLWENSKDLDTKSADMTRTYRNIEKIAEAMKHKDTKLKIDENKKKVKDALEWLHKNAYGKEPDKKVADLTSNFKNKTSRNTNLNWWDYEIGTPRALTNTLILLNDQFSNDEKKKYTAPIKTFAPESDKILSSVGQPEQAKGGNLVDIAKVKLLESIIEEDKDITKNSIDAFNKVFTYVQSNATGKERNGFYKDGSYIDHQDVPYTGAYGVVLLEGISQMMPMIKETPFNDKTQNDTTLKSWIDDGFMPLIYKGEMMDLSRGRAISRENETSHTASATVMKSLLRLSDAMDDSTKAKYKQIV…	-	-	ATGAAAACACGTATAGTCAGCTCAGTAACAACAACACTATTGCTAGGTTCCATATTAATGAATCCTGTCGCTAATGCCGCAGATTCTGATATTAATATTAAAACCGGTACTACAGATATTGGAAGCAATACTACAGTAAAAACAGGTGATTTAGTCACTTATGATAAAGAAAATGGCATGCACAAAAAAGTATTTTATAGTTTTATCGATGATAAAAATCATAATAAAAAACTGCTAGTTATTAGAACGAAAGGTACCATTGCTGGTCAATATAGAGTTTATAGCGAAGAAGGTGCTAACAAAAGTGGTTTAGCCTGGCCTTCAGCCTTTAAGGTACAGTTGCAACTACCTGATAATGAAGTAGCTCAAATATCTGATTACTATCCAAGAAATTCGATT…	﻿MKTRIVSSVTTTLLLGSILMNPVANAADSDINIKTGTTDIGSNTTVKTGDLVTYDKENGMHKKVFYSFIDDKNHNKKLLVIRTKGTIAGQYRVYSEEGANKSGLAWPSAFKVQLQLPDNEVAQISDYYPRNSIDTKEYMSTLTYGFNGNVTGDDTGKIGGLIGANVSIGHTLKYVQPDFKTILESPTDKKVGWKVIFNNMVNQNWGPYDRDSWNPVYGNQLFMKTRNGSMKAADNFLDPNKASSLLSSGFSPDFATVITMDRKASKQQTNIDVIYERVRDDYQLHWTSTNWKGTNTKDKWIDRSSERYKIDWEKEEMTN
JP119	SRA: DRR257857	ST188	CC188	ATGACATATAGAATAAAGAAATGGCAAAAATTATCCACCATTACGTTATTAATGGCTGGTGTGATTACTTTGAATGGTGGTGAATTCAGAAGTATTGATAAATATCAAATCGCTGTGGCTGATACGAATGTTCAAACGCCAGATTATGAAAAGTTGAGGAACACATGGCTGGACGTTAACTATGGTTATGATAAGTATGATGAGAAGAATGACGCAATGAAGAAGAAGTTTGAGGCTACGGAGAATGAGGCAAAGAAATTACTTAGTGAGATGAAAACTGAAAGTGATAGGAAATACTTGTGGGAAAACTCAAAAGATTTAGATACGAAGTCTGCGGATATGACTCGTACCTATCGTAATATTGAGAAAATCGCAGAAGCGATGAAGCATAAAGATACT…	﻿MTYRIKKWQKLSTITLLMAGVITLNGGEFRSIDKYQIAVADTNVQTPDYEKLRNTWLDVNYGYDKYDEKNDAMKKKFEATENEAKKLLSEMKTESDRKYLWENSKDLDTKSADMTRTYRNIEKIAEAMKHKDTKLKIDENKKKVKDALEWLHKNAYGKEPDKKVADLTSNFKNKTSRNTNLNWWDYEIGTPRALTNTLILLNDQFSNDEKKKYTAPIKTFAPESDKILSSVGQPEQAKGGNLVDIAKVKLLESIIEEDKDITKNSIDAFNKVFTYVQSNATGKERNGFYKDGSYIDHQDVPYTGAYGVVLLEGISQMMPMIKETPFNDKTQNDTTLKSWIDDGFMPLIYKGEMMDLSRGRAISRENETSHTASATVMKSLLRLSDAMDDSTKAKYKQI…	-	-	ATGAAAACACGTATAGTCAGCTCAGTAACAACAACACTATTGCTAGGTTCCATATTAATGAATCCTGTCGCTAATGCCGCAGATTCTGATATTAATATTAAAACCGGTACTACAGATATTGGAAGCAATACTACAGTAAAAACAGGTGATTTAGTCACTTATGATAAAGAAAATGGCATGCACAAAAAAGTATTTTATAGTTTTATCGATGATAAAAATCATAATAAAAAACTGCTAGTTATTAGAACGAAAGGTACCATTGCTGGTCAATATAGAGTTTATAGCGAAGAAGGTGCTAACAAAAGTGGTTTAGCCTGGCCTTCAGCCTTTAAGGTACAGTTGCAACTACCTGATAATGAAGTAGCTCAAATATCTGATTACTATCCAAGAAATTCGATT…	﻿MKTRIVSSVTTTLLLGSILMNPVANAADSDINIKTGTTDIGSNTTVKTGDLVTYDKENGMHKKVFYSFIDDKNHNKKLLVIRTKGTIAGQYRVYSEEGANKSGLAWPSAFKVQLQLPDNEVAQISDYYPRNSIDTKEYMSTLTYGFNGNVTGDDTGKIGGLIGANVSIGHTLKYVQPDFKTILESPTDKKVGWKVIFNNMVNQNWGPYDRDSWNPVYGNQLFMKTRNGSMKAADNFLDPNKASSLLSSGFSPDFATVITMDRKASKQQTNIDVIYERVRDDYQLHWTSTNWKGTNTKDKWIDRSSERYKIDWEKEEMTN
JMUB1273	Assembly: GCA_003573855.1	ST188	CC188	ATGACATATAGAATAAAGAAATGGCAAAAATTATCCACCATTACGTTATTAATGGCTGGTGTGATTACTTTGAATGGTGGTGAATTCAGAAGTATTGATAAATATCAAATCGCTGTGGCTGATACGAATGTTCAAACGCCAGATTATGAAAAGTTGAGGAACACATGGCTGGACGTTAACTATGGTTATGATAAGTATGATGAGAAGAATGACGCAATGAAGAAGAAGTTTGAGGCTACGGAGAATGAGGCAAAGAAATTACTTAGTGAGATGAAAACTGAAAGTGATAGGAAATACTTGTGGGAAAACTCAAAAGATTTAGATACGAAGTCTGCGGATATGACTCGTACCTATCGTAATATTGAGAAAATCGCAGAAGCGATGAAGCATAAAGATACT…	﻿MTYRIKKWQKLSTITLLMAGVITLNGGEFRSIDKYQIAVADTNVQTPDYEKLRNTWLDVNYGYDKYDEKNDAMKKKFEATENEAKKLLSEMKTESDRKYLWENSKDLDTKSADMTRTYRNIEKIAEAMKHKDTKLKIDENKKKVKDALEWLHKNAYGKEPDKKVADLTSNFKNKTSRNTNLNWWDYEIGTPRALTNTLILLNDQFSNDEKKKYTAPIKTFAPESDKILSSVGQPEQAKGGNLVDIAKVKLLESIIEEDKDITKNSIDAFNKVFTYVQSNATGKERNGFYKDGSYIDHQDVPYTGAYGVVLLEGISQMMPMIKETPFNDKTQNDTTLKSWIDDGFMPLIYKGEMMDLSRGRAISRENETSHTASATVMKSLLRLSDAMDDSTKAKYKQI…	-	-	ATGAAAACACGTATAGTCAGCTCAGTAACAACAACACTATTGCTAGGTTCCATATTAATGAATCCTGTCGCTAATGCCGCAGATTCTGATATTAATATTAAAACCGGTACTACAGATATTGGAAGCAATACTACAGTAAAAACAGGTGATTTAGTCACTTATGATAAAGAAAATAGCATGCACAAAAAAGTATTTTATAGTTTTATCGATGATAAAAATCATAATAAAAAACTGCTAGTTATTAGAACGAAAGGTACCATTGCTGGTCAATATAGAGTTTATAGCGAAGAAGGTGCTAACAAAAGTGGTTTAGCCTGGCCTTCAGCCTTTAAGGTACAGTTGCAACTACCTGATAATGAAGTAGCTCAAATATCTGATTACTATCCAAGAAATTCGATT…	﻿MKTRIVSSVTTTLLLGSILMNPVANAADSDINIKTGTTDIGSNTTVKTGDLVTYDKENSMHKKVFYSFIDDKNHNKKLLVIRTKGTIAGQYRVYSEEGANKSGLAWPSAFKVQLQLPDNEVAQISDYYPRNSIDTKEYMSTLTYGFNGNVTGDDTGKIGGLIGANVSIGHTLKYVQPDFKTILESPTDKKVGWKVIFNNMVNQNWGPYDRDSWNPVYGNQLFMKTRNGSMKAADNFLDPNKASSLLSSGFSPDFATVITMDRKASKQQTNIDVIYERVRDDYQLHWTSTNWKGTNTKDKWIDRSSERYKIDWEKEEMTN
FORC_039	Assembly: GCA_002140115.1	ST188	CC188	ATGACATATAGAATAAAGAAATGGCAAAAATTATCCACCATTACGTTATTAATGGCTGGTGTGATTACTTTGAATGGTGGTGAATTCAGAAGTATTGATAAATATCAAATCGCTGTGGCTGATACGAATGTTCAAACGCCAGATTATGAAAAGTTGAGGAACACATGGCTGGACGTTAACTATGGTTATGATAAGTATGATGAGAAGAATGACGCAATGAAGAAGAAGTTTGAGGCTACGGAGAATGAGGCAAAGAAATTACTTAGTGAGATGAAAACTGAAAGTGATAGGAAATACTTGTGGGAAAACTCAAAAGATTTAGATACGAAGTCTGCGGATATGACTCGTACCTATCGTAATATTGAGAAAATCGCAGAAGCGATGAAGCATAAAGATACT…	﻿MTYRIKKWQKLSTITLLMAGVITLNGGEFRSIDKYQIAVADTNVQTPDYEKLRNTWLDVNYGYDKYDEKNDAMKKKFEATENEAKKLLSEMKTESDRKYLWENSKDLDTKSADMTRTYRNIEKIAEAMKHKDTKLKIDENKKKVKDALEWLHKNAYGKEPDKKVADLTSNFKNKTSRNTNLNWWDYEIGTPRALTNTLILLNDQFSNDEKKKYTAPIKTFAPESDKILSSVGQPEQAKGGNLVDIAKVKLLESIIEEDKDITKNSIDAFNKVFTYVQSNATGKERNGFYKDGSYIDHQDVPYTGAYGVVLLEGISQMMPMIKETPFNDKTQNDTTLKSWIDDGFMPLIYKGEMMDLSRGRAISRENETSHTASATVMKSLLRLSDAMDDSTKAKYKQI…	-	-	ATGAAAACACGTATAGTCAGCTCAGTAACAACAACACTATTGCTAGGTTCCATATTAATGAATCCTGTCGCTAATGCCGCAGATTCTGATATTAATATTAAAACCAGTACTACAGATATTGGAAGCAATACTACAGTAAAAACAGGTGATTTAGTCACTTATGATAAAGAAAATGGCATGCACAAAAAAGTATTTTATAGTTTTATCGATGATAAAAATCATAATAAAAAACTGCTAGTTATTAGAACGAAAGGTACCATTGCTGGTCAATATAGAGTTTATAGCGAAGAAGGTGCTAACAAAAGTGGTTTAGCCTGGCCTTCAGCCTTTAAGGTACAGTTGCAACTACCTGATAATGAAGTAGCTCAAATATCTGATTACTATCCAAGAAATTCGATT…	﻿MKTRIVSSVTTTLLLGSILMNPVANAADSDINIKTSTTDIGSNTTVKTGDLVTYDKENGMHKKVFYSFIDDKNHNKKLLVIRTKGTIAGQYRVYSEEGANKSGLAWPSAFKVQLQLPDNEVAQISDYYPRNSIDTKEYMSTLTYGFNGNVTGDDTGKIGGLIGANVSIGHTLKYVQPDFKTILESPTDKKVGWKVIFNNMVNQNWGPYDRDSWNPVYGNQLFMKTRNGSMKAADNFLDPNKASSLLSSGFSPDFATVITMDRKASKQQTNIDVIYERVRDDYQLHWTSTNWKGTNTKDKWIDRSSERYKIDWEKEEMTN
JP166	SRA: DRR257903	ST5	CC5	ATGACATATAGAATGAAGAAATGGCAAAAATTATCCACCATTACGTTATTAATGGCTGGTGTGATTACTTTGAATGGTGGTGAATTCAGAAGTATTGATAAACATCAAATCGCTGTGGCTGATACGAATGTTCAAACGCCAGATTATGAAAAGTTGAGGAACACATGGTTAGATGTTAACTACGGTTATGATAAGTATGATGAGAAGAATGACGCAATGAAGAAGAAGTTTGATGCTACGGAGAAAGAGGCAGAGAAATTACTCAGTAGCATGAAAACTGAAAGTGGAAGGACTTACTTGTGGGATAGTGCAAAAGATTTAGATAACAAGTCTGCGGATATGACTCGTACCTATCGTAATATTGAGAAAATCGCAGAAGCGATGAGGCATCCTAAAACC…	﻿MTYRMKKWQKLSTITLLMAGVITLNGGEFRSIDKHQIAVADTNVQTPDYEKLRNTWLDVNYGYDKYDEKNDAMKKKFDATEKEAEKLLSSMKTESGRTYLWDSAKDLDNKSADMTRTYRNIEKIAEAMRHPKTTLNTDENKKKVKDALEWLHKNAYGKEPDNKVKELTENFKITDSSKKKALNWWDYEIGTPRSLTNTLILLNDQFSNEEKKKFTAPIKTFAPKSDEILSSVGKAEPAKGGNLVDIAKVKLLESIIEEDKDMMKNSIDSFNKVFTYVQDSATDKERNGFYKDGSYIDHKDVPYTGAYGVVLLEGISQMMPMIKETPFNDKTQNNTTLKSWIDDGFLPLIYKGEMMDLSRGRAISRENETSHSASATVMKSLLRLSDAMDDSTKAKYKK…	-	-	ATGAAAACACGTATAGTCAGCTCAGTAACAACAACACTATTGCTAGGTTCCATATTAATGAATCCTGTCGCTAATGCCGCAGATTCTGATATTAATATTAAAACCGGTACTACAGATATTGGAAGCAATACTACAGTAAAAACAGGTGATTTAGTCACTTATGATAAAGAAAATGGCATGCACAAAAAAGTATTTTATAGTTTTATCGATGATAAAAATCACAATAAAAAACTGCTAGTTATTAGAACGAAAGGTACCATTGCTGGTCAATATAGAGTTTATAGCGAAGAAGGTGCTAACAAAAGTGGTTTAGCCTGGCCTTCAGCCTTTAAGGTACAGTTGCAACTACCTGATAATGAAGTAGCTCAAATATCTGATTACTATCCAAGAAATTCGATT…	﻿MKTRIVSSVTTTLLLGSILMNPVANAADSDINIKTGTTDIGSNTTVKTGDLVTYDKENGMHKKVFYSFIDDKNHNKKLLVIRTKGTIAGQYRVYSEEGANKSGLAWPSAFKVQLQLPDNEVAQISDYYPRNSIDTKEYMSTLTYGFNGNVTGDDTGKIGGLIGANVSIGHTLKYVQPDFKTILESPTDKKVGWKVIFNNMVNQNWGPYDRDSWNPVYGNQLFMKTRNGSMKAAENFLDPNKASSLLSSGFSPDFATVITMDRKASKQQTNIDVIYERVRDDYQLHWTSTNWKGTNTKDKWTDRSSERYKIDWEKEEMTN
JP090	SRA: DRR257829	ST5	CC5	﻿ATGACATATAGAATGAAGAAATGGCAAAAATTATCCACCATTACGTTATTAATGGCTGGTGTGATTACTTTGAATGGTGGTGAATTCAGAAGTATTGATAAACATCAAATCGCTGTGGCTGATACGAATGTTCAAACGCCAGATTATGAAAAGTTGAGGAACACATGGTTAGATGTTAACTACGGTTATGATAAGTATGATGAGAAGAATGACGCAATGAAGAAGAAGTTTGATGCTACGGAGAAAGAGGCAGAGAAATTACTCAGTAGCATGAAAACTGAAAGTGGAAGGACTTACTTGTGGGATAGTGCAAAAGATTTAGATAACAAGTCTGCGGATATGACTCGTACCTATCGTAATATTGAGAAAATCGCAGAAGCGATGAGGCATCCTAAAAC…	﻿MTYRMKKWQKLSTITLLMAGVITLNGGEFRSIDKHQIAVADTNVQTPDYEKLRNTWLDVNYGYDKYDEKNDAMKKKFDATEKEAEKLLSSMKTESGRTYLWDSAKDLDNKSADMTRTYRNIEKIAEAMRHPKTTLNTDENKKKVKDALEWLHKNAYGKEPDNKVKELTENFKITDSSKKKALNWWDYEIGTPRSLTNTLILLNDQFSNEEKKKFTAPIKTFAPKSDEILSSVGKAEPAKGGNLVDIAKVKLLESIIEEDKDMMKNSIDSFNKVFTYVQDSATDKERNGFYKDGSYIDHKDVPYTGAYGVVLLEGISQMMPMIKETPFNDKTQNNTTLKSWIDDGFLPLIYKGEMMDLSRGRAISRENETSHSASATVMKSLLRLSDAMDDSTKAKYKK…	-	-	﻿ATGAAAACACGTATAGTCAGCTCAGTAACAACAACACTATTGCTAGGTTCCATATTAATGAATCCTGTCGCTAATGCCGCAGATTCTGATATTAATATTAAAACCGGTACTACAGATATTGGAAGCAATACTACAGTAAAAACAGGTGATTTAGTCACTTATGATAAAGAAAATGGCATGCACAAAAAAGTATTTTATAGTTTTATCGATGATAAAAATCACAATAAAAAACTGCTAGTTATTAGAACGAAAGGTACCATTGCTGGTCAATATAGAGTTTATAGCGAAGAAGGTGCTAACAAAAGTGGTTTAGCCTGGCCTTCAGCCTTTAAGGTACAGTTGCAACTACCTGATAATGAAGTAGCTCAAATATCTGATTACTATCCAAGAAATTCGAT…	﻿MKTRIVSSVTTTLLLGSILMNPVANAADSDINIKTGTTDIGSNTTVKTGDLVTYDKENGMHKKVFYSFIDDKNHNKKLLVIRTKGTIAGQYRVYSEEGANKSGLAWPSAFKVQLQLPDNEVAQISDYYPRNSIDTKEYMSTLTYGFNGNVTGDDTGKIGGLIGANVSIGHTLKYVQPDFKTILESPTDKKVGWKVIFNNMVNQNWGPYDRDSWNPVYGNQLFMKTRNGSMKAAENFLDPNKASSLLSSGFSPDFATVITMDRKASKQQTNIDVIYERVRDDYQLHWTSTNWKGTNTKDKWTDRSSERYKIDWEKEEMTN
JP091	SRA: DRR257830	ST5	CC5	ATGACATATAGAATGAAGAAATGGCAAAAATTATCCACCATTACGTTATTAATGGCTGGTGTGATTACTTTGAATGGTGGTGAATTCAGAAGTATTGATAAACATCAAATCGCTGTGGCTGATACGAATGTTCAAACGCCAGATTATGAAAAGTTGAGGAACACATGGTTAGATGTTAACTACGGTTATGATAAGTATGATGAGAAGAATGACGCAATGAAGAAGAAGTTTGATGCTACGGAGAAAGAGGCAGAGAAATTACTCAGTAGCATGAAAACTGAAAGTGGAAGGACTTACTTGTGGGATAGTGCAAAAGATTTAGATAACAAGTCTGCGGATATGACTCGTACCTATCGTAATATTGAGAAAATCGCAGAAGCGATGAGGCATCCTAAAACC…	﻿MTYRMKKWQKLSTITLLMAGVITLNGGEFRSIDKHQIAVADTNVQTPDYEKLRNTWLDVNYGYDKYDEKNDAMKKKFDATEKEAEKLLSSMKTESGRTYLWDSAKDLDNKSADMTRTYRNIEKIAEAMRHPKTTLNTDENKKKVKDALEWLHKNAYGKEPDNKVKELTENFKITDSSKKKALNWWDYEIGTPRSLTNTLILLNDQFSNEEKKKFTAPIKTFAPKSDEILSSVGKAEPAKGGNLVDIAKVKLLESIIEEDKDMMKNSIDSFNKVFTYVQDSATDKERNGFYKDGSYIDHKDVPYTGAYGVVLLEGISQMMPMIKETPFNDKTQNNTTLKSWIDDGFLPLIYKGEMMDLSRGRAISRENETSHSASATVMKSLLRLSDAMDDSTKAKYKK…	-	-	ATGAAAACACGTATAGTCAGCTCAGTAACAACAACACTATTGCTAGGTTCCATATTAATGAATCCTGTCGCTAATGCCGCAGATTCTGATATTAATATTAAAACCGGTACTACAGATATTGGAAGCAATACTACAGTAAAAACAGGTGATTTAGTCACTTATGATAAAGAAAATGGCATGCACAAAAAAGTATTTTATAGTTTTATCGATGATAAAAATCACAATAAAAAACTGCTAGTTATTAGAACGAAAGGTACCATTGCTGGTCAATATAGAGTTTATAGCGAAGAAGGTGCTAACAAAAGTGGTTTAGCCTGGCCTTCAGCCTTTAAGGTACAGTTGCAACTACCTGATAATGAAGTAGCTCAAATATCTGATTACTATCCAAGAAATTCGATT…	﻿MKTRIVSSVTTTLLLGSILMNPVANAADSDINIKTGTTDIGSNTTVKTGDLVTYDKENGMHKKVFYSFIDDKNHNKKLLVIRTKGTIAGQYRVYSEEGANKSGLAWPSAFKVQLQLPDNEVAQISDYYPRNSIDTKEYMSTLTYGFNGNVTGDDTGKIGGLIGANVSIGHTLKYVQPDFKTILESPTDKKVGWKVIFNNMVNQNWGPYDRDSWNPVYGNQLFMKTRNGSMKAAENFLDPNKASSLLSSGFSPDFATVITMDRKASKQQTNIDVIYERVRDDYQLHWTSTNWKGTNTKDKWTDRSSERYKIDWEKEEMTN
Mu50	Assembly: GCA_000009665.1	ST5	CC5	ATGACATATAGAATGAAGAAATGGCAAAAATTATCCACCATTACGTTATTAATGGCTGGTGTGATTACTTTGAATGGTGGTGAATTCAGAAGTATTGATAAACATCAAATCGCTGTGGCTGATACGAATGTTCAAACGCCAGATTATGAAAAGTTGAGGAACACATGGTTAGATGTTAACTACGGTTATGATAAGTATGATGAGAAGAATGACGCAATGAAGAAGAAGTTTGATGCTACGGAGAAAGAGGCAGAGAAATTACTCAGTAGCATGAAAACTGAAAGTGGAAGGACTTACTTGTGGGATAGTGCAAAAGATTTAGATAACAAGTCTGCGGATATGACTCGTACCTATCGTAATATTGAGAAAATCGCAGAAGCGATGAGGCATCCTAAAACC…	﻿MTYRMKKWQKLSTITLLMAGVITLNGGEFRSIDKHQIAVADTNVQTPDYEKLRNTWLDVNYGYDKYDEKNDAMKKKFDATEKEAEKLLSSMKTESGRTYLWDSAKDLDNKSADMTRTYRNIEKIAEAMRHPKTTLNTDENKKKVKDALEWLHKNAYGKEPDNKVKELTENFKITDSSKKKALNWWDYEIGTPRSLTNTLILLNDQFSNEEKKKFTAPIKTFAPKSDEILSSVGKAEPAKGGNLVDIAKVKLLESIIEEDKDMMKNSIDSFNKVFTYVQDSATDKERNGFYKDGSYIDHKDVPYTGAYGVVLLEGISQMMPMIKETPFNDKTQNNTTLKSWIDDGFLPLIYKGEMMDLSRGRAISRENETSHSASATVMKSLLRLSDAMDDSTKAKYKK…	-	-	ATGAAAACACGTATAGTCAGCTCAGTAACAACAACACTATTGCTAGGTTCCATATTAATGAATCCTGTCGCTAATGCCGCAGATTCTGATATTAATATTAAAACCGGTACTACAGATATTGGAAGCAATACTACAGTAAAAACAGGTGATTTAGTCACTTATGATAAAGAAAATGGCATGCACAAAAAAGTATTTTATAGTTTTATCGATGATAAAAATCACAATAAAAAACTGCTAGTTATTAGAACGAAAGGTACCATTGCTGGTCAATATAGAGTTTATAGCGAAGAAGGTGCTAACAAAAGTGGTTTAGCCTGGCCTTCAGCCTTTAAGGTACAGTTGCAACTACCTGATAATGAAGTAGCTCAAATATCTGATTACTATCCAAGAAATTCGATT…	﻿MKTRIVSSVTTTLLLGSILMNPVANAADSDINIKTGTTDIGSNTTVKTGDLVTYDKENGMHKKVFYSFIDDKNHNKKLLVIRTKGTIAGQYRVYSEEGANKSGLAWPSAFKVQLQLPDNEVAQISDYYPRNSIDTKEYMSTLTYGFNGNVTGDDTGKIGGLIGANVSIGHTLKYVQPDFKTILESPTDKKVGWKVIFNNMVNQNWGPYDRDSWNPVYGNQLFMKTRNGSMKAAENFLDPNKASSLLSSGFSPDFATVITMDRKASKQQTNIDVIYERVRDDYQLHWTSTNWKGTNTKDKWTDRSSERYKIDWEKEEMTN
N315	Assembly: GCA_000009645.1	ST5	CC5	ATGACATATAGAATGAAGAAATGGCAAAAATTATCCACCATTACGTTATTAATGGCTGGTGTGATTACTTTGAATGGTGGTGAATTCAGAAGTATTGATAAACATCAAATCGCTGTGGCTGATACGAATGTTCAAACGCCAGATTATGAAAAGTTGAGGAACACATGGTTAGATGTTAACTACGGTTATGATAAGTATGATGAGAAGAATGACGCAATGAAGAAGAAGTTTGATGCTACGGAGAAAGAGGCAGAGAAATTACTCAGTAGCATGAAAACTGAAAGTGGAAGGACTTACTTGTGGGATAGTGCAAAAGATTTAGATAACAAGTCTGCGGATATGACTCGTACCTATCGTAATATTGAGAAAATCGCAGAAGCGATGAGGCATCCTAAAACC…	﻿MTYRMKKWQKLSTITLLMAGVITLNGGEFRSIDKHQIAVADTNVQTPDYEKLRNTWLDVNYGYDKYDEKNDAMKKKFDATEKEAEKLLSSMKTESGRTYLWDSAKDLDNKSADMTRTYRNIEKIAEAMRHPKTTLNTDENKKKVKDALEWLHKNAYGKEPDNKVKELTENFKITDSSKKKALNWWDYEIGTPRSLTNTLILLNDQFSNEEKKKFTAPIKTFAPKSDEILSSVGKAEPAKGGNLVDIAKVKLLESIIEEDKDMMKNSIDSFNKVFTYVQDSATDKERNGFYKDGSYIDHKDVPYTGAYGVVLLEGISQMMPMIKETPFNDKTQNNTTLKSWIDDGFLPLIYKGEMMDLSRGRAISRENETSHSASATVMKSLLRLSDAMDDSTKAKYKK…	-	-	ATGAAAACACGTATAGTCAGCTCAGTAACAACAACACTATTGCTAGGTTCCATATTAATGAATCCTGTCGCTAATGCCGCAGATTCTGATATTAATATTAAAACCGGTACTACAGATATTGGAAGCAATACTACAGTAAAAACAGGTGATTTAGTCACTTATGATAAAGAAAATGGCATGCACAAAAAAGTATTTTATAGTTTTATCGATGATAAAAATCACAATAAAAAACTGCTAGTTATTAGAACGAAAGGTACCATTGCTGGTCAATATAGAGTTTATAGCGAAGAAGGTGCTAACAAAAGTGGTTTAGCCTGGCCTTCAGCCTTTAAGGTACAGTTGCAACTACCTGATAATGAAGTAGCTCAAATATCTGATTACTATCCAAGAAATTCGATT…	﻿MKTRIVSSVTTTLLLGSILMNPVANAADSDINIKTGTTDIGSNTTVKTGDLVTYDKENGMHKKVFYSFIDDKNHNKKLLVIRTKGTIAGQYRVYSEEGANKSGLAWPSAFKVQLQLPDNEVAQISDYYPRNSIDTKEYMSTLTYGFNGNVTGDDTGKIGGLIGANVSIGHTLKYVQPDFKTILESPTDKKVGWKVIFNNMVNQNWGPYDRDSWNPVYGNQLFMKTRNGSMKAAENFLDPNKASSLLSSGFSPDFATVITMDRKASKQQTNIDVIYERVRDDYQLHWTSTNWKGTNTKDKWTDRSSERYKIDWEKEEMTN
JP177	SRA: DRR257914	ST764	CC5	ATGACATATAGAATGAAGAAATGGCAAAAATTATCCACCATTACGTTATTAATGGCTGGTGTGATTACTTTGAATGGTGGTGAATTCAGAAGTATTGATAAACATCAAATCGCTGTGGCTGATACGAATGTTCAAACGCCAGATTATGAAAAGTTGAGGAACACATGGTTAGATGTTAACTACGGTTATGATAAGTATGATGAGAAGAATGACGCAATGAAGAAGAAGTTTGATGCTACGGAGAAAGAGGCAGAGAAATTACTCAGTAGCATGAAAACTGAAAGTGGAAGGACTTACTTGTGGGATAGTGCAAAAGATTTAGATAACAAGTCTGCGGATATGACTCGTACCTATCGTAATATTGAGAAAATCGCAGAAGCGATGAGGCATCCTAAAACC…	﻿MTYRMKKWQKLSTITLLMAGVITLNGGEFRSIDKHQIAVADTNVQTPDYEKLRNTWLDVNYGYDKYDEKNDAMKKKFDATEKEAEKLLSSMKTESGRTYLWDSAKDLDNKSADMTRTYRNIEKIAEAMRHPKTTLNTDENKKKVKDALEWLHKNAYGKEPDNKVKELTENFKITDSSKKKALNWWDYEIGTPRSLTNTLILLNDQFSNEEKKKFTAPIKTFAPKSDEILSSVGKAEPAKGGNLVDIAKVKLLESIIEEDKDMMKNSIDSFNKVFTYVQDSATDKERNGFYKDGSYIDHKDVPYTGAYGVVLLEGISQMMPMIKETPFNDKTQNNTTLKSWIDDGFLPLIYKGEMMDLSRGRAISRENETSHSASATVMKSLLRLSDAMDDSTKAKYKK…	-	-	ATGAAAACACGTATAGTCAGCTCAGTAACAACAACACTATTGCTAGGTTCCATATTAATGAATCCTGTCGCTAATGCCGCAGATTCTGATATTAATATTAAAACCGGTACTACAGATATTGGAAGCAATACTACAGTAAAAACAGGTGATTTAGTCACTTATGATAAAGAAAATGGCATGCACAAAAAAGTATTTTATAGTTTTATCGATGATAAAAATCACAATAAAAAACTGCTAGTTATTAGAACGAAAGGTACCATTGCTGGTCAATATAGAGTTTATAGCGAAGAAGGTGCTAACAAAAGTGGTTTAGCCTGGCCTTCAGCCTTTAAGGTACAGTTGCAACTACCTGATAATGAAGTAGCTCAAATATCTGATTACTATCCAAGAAATTCGATT…	﻿MKTRIVSSVTTTLLLGSILMNPVANAADSDINIKTGTTDIGSNTTVKTGDLVTYDKENGMHKKVFYSFIDDKNHNKKLLVIRTKGTIAGQYRVYSEEGANKSGLAWPSAFKVQLQLPDNEVAQISDYYPRNSIDTKEYMSTLTYGFNGNVTGDDTGKIGGLIGANVSIGHTLKYVQPDFKTILESPTDKKVGWKVIFNNMVNQNWGPYDRDSWNPVYGNQLFMKTRNGSMKAAENFLDPNKASSLLSSGFSPDFATVITMDRKASKQQTNIDVIYERVRDDYQLHWTSTNWKGTNTKDKWTDRSSERYKIDWEKEEMTN
JP132	SRA: DRR257869	ST764	CC5	ATGACATATAGAATGAAGAAATGGCAAAAATTATCCACCATTACGTTATTAATGGCTGGTGTGATTACTTTGAATGGTGGTGAATTCAGAAGTATTGATAAACATCAAATCGCTGTGGCTGATACGAATGTTCAAACGCCAGATTATGAAAAGTTGAGGAACACATGGTTAGATGTTAACTACGGTTATGATAAGTATGATGAGAAGAATGACGCAATGAAGAAGAAGTTTGATGCTACGGAGAAAGAGGCAGAGAAATTACTCAGTAGCATGAAAACTGAAAGTGGAAGGACTTACTTGTGGGATAGTGCAAAAGATTTAGATAACAAGTCTGCGGATATGACTCGTACCTATCGTAATATTGAGAAAATCGCAGAAGCGATGAGGCATCCTAAAACC…	﻿MTYRMKKWQKLSTITLLMAGVITLNGGEFRSIDKHQIAVADTNVQTPDYEKLRNTWLDVNYGYDKYDEKNDAMKKKFDATEKEAEKLLSSMKTESGRTYLWDSAKDLDNKSADMTRTYRNIEKIAEAMRHPKTTLNTDENKKKVKDALEWLHKNAYGKEPDNKVKELTENFKITDSSKKKALNWWDYEIGTPRSLTNTLILLNDQFSNEEKKKFTAPIKTFAPKSDEILSSVGKAEPAKGGNLVDIAKVKLLESIIEEDKDMMKNSIDSFNKVFTYVQDSATDKERNGFYKDGSYIDHKDVPYTGAYGVVLLEGISQMMPMIKETPFNDKTQNNTTLKSWIDDGFLPLIYKGEMMDLSRGRAISRENETSHSASATVMKSLLRLSDAMDDSTKAKYKK…	-	-	ATGAAAACACGTATAGTCAGCTCAGTAACAACAACACTATTGCTAGGTTCCATATTAATGAATCCTGTCGCTAATGCCGCAGATTCTGATATTAATATTAAAACCGGTACTACAGATATTGGAAGCAATACTACAGTAAAAACAGGTGATTTAGTCACTTATGATAAAGAAAATGGCATGCACAAAAAAGTATTTTATAGTTTTATCGATGATAAAAATCACAATAAAAAACTGCTAGTTATTAGAACGAAAGGTACCATTGCTGGTCAATATAGAGTTTATAGCGAAGAAGGTGCTAACAAAAGTGGTTTAGCCTGGCCTTCAGCCTTTAAGGTACAGTTGCAACTACCTGATAATGAAGTAGCTCAAATATCTGATTACTATCCAAGAAATTCGATT…	﻿MKTRIVSSVTTTLLLGSILMNPVANAADSDINIKTGTTDIGSNTTVKTGDLVTYDKENGMHKKVFYSFIDDKNHNKKLLVIRTKGTIAGQYRVYSEEGANKSGLAWPSAFKVQLQLPDNEVAQISDYYPRNSIDTKEYMSTLTYGFNGNVTGDDTGKIGGLIGANVSIGHTLKYVQPDFKTILESPTDKKVGWKVIFNNMVNQNWGPYDRDSWNPVYGNQLFMKTRNGSMKAAENFLDPNKASSLLSSGFSPDFATVITMDRKASKQQTNIDVIYERVRDDYQLHWTSTNWKGTNTKDKWTDRSSERYKIDWEKEEMTN
JP139	SRA: DRR257876	ST764	CC5	ATGACATATAGAATGAAGAAATGGCAAAAATTATCCACCATTACGTTATTAATGGCTGGTGTGATTACTTTGAATGGTGGTGAATTCAGAAGTATTGATAAACATCAAATCGCTGTGGCTGATACGAATGTTCAAACGCCAGATTATGAAAAGTTGAGGAACACATGGTTAGATGTTAACTACGGTTATGATAAGTATGATGAGAAGAATGACGCAATGAAGAAGAAGTTTGATGCTACGGAGAAAGAGGCAGAGAAATTACTCAGTAGCATGAAAACTGAAAGTGGAAGGACTTACTTGTGGGATAGTGCAAAAGATTTAGATAACAAGTCTGCGGATATGACTCGTACCTATCGTAATATTGAGAAAATCGCAGAAGCGATGAGGCATCCTAAAACC…	﻿MTYRMKKWQKLSTITLLMAGVITLNGGEFRSIDKHQIAVADTNVQTPDYEKLRNTWLDVNYGYDKYDEKNDAMKKKFDATEKEAEKLLSSMKTESGRTYLWDSAKDLDNKSADMTRTYRNIEKIAEAMRHPKTTLNTDENKKKVKDALEWLHKNAYGKEPDNKVKELTENFKITDSSKKKALNWWDYEIGTPRSLTNTLILLNDQFSNEEKKKFTAPIKTFAPKSDEILSSVGKAEPAKGGNLVDIAKVKLLESIIEEDKDMMKNSIDSFNKVFTYVQDSATDKERNGFYKDGSYIDHKDVPYTGAYGVVLLEGISQMMPMIKETPFNDKTQNNTTLKSWIDDGFLPLIYKGEMMDLSRGRAISRENETSHSASATVMKSLLRLSDAMDDSTKAKYKK…	-	-	ATGAAAACACGTATAGTCAGCTCAGTAACAACAACACTATTGCTAGGTTCCATATTAATGAATCCTGTCGCTAATGCCGCAGATTCTGATATTAATATTAAAACCGGTACTACAGATATTGGAAGCAATACTACAGTAAAAACAGGTGATTTAGTCACTTATGATAAAGAAAATGGCATGCACAAAAAAGTATTTTATAGTTTTATCGATGATAAAAATCACAATAAAAAACTGCTAGTTATTAGAACGAAAGGTACCATTGCTGGTCAATATAGAGTTTATAGCGAAGAAGGTGCTAACAAAAGTGGTTTAGCCTGGCCTTCAGCCTTTAAGGTACAGTTGCAACTACCTGATAATGAAGTAGCTCAAATATCTGATTACTATCCAAGAAATTCGATT…	﻿MKTRIVSSVTTTLLLGSILMNPVANAADSDINIKTGTTDIGSNTTVKTGDLVTYDKENGMHKKVFYSFIDDKNHNKKLLVIRTKGTIAGQYRVYSEEGANKSGLAWPSAFKVQLQLPDNEVAQISDYYPRNSIDTKEYMSTLTYGFNGNVTGDDTGKIGGLIGANVSIGHTLKYVQPDFKTILESPTDKKVGWKVIFNNMVNQNWGPYDRDSWNPVYGNQLFMKTRNGSMKAAENFLDPNKASSLLSSGFSPDFATVITMDRKASKQQTNIDVIYERVRDDYQLHWTSTNWKGTNTKDKWTDRSSERYKIDWEKEEMTN
KUH180062	Assembly: GCA_008620055.1	ST764	CC5	ATGACATATAGAATGAAGAAATGGCAAAAATTATCCACCATTACGTTATTAATGGCTGGTGTGATTACTTTGAATGGTGGTGAATTCAGAAGTATTGATAAACATCAAATCGCTGTGGCTGATACGAATGTTCAAACGCCAGATTATGAAAAGTTGAGGAACACATGGTTAGATGTTAACTACGGTTATGATAAGTATGATGAGAAGAATGACGCAATGAAGAAGAAGTTTGATGCTACGGAGAAAGAGGCAGAGAAATTACTCAGTAGCATGAAAACTGAAAGTGGAAGGACTTACTTGTGGGATAGTGCAAAAGATTTAGATAACAAGTCTGCGGATATGACTCGTACCTATCGTAATATTGAGAAAATCGCAGAAGCGATGAGGCATCCTAAAACC…	﻿MTYRMKKWQKLSTITLLMAGVITLNGGEFRSIDKHQIAVADTNVQTPDYEKLRNTWLDVNYGYDKYDEKNDAMKKKFDATEKEAEKLLSSMKTESGRTYLWDSAKDLDNKSADMTRTYRNIEKIAEAMRHPKTTLNTDENKKKVKDALEWLHKNAYGKEPDNKVKELTENFKITDSSKKKALNWWDYEIGTPRSLTNTLILLNDQFSNEEKKKFTAPIKTFAPKSDEILSSVGKAEPAKGGNLVDIAKVKLLESIIEEDKDMMKNSIDSFNKVFTYVQDSATDKERNGFYKDGSYIDHKDVPYTGAYGVVLLEGISQMMPMIKETPFNDKTQNNTTLKSWIDDGFLPLIYKGEMMDLSRGRAISRENETSHSASATVMKSLLRLSDAMDDSTKAKYKK…	-	-	ATGAAAACACGTATAGTCAGCTCAGTAACAACAACACTATTGCTAGGTTCCATATTAATGAATCCTGTCGCTAATGCCGCAGATTCTGATATTAATATTAAAACCGGTACTACAGATATTGGAAGCAATACTACAGTAAAAACAGGTGATTTAGTCACTTATGATAAAGAAAATGGCATGCACAAAAAAGTATTTTATAGTTTTATCGATGATAAAAATCACAATAAAAAACTGCTAGTTATTAGAACGAAAGGTACCATTGCTGGTCAATATAGAGTTTATAGCGAAGAAGGTGCTAACAAAAGTGGTTTAGCCTGGCCTTCAGCCTTTAAGGTACAGTTGCAACTACCTGATAATGAAGTAGCTCAAATATCTGATTACTATCCAAGAAATTCGATT…	﻿MKTRIVSSVTTTLLLGSILMNPVANAADSDINIKTGTTDIGSNTTVKTGDLVTYDKENGMHKKVFYSFIDDKNHNKKLLVIRTKGTIAGQYRVYSEEGANKSGLAWPSAFKVQLQLPDNEVAQISDYYPRNSIDTKEYMSTLTYGFNGNVTGDDTGKIGGLIGANVSIGHTLKYVQPDFKTILESPTDKKVGWKVIFNNMVNQNWGPYDRDSWNPVYGNQLFMKTRNGSMKAAENFLDPNKASSLLSSGFSPDFATVITMDRKASKQQTNIDVIYERVRDDYQLHWTSTNWKGTNTKDKWTDRSSERYKIDWEKEEMTN
KUN1163	Assembly: GCA_008619075.1	ST764	CC5	ATGACATATAGAATGAAGAAATGGCAAAAATTATCCACCATTACGTTATTAATGGCTGGTGTGATTACTTTGAATGGTGGTGAATTCAGAAGTATTGATAAACATCAAATCGCTGTGGCTGATACGAATGTTCAAACGCCAGATTATGAAAAGTTGAGGAACACATGGTTAGATGTTAACTACGGTTATGATAAGTATGATGAGAAGAATGACGCAATGAAGAAGAAGTTTGATGCTACGGAGAAAGAGGCAGAGAAATTACTCAGTAGCATGAAAACTGAAAGTGGAAGGACTTACTTGTGGGATAGTGCAAAAGATTTAGATAACAAGTCTGCGGATATGACTCGTACCTATCGTAATATTGAGAAAATCGCAGAAGCGATGAGGCATCCTAAAACC…	﻿MTYRMKKWQKLSTITLLMAGVITLNGGEFRSIDKHQIAVADTNVQTPDYEKLRNTWLDVNYGYDKYDEKNDAMKKKFDATEKEAEKLLSSMKTESGRTYLWDSAKDLDNKSADMTRTYRNIEKIAEAMRHPKTTLNTDENKKKVKDALEWLHKNAYGKEPDNKVKELTENFKITDSSKKKALNWWDYEIGTPRSLTNTLILLNDQFSNEEKKKFTAPIKTFAPKSDEILSSVGKAEPAKGGNLVDIAKVKLLESIIEEDKDMMKNSIDSFNKVFTYVQDSATDKERNGFYKDGSYIDHKDVPYTGAYGVVLLEGISQMMPMIKETPFNDKTQNNTTLKSWIDDGFLPLIYKGEMMDLSRGRAISRENETSHSASATVMKSLLRLSDAMDDSTKAKYKK…	-	-	ATGAAAACACGTATAGTCAGCTCAGTAACAACAACACTATTGCTAGGTTCCATATTAATGAATCCTGTCGCTAATGCCGCAGATTCTGATATTAATATTAAAACCGGTACTACAGATATTGGAAGCAATACTACAGTAAAAACAGGTGATTTAGTCACTTATGATAAAGAAAATGGCATGCACAAAAAAGTATTTTATAGTTTTATCGATGATAAAAATCACAATAAAAAACTGCTAGTTATTAGAACGAAAGGTACCATTGCTGGTCAATATAGAGTTTATAGCGAAGAAGGTGCTAACAAAAGTGGTTTAGCCTGGCCTTCAGCCTTTAAGGTACAGTTGCAACTACCTGATAATGAAGTAGCTCAAATATCTGATTACTATCCAAGAAATTCGATT…	﻿MKTRIVSSVTTTLLLGSILMNPVANAADSDINIKTGTTDIGSNTTVKTGDLVTYDKENGMHKKVFYSFIDDKNHNKKLLVIRTKGTIAGQYRVYSEEGANKSGLAWPSAFKVQLQLPDNEVAQISDYYPRNSIDTKEYMSTLTYGFNGNVTGDDTGKIGGLIGANVSIGHTLKYVQPDFKTILESPTDKKVGWKVIFNNMVNQNWGPYDRDSWNPVYGNQLFMKTRNGSMKAAENFLDPNKASSLLSSGFSPDFATVITMDRKASKQQTNIDVIYERVRDDYQLHWTSTNWKGTNTKDKWTDRSSERYKIDWEKEEMTN
NCTC13142	Assembly: GCA_900635245.1	ST22	CC22	ATGACATATAGAATGAAGAAATGGCAAAAAATATCTACCATTACGTTATTAATGGCTGGTGTGATTACTTTTAATGATAGTGAATTCAGAAGTGTTGATAAACATCAAATCGCTGTGGCTGATACGAATGTTCAAACGACAGATTATGAAAAGTTGAGGAACACATGGCTGAACGTTAACTACGGTTATAATCAGTATGATGAGAATAATGATGCAATGAAAAAGAAGTTTGAGGCTACGGAGAAAGAGGCGACGAATTTACTAAGTAGCATGAAAACTGAAAGTGATAGGAAATACTTGTGGGAAAACTCAAAAGATTTAGATACGAAGTCTGCGGATATGACTCGTACCTATCGTAATATTGAGAAAATCGCAGAAGCGATGAAGCATAAAAATACT…	﻿MTYRMKKWQKISTITLLMAGVITFNDSEFRSVDKHQIAVADTNVQTTDYEKLRNTWLNVNYGYNQYDENNDAMKKKFEATEKEATNLLSSMKTESDRKYLWENSKDLDTKSADMTRTYRNIEKIAEAMKHKNTKLNTPDNKNKVKDALEWLHKNAYGKEPTDKVKELTENFKNKTSRNTNLNWWDYEIGTPRALTNTLILLNGDISSDEKKKYTAPIKTFAPESDKILSSVGQPEQAKGGNLVDIAKVKLLESIIEEDTTMMKESIDAFNKVFTYVQSNATGKERNGFYKDGSYIDHQDVPYTGAYGVVLLEGISQMMPMIKETSFKDSNQNDTTLKSWIDEGFMPLIYKGEMMDLSRGRAISRENETSHSVSATVMKSLLRLSDAMDDSTKAKYKQI…	-	-	ATGAAAACACGTATAGTCAGCTCAGTAACAACAACACTATTGCTAGGTTCCATATTAATGAATCCTGTCGCTAATGCCGCAGATTCTGATATTAATATTAAAACCGGTACTACAGATATAGGAAGCAATACTATAGTAAAAACAGGTGATTTAGTCACTTATGATAAAGAAAATGGCATGCACAAAAAAGTATTTTATAGTTTTATCGATGATAAAAATCACAATAAAAAAATATTAGTCATCAGAACGAAAGGTACCATTGCTGGTCAGTATAGAGTTTATAGCGAAGAAGGCGCTAATAAAAGTGGTTTAGCCTGGCCTTCAGCCTTTAAGGTACAGTTGCAACTACCTGATAATGAAGTAGCACAAATTTCTGATTACTATCCTAGAAATTCAATT…	﻿MKTRIVSSVTTTLLLGSILMNPVANAADSDINIKTGTTDIGSNTIVKTGDLVTYDKENGMHKKVFYSFIDDKNHNKKILVIRTKGTIAGQYRVYSEEGANKSGLAWPSAFKVQLQLPDNEVAQISDYYPRNSIDTKEYMSTLTYGFNGNVTGDDSGKIGGLIGANVSIGHTLKYVQPDFKTILESPTDKKVGWKVIFNNMVNQNWGPYDRDSWNPVYGNQLFMKTRNGSMKAADNFLDPNKASSLLSSGFSPDFATVITMDRKATKQQSNIDVIYERVRDDYQLHWTSTNWKGTNTKDKWTDRSSERYKIDWEKEEMTN
NCTC13616	Assembly: GCA_900635905.1	ST22	CC22	ATGACATATAGAATGAAGAAATGGCAAAAAATATCTACCATTACGTTATTAATGGCTGGTGTGATTACTTTTAATGATAGTGAATTCAGAAGTGTTGATAAACATCAAATCGCTGTGGCTGATACGAATGTTCAAACGACAGATTATGAAAAGTTGAGGAACACATGGCTGAACGTTAACTACGGTTATAATCAGTATGATGAGAATAATGATGCAATGAAAAAGAAGTTTGAGGCTACGGAGAAAGAGGCGACGAATTTACTAAGTAGCATGAAAACTGAAAGTGATAGGAAATACTTGTGGGAAAACTCAAAAGATTTAGATACGAAGTCTGCGGATATGACTCGTACCTATCGTAATATTGAGAAAATCGCAGAAGCGATGAAGCATAAAAATACT…	﻿MTYRMKKWQKISTITLLMAGVITFNDSEFRSVDKHQIAVADTNVQTTDYEKLRNTWLNVNYGYNQYDENNDAMKKKFEATEKEATNLLSSMKTESDRKYLWENSKDLDTKSADMTRTYRNIEKIAEAMKHKNTKLNTPDNKNKVKDALEWLHKNAYGKEPTDKVKELTENFKNKTSRNTNLNWWDYEIGTPRALTNTLILLNGDISSDEKKKYTAPIKTFAPESDKILSSVGQPEQAKGGNLVDIAKVKLLESIIEEDTTMMKESIDAFNKVFTYVQSNATGKERNGFYKDGSYIDHQDVPYTGAYGVVLLEGISQMMPMIKETSFKDSNQNDTTLKSWIDEGFMPLIYKGEMMDLSRGRAISRENETSHSVSATVMKSLLRLSDAMDDSTKAKYKQI…	-	-	ATGAAAACACGTATAGTCAGCTCAGTAACAACAACACTATTGCTAGGTTCCATATTAATGAATCCTGTCGCTAATGCCGCAGATTCTGATATTAATATTAAAACCGGTACTACAGATATAGGAAGCAATACTATAGTAAAAACAGGTGATTTAGTCACTTATGATAAAGAAAATGGCATGCACAAAAAAGTATTTTATAGTTTTATCGATGATAAAAATCACAATAAAAAAATATTAGTCATCAGAACGAAAGGTACCATTGCTGGTCAGTATAGAGTTTATAGCGAAGAAGGCGCTAATAAAAGTGGTTTAGCCTGGCCTTCAGCCTTTAAGGTACAGTTGCAACTACCTGATAATGAAGTAGCACAAATTTCTGATTACTATCCTAGAAATTCAATT…	﻿MKTRIVSSVTTTLLLGSILMNPVANAADSDINIKTGTTDIGSNTIVKTGDLVTYDKENGMHKKVFYSFIDDKNHNKKILVIRTKGTIAGQYRVYSEEGANKSGLAWPSAFKVQLQLPDNEVAQISDYYPRNSIDTKEYMSTLTYGFNGNVTGDDSGKIGGLIGANVSIGHTLKYVQPDFKTILESPTDKKVGWKVIFNNMVNQNWGPYDRDSWNPVYGNQLFMKTRNGSMKAADNFLDPNKASSLLSSGFSPDFATVITMDRKATKQQSNIDVIYERVRDDYQLHWTSTNWKGTNTKDKWTDRSSERYKIDWEKEEMTN
NRS271	Assembly: GCA_001018835.2	ST22	CC22	ATGACATATAGAATGAAGAAATGGCAAAAAATATCTACCATTACGTTATTAATGGCTGGTGTGATTACTTTTAATGATAGTGAATTCAGAAGTGTTGATAAACATCAAATCGCTGTGGCTGATACGAATGTTCAAACGACAGATTATGAAAAGTTGAGGAACACATGGCTGAACGTTAACTACGGTTATAATCAGTATGATGAGAATAATGATGCAATGAAAAAGAAGTTTGAGGCTACGGAGAAAGAGGCGACGAATTTACTAAGTAGCATGAAAACTGAAAGTGATAGGAAATACTTGTGGGAAAACTCAAAAGATTTAGATACGAAGTCTGCGGATATGACTCGTACCTATCGTAATATTGAGAAAATCGCAGAAGCGATGAAGCATAAAAATACT…	﻿MTYRMKKWQKISTITLLMAGVITFNDSEFRSVDKHQIAVADTNVQTTDYEKLRNTWLNVNYGYNQYDENNDAMKKKFEATEKEATNLLSSMKTESDRKYLWENSKDLDTKSADMTRTYRNIEKIAEAMKHKNTKLNTPDNKNKVKDALEWLHKNAYGKEPTDKVKELTENFKNKTSRNTNLNWWDYEIGTPRALTNTLILLNGDISSDEKKKYTAPIKTFAPESDKILSSVGQPEQAKGGNLVDIAKVKLLESIIEEDTTMMKESIDAFNKVFTYVQSNATGKERNGFYKDGSYIDHQDVPYTGAYGVVLLEGISQMMPMIKETSFKDSNQNDTTLKSWIDEGFMPLIYKGEMMDLSRGRAISRENETSHSVSATVMKSLLRLSDAMDDSTKAKYKQI…	-	-	ATGAAAACACGTATAGTCAGCTCAGTAACAACAACACTATTGCTAGGTTCCATATTAATGAATCCTGTCGCTAATGCCGCAGATTCTGATATTAATATTAAAACCGGTACTACAGATATAGGAAGCAATACTATAGTAAAAACAGGTGATTTAGTCACTTATGATAAAGAAAATGGCATGCACAAAAAAGTATTTTATAGTTTTATCGATGATAAAAATCACAATAAAAAAATATTAGTCATCAGAACGAAAGGTACCATTGCTGGTCAGTATAGAGTTTATAGCGAAGAAGGCGCTAATAAAAGTGGTTTAGCCTGGCCTTCAGCCTTTAAGGTACAGTTGCAACTACCTGATAATGAAGTAGCACAAATTTCTGATTACTATCCTAGAAATTCAATT…	﻿MKTRIVSSVTTTLLLGSILMNPVANAADSDINIKTGTTDIGSNTIVKTGDLVTYDKENGMHKKVFYSFIDDKNHNKKILVIRTKGTIAGQYRVYSEEGANKSGLAWPSAFKVQLQLPDNEVAQISDYYPRNSIDTKEYMSTLTYGFNGNVTGDDSGKIGGLIGANVSIGHTLKYVQPDFKTILESPTDKKVGWKVIFNNMVNQNWGPYDRDSWNPVYGNQLFMKTRNGSMKAADNFLDPNKASSLLSSGFSPDFATVITMDRKATKQQSNIDVIYERVRDDYQLHWTSTNWKGTNTKDKWTDRSSERYKIDWEKEEMTN
H-EMRSA-15	Assembly: GCA_000695215.1	ST22	CC22	ATGACATATAGAATGAAGAAATGGCAAAAAATATCTACCATTACGTTATTAATGGCTGGTGTGATTACTTTTAATGATAGTGAATTCAGAAGTGTTGATAAACATCAAATCGCTGTGGCTGATACGAATGTTCAAACGACAGATTATGAAAAGTTGAGGAACACATGGCTGAACGTTAACTACGGTTATAATCAGTATGATGAGAATAATGATGCAATGAAAAAGAAGTTTGAGGCTACGGAGAAAGAGGCGACGAATTTACTAAGTAGCATGAAAACTGAAAGTGATAGGAAATACTTGTGGGAAAACTCAAAAGATTTAGATACGAAGTCTGCGGATATGACTCGTACCTATCGTAATATTGAGAAAATCGCAGAAGCGATGAAGCATAAAAATACT…	﻿MTYRMKKWQKISTITLLMAGVITFNDSEFRSVDKHQIAVADTNVQTTDYEKLRNTWLNVNYGYNQYDENNDAMKKKFEATEKEATNLLSSMKTESDRKYLWENSKDLDTKSADMTRTYRNIEKIAEAMKHKNTKLNTPDNKNKVKDALEWLHKNAYGKEPTDKVKELTENFKNKTSRNTNLNWWDYEIGTPRALTNTLILLNGDISSDEKKKYTAPIKTFAPESDKILSSVGQPEQAKGGNLVDIAKVKLLESIIEEDTTMMKESIDAFNKVFTYVQSNATGKERNGFYKDGSYIDHQDVPYTGAYGVVLLEGISQMMPMIKETSFKDSNQNDTTLKSWIDEGFMPLIYKGEMMDLSRGRAISRENETSHSVSATVMKSLLRLSDAMDDSTKAKYKQI…	-	-	ATGAAAACACGTATAGTCAGCTCAGTAACAACAACACTATTGCTAGGTTCCATATTAATGAATCCTGTCGCTAATGCCGCAGATTCTGATATTAATATTAAAACCGGTACTACAGATATAGGAAGCAATACTATAGTAAAAACAGGTGATTTAGTCACTTATGATAAAGAAAATGGCATGCACAAAAAAGTATTTTATAGTTTTATCGATGATAAAAATCACAATAAAAAAATATTAGTCATCAGAACGAAAGGTACCATTGCTGGTCAGTATAGAGTTTATAGCGAAGAAGGCGCTAATAAAAGTGGTTTAGCCTGGCCTTCAGCCTTTAAGGTACAGTTGCAACTACCTGATAATGAAGTAGCACAAATTTCTGATTACTATCCTAGAAATTCAATT…	﻿MKTRIVSSVTTTLLLGSILMNPVANAADSDINIKTGTTDIGSNTIVKTGDLVTYDKENGMHKKVFYSFIDDKNHNKKILVIRTKGTIAGQYRVYSEEGANKSGLAWPSAFKVQLQLPDNEVAQISDYYPRNSIDTKEYMSTLTYGFNGNVTGDDSGKIGGLIGANVSIGHTLKYVQPDFKTILESPTDKKVGWKVIFNNMVNQNWGPYDRDSWNPVYGNQLFMKTRNGSMKAADNFLDPNKASSLLSSGFSPDFATVITMDRKATKQQSNIDVIYERVRDDYQLHWTSTNWKGTNTKDKWTDRSSERYKIDWEKEEMTN
HO 5096 0412	Assembly: GCA_000284535.1	ST22	CC22	ATGACATATAGAATGAAGAAATGGCAAAAAATATCTACCATTACGTTATTAATGGCTGGTGTGATTACTTTTAATGATAGTGAATTCAGAAGTGTTGATAAACATCAAATCGCTGTGGCTGATACGAATGTTCAAACGACAGATTATGAAAAGTTGAGGAACACATGGCTGAACGTTAACTACGGTTATAATCAGTATGATGAGAATAATGATGCAATGAAAAAGAAGTTTGAGGCTACGGAGAAAGAGGCGACGAATTTACTAAGTAGCATGAAAACTGAAAGTGATAGGAAATACTTGTGGGAAAACTCAAAAGATTTAGATACGAAGTCTGCGGATATGACTCGTACCTATCGTAATATTGAGAAAATCGCAGAAGCGATGAAGCATAAAAATACT…	﻿MTYRMKKWQKISTITLLMAGVITFNDSEFRSVDKHQIAVADTNVQTTDYEKLRNTWLNVNYGYNQYDENNDAMKKKFEATEKEATNLLSSMKTESDRKYLWENSKDLDTKSADMTRTYRNIEKIAEAMKHKNTKLNTPDNKNKVKDALEWLHKNAYGKEPTDKVKELTENFKNKTSRNTNLNWWDYEIGTPRALTNTLILLNGDISSDEKKKYTAPIKTFAPESDKILSSVGQPEQAKGGNLVDIAKVKLLESIIEEDTTMMKESIDAFNKVFTYVQSNATGKERNGFYKDGSYIDHQDVPYTGAYGVVLLEGISQMMPMIKETSFKDSNQNDTTLKSWIDEGFMPLIYKGEMMDLSRGRAISRENETSHSVSATVMKSLLRLSDAMDDSTKAKYKQI…	-	-	ATGAAAACACGTATAGTCAGCTCAGTAACAACAACACTATTGCTAGGTTCCATATTAATGAATCCTGTCGCTAATGCCGCAGATTCTGATATTAATATTAAAACCGGTACTACAGATATAGGAAGCAATACTATAGTAAAAACAGGTGATTTAGTCACTTATGATAAAGAAAATGGCATGCACAAAAAAGTATTTTATAGTTTTATCGATGATAAAAATCACAATAAAAAAATATTAGTCATCAGAACGAAAGGTACCATTGCTGGTCAGTATAGAGTTTATAGCGAAGAAGGCGCTAATAAAAGTGGTTTAGCCTGGCCTTCAGCCTTTAAGGTACAGTTGCAACTACCTGATAATGAAGTAGCACAAATTTCTGATTACTATCCTAGAAATTCAATT…	﻿MKTRIVSSVTTTLLLGSILMNPVANAADSDINIKTGTTDIGSNTIVKTGDLVTYDKENGMHKKVFYSFIDDKNHNKKILVIRTKGTIAGQYRVYSEEGANKSGLAWPSAFKVQLQLPDNEVAQISDYYPRNSIDTKEYMSTLTYGFNGNVTGDDSGKIGGLIGANVSIGHTLKYVQPDFKTILESPTDKKVGWKVIFNNMVNQNWGPYDRDSWNPVYGNQLFMKTRNGSMKAADNFLDPNKASSLLSSGFSPDFATVITMDRKATKQQSNIDVIYERVRDDYQLHWTSTNWKGTNTKDKWTDRSSERYKIDWEKEEMTN
TW20	Assembly: GCA_000027045.1	ST239	CC8	ATGACATATAGAATAAAGAAATGGCAAAAATTATCCACCATTACGTTATTAATGGCTGGTGTGATTACTTTGAATGGTGGTGAATTCAGAAGTGTTGATAAACATCAAATCGCTGTGGCTGATACGAATGTTCAAACGCCAGATTATGAAAAATTGAGGAACACATGGCTGGACGTTAACTATGGTTATGATAAGTATGATGAGAATAATCCAGATATGAAGAAGAAGTTTGATGCTACAGAGAAAGAGGCGACGAATTTACTCAAGGAAATGAAAACTGAAAGTGGTAGGAAATACTTGTGGTCAGGAGCGGAAACCCTTGAAACTAATTCTTCTCATATGACTCGTACCTATCGTAATATTGAGAAAATCGCAGAAGCGATGAGGAATCCTAAAACC…	﻿MTYRIKKWQKLSTITLLMAGVITLNGGEFRSVDKHQIAVADTNVQTPDYEKLRNTWLDVNYGYDKYDENNPDMKKKFDATEKEATNLLKEMKTESGRKYLWSGAETLETNSSHMTRTYRNIEKIAEAMRNPKTTLNTDENKKKVKDALEWLHKNAYGKEPDKKVKELSENFTKTTGKNTNLNWWDYEIGTPKSLTNTLILLNDQFSNEEKKKFTAPIKTFAPDSDKILSSVGKAELAKGGNLVDISKVKLLECIIEEDKDMMKKSIDSFNKVFTYVQDSATGKERNGFYKDGSYIDHQDVPYTGAYGVVLLEGISQMMPMIKETPFNDKTQNDTTLKSWIDDGFMPLIYKGEMMDLSRGRAISRENETSHSASATVMKSLLRLSDAMDDSTKAKYKKI…	-	-	ATGAAAACACATATAGTCAGCTCAGTAACAACAACACTATTGCTAGGTTCCATATTAATGAATCCTGTCGCTAATGCCGCAGATTCTGATATTAATATTAAAACCGGTACTACAGATATTGGAAGCAATACTACAGTAAAAACAGGTGATTTAGTCACTTATGATAAAGAAAATGGCATGCACAAAAAAGTATTTTATAGTTTTATCGATGATAAAAATCATAATAAAAAACTGCTAGTTATTAGAACGAAAGGTACCATTGCTGGTCAATATAGAGTTTATAGCGAAGAAGGTGCTAACAAAAGTGGTTTAGCCTGGCCTTCAGCCTTTAAGGTACAGTTGCAACTACCTGATAATGAAGTAGCTCAAATATCTGATTACTATCCAAGAAATTCGATT…	﻿MKTHIVSSVTTTLLLGSILMNPVANAADSDINIKTGTTDIGSNTTVKTGDLVTYDKENGMHKKVFYSFIDDKNHNKKLLVIRTKGTIAGQYRVYSEEGANKSGLAWPSAFKVQLQLPDNEVAQISDYYPRNSIDTKEYMSTLTYGFNGNVTGDDTGKIGGLIGANVSIGHTLKYVQPDFKTILESPTDKKVGWKVIFNNMVNQNWGPYDRDSWNPVYGNQLFMKTRNGSMKAADNFLDPNKASSLLSSGFSPDFATVITMDRKASKQQTNIDVIYERVRDDYQLHWTSTNWKGTNTKDKWIDRSSERYKIDWEKEEMTN
JKD6009	Assembly: GCA_900607245.1	ST239	CC8	ATGACATATAGAATAAAGAAATGGCAAAAATTATCCACCATTACGTTATTAATGGCTGGTGTGATTACTTTGAATGGTGGTGAATTCAGAAGTGTTGATAAACATCAAATCGCTGTGGCTGATACGAATGTTCAAACGCCAGATTATGAAAAATTGAGGAACACATGGCTGGACGTTAACTATGGTTATGATAAGTATGATGAGAATAATCCAGATATGAAGAAGAAGTTTGATGCTACAGAGAAAGAGGCGACGAATTTACTCAAGGAAATGAAAACTGAAAGTGGTAGGAAATACTTGTGGTCAGGAGCGGAAACCCTTGAAACTAATTCTTCTCATATGACTCGTACCTATCGTAATATTGAGAAAATCGCAGAAGCGATGAGGAATCCTAAAACC…	﻿MTYRIKKWQKLSTITLLMAGVITLNGGEFRSVDKHQIAVADTNVQTPDYEKLRNTWLDVNYGYDKYDENNPDMKKKFDATEKEATNLLKEMKTESGRKYLWSGAETLETNSSHMTRTYRNIEKIAEAMRNPKTTLNTDENKKKVKDALEWLHKNAYGKEPDKKVKELSENFTKTTGKNTNLNWWDYEIGTPKSLTNTLILLNDQFSNEEKKKFTAPIKTFAPDSDKILSSVGKAELAKGGNLVDISKVKLLECIIEEDKDMMKKSIDSFNKVFTYVQDSATGKERNGFYKDGSYIDHQDVPYTGAYGVVLLEGISQMMPMIKETPFNDKTQNDTTLKSWIDDGFMPLIYKGEMMDLSRGRAISRENETSHSASATVMKSLLRLSDAMDDSTKAKYKKI…	-	-	﻿ATGAAAACACATATAGTCAGCTCAGTAACAACAACACTATTGCTAGGTTCCATATTAATGAATCCTGTCGCTAATGCCGCAGATTCTGATATTAATATTAAAACCGGTACTACAGATATTGGAAGCAATACTACAGTAAAAACAGGTGATTTAGTCACTTATGATAAAGAAAATGGCATGCACAAAAAAGTATTTTATAGTTTTATCGATGATAAAAATCATAATAAAAAACTGCTAGTTATTAGAACGAAAGGTACCATTGCTGGTCAATATAGAGTTTATAGCGAAGAAGGTGCTAACAAAAGTGGTTTAGCCTGGCCTTCAGCCTTTAAGGTACAGTTGCAACTACCTGATAATGAAGTAGCTCAAATATCTGATTACTATCCAAGAAATTCGAT…	﻿MKTHIVSSVTTTLLLGSILMNPVANAADSDINIKTGTTDIGSNTTVKTGDLVTYDKENGMHKKVFYSFIDDKNHNKKLLVIRTKGTIAGQYRVYSEEGANKSGLAWPSAFKVQLQLPDNEVAQISDYYPRNSIDTKEYMSTLTYGFNGNVTGDDTGKIGGLIGANVSIGHTLKYVQPDFKTILESPTDKKVGWKVIFNNMVNQNWGPYDRDSWNPVYGNQLFMKTRNGSMKAADNFLDPNKASSLLSSGFSPDFATVITMDRKASKQQTNIDVIYERVRDDYQLHWTSTNWKGTNTKDKWIDRSSERYKIDWEKEEMTN
NCTC11940	Assembly: GCA_900475055.1	ST239	CC8	ATGACATATAGAATAAAGAAATGGCAAAAATTATCCACCATTACGTTATTAATGGCTGGTGTGATTACTTTGAATGGTGGTGAATTCAGAAGTGTTGATAAACATCAAATCGCTGTGGCTGATACGAATGTTCAAACGCCAGATTATGAAAAATTGAGGAACACATGGCTGGACGTTAACTATGGTTATGATAAGTATGATGAGAATAATCCAGATATGAAGAAGAAGTTTGATGCTACAGAGAAAGAGGCGACGAATTTACTCAAGGAAATGAAAACTGAAAGTGGTAGGAAATACTTGTGGTCAGGAGCGGAAACCCTTGAAACTAATTCTTCTCATATGACTCGTACCTATCGTAATATTGAGAAAATCGCAGAAGCGATGAGGAATCCTAAAACC…	﻿MTYRIKKWQKLSTITLLMAGVITLNGGEFRSVDKHQIAVADTNVQTPDYEKLRNTWLDVNYGYDKYDENNPDMKKKFDATEKEATNLLKEMKTESGRKYLWSGAETLETNSSHMTRTYRNIEKIAEAMRNPKTTLNTDENKKKVKDALEWLHKNAYGKEPDKKVKELSENFTKTTGKNTNLNWWDYEIGTPKSLTNTLILLNDQFSNEEKKKFTAPIKTFAPDSDKILSSVGKAELAKGGNLVDISKVKLLECIIEEDKDMMKKSIDSFNKVFTYVQDSATGKERNGFYKDGSYIDHQDVPYTGAYGVVLLEGISQMMPMIKETPFNDKTQNDTTLKSWIDDGFMPLIYKGEMMDLSRGRAISRENETSHSASATVMKSLLRLSDAMDDSTKAKYKKI…	-	-	ATGAAAACACATATAGTCAGCTCAGTAACAACAACACTATTGCTAGGTTCCATATTAATGAATCCTGTCGCTAATGCCGCAGATTCTGATATTAATATTAAAACCGGTACTACAGATATTGGAAGCAATACTACAGTAAAAACAGGTGATTTAGTCACTTATGATAAAGAAAATGGCATGCACAAAAAAGTATTTTATAGTTTTATCGATGATAAAAATCATAATAAAAAACTGCTAGTTATTAGAACGAAAGGTACCATTGCTGGTCAATATAGAGTTTATAGCGAAGAAGGTGCTAACAAAAGTGGTTTAGCCTGGCCTTCAGCCTTTAAGGTACAGTTGCAACTACCTGATAATGAAGTAGCTCAAATATCTGATTACTATCCAAGAAATTCGATT…	﻿MKTHIVSSVTTTLLLGSILMNPVANAADSDINIKTGTTDIGSNTTVKTGDLVTYDKENGMHKKVFYSFIDDKNHNKKLLVIRTKGTIAGQYRVYSEEGANKSGLAWPSAFKVQLQLPDNEVAQISDYYPRNSIDTKEYMSTLTYGFNGNVTGDDTGKIGGLIGANVSIGHTLKYVQPDFKTILESPTDKKVGWKVIFNNMVNQNWGPYDRDSWNPVYGNQLFMKTRNGSMKAADNFLDPNKASSLLSSGFSPDFATVITMDRKASKQQTNIDVIYERVRDDYQLHWTSTNWKGTNTKDKWIDRSSERYKIDWEKEEMTN
XN108	Assembly: GCA_000709475.1	ST239	CC8	ATGACATATAGAATAAAGAAATGGCAAAAATTATCCACCATTACGTTATTAATGGCTGGTGTGATTACTTTGAATGGTGGTGAATTCAGAAGTGTTGATAAACATCAAATCGCTGTGGCTGATACGAATGTTCAAACGCCAGATTATGAAAAATTGAGGAACACATGGCTGGACGTTAACTATGGTTATGATAAGTATGATGAGAATAATCCAGATATGAAGAAGAAGTTTGATGCTACAGAGAAAGAGGCGACGAATTTACTCAAGGAAATGAAAACTGAAAGTGGTAGGAAATACTTGTGGTCAGGAGCGGAAACCCTTGAAACTAATTCTTCTCATATGACTCGTACCTATCGTAATATTGAGAAAATCGCAGAAGCGATGAGGAATCCTAAAACC…	﻿MTYRIKKWQKLSTITLLMAGVITLNGGEFRSVDKHQIAVADTNVQTPDYEKLRNTWLDVNYGYDKYDENNPDMKKKFDATEKEATNLLKEMKTESGRKYLWSGAETLETNSSHMTRTYRNIEKIAEAMRNPKTTLNTDENKKKVKDALEWLHKNAYGKEPDKKVKELSENFTKTTGKNTNLNWWDYEIGTPKSLTNTLILLNDQFSNEEKKKFTAPIKTFAPDSDKILSSVGKAELAKGGNLVDISKVKLLECIIEEDKDMMKKSIDSFNKVFTYVQDSATGKERNGFYKDGSYIDHQDVPYTGAYGVVLLEGISQMMPMIKETPFNDKTQNDTTLKSWIDDGFMPLIYKGEMMDLSRGRAISRENETSHSASATVMKSLLRLSDAMDDSTKAKYKKI…	-	-	ATGAAAACACATATAGTCAGCTCAGTAACAACAACACTATTGCTAGGTTCCATATTAATGAATCCTGTCGCTAATGCCGCAGATTCTGATATTAATATTAAAACCGGTACTACAGATATTGGAAGCAATACTACAGTAAAAACAGGTGATTTAGTCACTTATGATAAAGAAAATGGCATGCACAAAAAAGTATTTTATAGTTTTATCGATGATAAAAATCATAATAAAAAACTGCTAGTTATTAGAACGAAAGGTACCATTGCTGGTCAATATAGAGTTTATAGCGAAGAAGGTGCTAACAAAAGTGGTTTAGCCTGGCCTTCAGCCTTTAAGGTACAGTTGCAACTACCTGATAATGAAGTAGCTCAAATATCTGATTACTATCCAAGAAATTCGATT…	﻿MKTHIVSSVTTTLLLGSILMNPVANAADSDINIKTGTTDIGSNTTVKTGDLVTYDKENGMHKKVFYSFIDDKNHNKKLLVIRTKGTIAGQYRVYSEEGANKSGLAWPSAFKVQLQLPDNEVAQISDYYPRNSIDTKEYMSTLTYGFNGNVTGDDTGKIGGLIGANVSIGHTLKYVQPDFKTILESPTDKKVGWKVIFNNMVNQNWGPYDRDSWNPVYGNQLFMKTRNGSMKAADNFLDPNKASSLLSSGFSPDFATVITMDRKASKQQTNIDVIYERVRDDYQLHWTSTNWKGTNTKDKWIDRSSERYKIDWEKEEMTN
T0131	Assembly: GCA_000204665.1	ST239	CC8	ATGACATATAGAATAAAGAAATGGCAAAAATTATCCACCATTACGTTATTAATGGCTGGTGTGATTACTTTGAATGGTGGTGAATTCAGAAGTGTTGATAAACATCAAATCGCTGTGGCTGATACGAATGTTCAAACGCCAGATTATGAAAAATTGAGGAACACATGGCTGGACGTTAACTATGGTTATGATAAGTATGATGAGAATAATCCAGATATGAAGAAGAAGTTTGATGCTACAGAGAAAGAGGCGACGAATTTACTCAAGGAAATGAAAACTGAAAGTGGTAGGAAATACTTGTGGTCAGGAGCGGAAACCCTTGAAACTAATTCTTCTCATATGACTCGTACCTATCGTAATATTGAGAAAATCGCAGAAGCGATGAGGAATCCTAAAACC…	﻿MTYRIKKWQKLSTITLLMAGVITLNGGEFRSVDKHQIAVADTNVQTPDYEKLRNTWLDVNYGYDKYDENNPDMKKKFDATEKEATNLLKEMKTESGRKYLWSGAETLETNSSHMTRTYRNIEKIAEAMRNPKTTLNTDENKKKVKDALEWLHKNAYGKEPDKKVKELSENFTKTTGKNTNLNWWDYEIGTPKSLTNTLILLNDQFSNEEKKKFTAPIKTFAPDSDKILSSVGKAELAKGGNLVDISKVKLLECIIEEDKDMMKKSIDSFNKVFTYVQDSATGKERNGFYKDGSYIDHQDVPYTGAYGVVLLEGISQMMPMIKETPFNDKTQNDTTLKSWIDDGFMPLIYKGEMMDLSRGRAISRENETSHSASATVMKSLLRLSDAMDDSTKAKYKKI…	-	-	ATGAAAACACATATAGTCAGCTCAGTAACAACAACACTATTGCTAGGTTCCATATTAATGAATCCTGTCGCTAATGCCGCAGATTCTGATATTAATATTAAAACCGGTACTACAGATATTGGAAGCAATACTACAGTAAAAACAGGTGATTTAGTCACTTATGATAAAGAAAATGGCATGCACAAAAAAGTATTTTATAGTTTTATCGATGATAAAAATCATAATAAAAAACTGCTAGTTATTAGAACGAAAGGTACCATTGCTGGTCAATATAGAGTTTATAGCGAAGAAGGTGCTAACAAAAGTGGTTTAGCCTGGCCTTCAGCCTTTAAGGTACAGTTGCAACTACCTGATAATGAAGTAGCTCAAATATCTGATTACTATCCAAGAAATTCGATT…	﻿MKTHIVSSVTTTLLLGSILMNPVANAADSDINIKTGTTDIGSNTTVKTGDLVTYDKENGMHKKVFYSFIDDKNHNKKLLVIRTKGTIAGQYRVYSEEGANKSGLAWPSAFKVQLQLPDNEVAQISDYYPRNSIDTKEYMSTLTYGFNGNVTGDDTGKIGGLIGANVSIGHTLKYVQPDFKTILESPTDKKVGWKVIFNNMVNQNWGPYDRDSWNPVYGNQLFMKTRNGSMKAADNFLDPNKASSLLSSGFSPDFATVITMDRKASKQQTNIDVIYERVRDDYQLHWTSTNWKGTNTKDKWIDRSSERYKIDWEKEEMTN
08BA02176	Assembly: GCA_000296595.1	ST398	CC398	ATGACATATAGAATGAAGAAATGGCAAAAATTATCTACCATTACGTTATTAATGGCTGGTGTGATTACTTTGAATGGTGGTGAATTCAGAAGTGTTGATAAACATCAAATCGCTGTGGCTGATACGAATGTTCAAACGCCAGATTATGAAAAGTTGAGGAACACATGGCTAGATGTTAACTACGGTTATAATAAGTATGATGAGAATAATGACGCAATGAAGAAGAAGTTTGAGGCTACGGAGAAAGAGGCAGAGAAATTACTCAGTAGCATGAAAACTGAAAGTGGAAGGACTTACTTGTGGGCAGGAGCGGAAAACCTTGAAACTAATTCTTCTCATATGACTCGTACCTATCGTAATATTGAGAAAATCGCAGAAGCGATGAAGCATAAAAATACT…	﻿MTYRMKKWQKLSTITLLMAGVITLNGGEFRSVDKHQIAVADTNVQTPDYEKLRNTWLDVNYGYNKYDENNDAMKKKFEATEKEAEKLLSSMKTESGRTYLWAGAENLETNSSHMTRTYRNIEKIAEAMKHKNTKLKTDENKTKVKDALEWLHENAYGKEPDKKVADLKTNFSKSAPQKNTNLNWWDYEIGTPRALTNTLILLNGDISSDEKKKYTAPIKTFAPKSDEILSSVGKAEPAKGGNLVDISKVKLLESIIEEDTTMMKESIVAFNKVFTYVQSNATDKERNGFYKDGSYIDHKDVPYTGAYGVVLLEGISQMMPMIKETPFNDKTQNNTTLKSWIDDGFLPLIYKGEMMDLSRGRAISRENETSHTASATVMKSLLRLSDTMDDSTKTKYKQ…	ATGACATATAAAATGAAGAAATGGCAAAAATTATCCACCATTACGTTATTAATGGCCGGAGTGATTACTTTAAATAATGGTGAATTTAGAAATGTTGATAAACATCAAATTGCTGTGGCTGATACGAATGTTCAAACGCCAGATTATGAAAAATTGAAGAAGACGTGGCTCGACGTTAACTACGGTTATGATCAGTATGATGAGAATAATCAAGATATGAAGAAGAAGTTTGATGCTAAAGAAAAAGAAGCTAAAAAGTTACTTGAAGATATGAAAACTGATACAAATAGAACATATTTGTGGGATAGTGCAAAAGATTTGGATAAAAAGTCCGCAGACATGACAAAAACCTATCGTAATATCGAGAAAATCGCAGAAGCAATGCGACATAAAAATACT…	﻿MTYKMKKWQKLSTITLLMAGVITLNNGEFRNVDKHQIAVADTNVQTPDYEKLKKTWLDVNYGYDQYDENNQDMKKKFDAKEKEAKKLLEDMKTDTNRTYLWDSAKDLDKKSADMTKTYRNIEKIAEAMRHKNTSLKTDENKLKITDAIKWLHHNVYGKDPDKKVTDLTTNRKEKDSSKKNNSLNWWDYEIGTPRALTNTLLLMDDMLTKDEMKNYSKPISTYAPSSDKILSSVGESEDAKGGNLVDISKVKLLESVIEEDETMMKNSIDSFNKVFTYVQDSATGKARNGFYKDGSYIDHQDVPYTGAYGVVLLEGISQMMPMIKESPFKHTQDKATLSNWIDEGFMPLIYKGEMMDLSRGRAISRENETSHTASATVMKSLLRLSDTMDDSTKAKYKQ…	ATGAAAACACGTATAGTCAGCTCAGTAACAACAACACTATTGCTAGGTTCTATATTAATGAATCCTGTCGCTAATGCCGCAGATTCTGATATTAATATTAAAACCGGTACTACAGATATAGGAAGCAATACTACAGTAAAAACAGGTGATTTAGTCACTTATGATAAAGAAAATGGCATGCACAAAAAAGTATTTTATAGTTTTATCGATGATAAAAATCACAATAAAAAAATATTAGTCATCAGAACGAAAGGTACCATTGCTGGTCAGTATAGAGTTTATAGCGAAGAAGGCGCTAATAAAAGCGGTTTAGCCTGGCCTTCAGCATTTAAGGTACAGTTGCAACTATCTGATAATGAAGTAGCACAAATTTCTGATTACTACCCTAGAAATTCAATT…	﻿MKTRIVSSVTTTLLLGSILMNPVANAADSDINIKTGTTDIGSNTTVKTGDLVTYDKENGMHKKVFYSFIDDKNHNKKILVIRTKGTIAGQYRVYSEEGANKSGLAWPSAFKVQLQLSDNEVAQISDYYPRNSIDTKEYMSTLTYGFNGNVTGDDSGKIGGLIGANVSIGHTLKYVQPDFKTILESPTDKKVGWKVIFNNMVNQNWGPYDRDSWNPVYGNQLFMKTRNGSMKAADNFLDPNKASSLLSSGFSPDFATVITMDRKASKQQTNIDVIYERVRDDYQLHWTSTNWKGTNTKDKWTDRSSERYKIDWEKEEMTN
S0385	Assembly: GCA_000009585.1	ST398	CC398	ATGACATATAGAATGAAGAAATGGCAAAAATTATCTACCATTACGTTATTAATGGCTGGTGTGATTACTTTGAATGGTGGTGAATTCAGAAGTGTTGATAAACATCAAATCGCTGTGGCTGATACGAATGTTCAAACGCCAGATTATGAAAAGTTGAGGAACACATGGCTAGATGTTAACTACGGTTATAATAAGTATGATGAGAATAATGACGCAATGAAGAAGAAGTTTGAGGCTACGGAGAAAGAGGCAGAGAAATTACTCAGTAGCATGAAAACTGAAAGTGGAAGGACTTACTTGTGGGCAGGAGCGGAAAACCTTGAAACTAATTCTTCTCATATGACTCGTACCTATCGTAATATTGAGAAAATCGCAGAAGCGATGAAGCATAAAAATACT…	﻿MTYRMKKWQKLSTITLLMAGVITLNGGEFRSVDKHQIAVADTNVQTPDYEKLRNTWLDVNYGYNKYDENNDAMKKKFEATEKEAEKLLSSMKTESGRTYLWAGAENLETNSSHMTRTYRNIEKIAEAMKHKNTKLKTDENKTKVKDALEWLHENAYGKEPDKKVADLKTNFSKSAPQKNTNLNWWDYEIGTPRALTNTLILLNGDISSDEKKKYTAPIKTFAPKSDEILSSVGKAEPAKGGNLVDISKVKLLESIIEEDTTMMKESIVAFNKVFTYVQSNATDKERNGFYKDGSYIDHKDVPYTGAYGVVLLEGISQMMPMIKETPFNDKTQNNTTLKSWIDDGFLPLIYKGEMMDLSRGRAISRENETSHTASATVMKSLLRLSDTMDDSTKTKYKQ…	ATGACATATAAAATGAAGAAATGGCAAAAATTATCCACCATTACGTTATTAATGGCCGGAGTGATTACTTTAAATAATGGTGAATTTAGAAATGTTGATAAACATCAAATTGCTGTGGCTGATACGAATGTTCAAACGCCAGATTATGAAAAATTGAAGAAGACGTGGCTCGACGTTAACTACGGTTATGATCAGTATGATGAGAATAATCAAGATATGAAGAAGAAGTTTGATGCTAAAGAAAAAGAAGCTAAAAAGTTACTTGAAGATATGAAAACTGATACAAATAGAACATATTTGTGGGATAGTGCAAAAGATTTGGATAAAAAGTCCGCAGACATGACAAAAACCTATCGTAATATCGAGAAAATCGCAGAAGCAATGCGACATAAAAATACT…	﻿MTYKMKKWQKLSTITLLMAGVITLNNGEFRNVDKHQIAVADTNVQTPDYEKLKKTWLDVNYGYDQYDENNQDMKKKFDAKEKEAKKLLEDMKTDTNRTYLWDSAKDLDKKSADMTKTYRNIEKIAEAMRHKNTSLKTDENKLKITDAIKWLHHNVYGKDPDKKVTDLTTNRKEKDSSKKNNSLNWWDYEIGTPRALTNTLLLMDDMLTKDEMKNYSKPISTYAPSSDKILSSVGESEDAKGGNLVDISKVKLLESVIEEDETMMKNSIDSFNKVFTYVQDSATGKARNGFYKDGSYIDHQDVPYTGAYGVVLLEGISQMMPMIKESPFKHTQDKATLSNWIDEGFMPLIYKGEMMDLSRGRAISRENETSHTASATVMKSLLRLSDTMDDSTKAKYKQ…	ATGAAAACACGTATAGTCAGCTCAGTAACAACAACACTATTGCTAGGTTCTATATTAATGAATCCTGTCGCTAATGCCGCAGATTCTGATATTAATATTAAAACCGGTACTACAGATATAGGAAGCAATACTACAGTAAAAACAGGTGATTTAGTCACTTATGATAAAGAAAATGGCATGCACAAAAAAGTATTTTATAGTTTTATCGATGATAAAAATCACAATAAAAAAATATTAGTCATCAGAACGAAAGGTACCATTGCTGGTCAGTATAGAGTTTATAGCGAAGAAGGCGCTAATAAAAGCGGTTTAGCCTGGCCTTCAGCATTTAAGGTACAGTTGCAACTATCTGATAATGAAGTAGCACAAATTTCTGATTACTACCCTAGAAATTCAATT…	﻿MKTRIVSSVTTTLLLGSILMNPVANAADSDINIKTGTTDIGSNTTVKTGDLVTYDKENGMHKKVFYSFIDDKNHNKKILVIRTKGTIAGQYRVYSEEGANKSGLAWPSAFKVQLQLSDNEVAQISDYYPRNSIDTKEYMSTLTYGFNGNVTGDDSGKIGGLIGANVSIGHTLKYVQPDFKTILESPTDKKVGWKVIFNNMVNQNWGPYDRDSWNPVYGNQLFMKTRNGSMKAADNFLDPNKASSLLSSGFSPDFATVITMDRKASKQQTNIDVIYERVRDDYQLHWTSTNWKGTNTKDKWTDRSSERYKIDWEKEEMTN
12_LA_293	Assembly: GCA_900324315.1	ST398	CC398	ATGACATATAGAATGAAGAAATGGCAAAAATTATCTACCATTACGTTATTAATGGCTGGTGTGATTACTTTGAATGGTGGTGAATTCAGAAGTGTTGATAAACATCAAATCGCTGTGGCTGATACGAATGTTCAAACGCCAGATTATGAAAAGTTGAGGAACACATGGCTAGATGTTAACTACGGTTATAATAAGTATGATGAGAATAATGACGCAATGAAGAAGAAGTTTGAGGCTACGGAGAAAGAGGCAGAGAAATTACTCAGTAGCATGAAAACTGAAAGTGGAAGGACTTACTTGTGGGCAGGAGCGGAAAACCTTGAAACTAATTCTTCTCATATGACTCGTACCTATCGTAATATTGAGAAAATCGCAGAAGCGATGAAGCATAAAAATACT…	﻿MTYRMKKWQKLSTITLLMAGVITLNGGEFRSVDKHQIAVADTNVQTPDYEKLRNTWLDVNYGYNKYDENNDAMKKKFEATEKEAEKLLSSMKTESGRTYLWAGAENLETNSSHMTRTYRNIEKIAEAMKHKNTKLKTDENKTKVKDALEWLHENAYGKEPDKKVADLKTNFSKSAPQKNTNLNWWDYEIGTPRALTNTLILLNGDISSDEKKKYTAPIKTFAPKSDEILSSVGKAEPAKGGNLVDISKVKLLESIIEEDTTMMKESIVAFNKVFTYVQSNATDKERNGFYKDGSYIDHKDVPYTGAYGVVLLEGISQMMPMIKETPFNDKTQNNTTLKSWIDDGFLPLIYKGEMMDLSRGRAISRENETSHTASATVMKSLLRLSDTMDDSTKTKYKQ…	ATGACATATAAAATGAAGAAATGGCAAAAATTATCCACCATTACGTTATTAATGGCCGGAGTGATTACTTTAAATAATGGTGAATTTAGAAATGTTGATAAACATCAAATTGCTGTGGCTGATACGAATGTTCAAACGCCAGATTATGAAAAATTGAAGAAGACGTGGCTCGACGTTAACTACGGTTATGATCAGTATGATGAGAATAATCAAGATATGAAGAAGAAGTTTGATGCTAAAGAAAAAGAAGCTAAAAAGTTACTTGAAGATATGAAAACTGATACAAATAGAACATATTTGTGGGATAGTGCAAAAGATTTGGATAAAAAGTCCGCAGACATGACAAAAACCTATCGTAATATCGAGAAAATCGCAGAAGCAATGCGACATAAAAATACT…	﻿MTYKMKKWQKLSTITLLMAGVITLNNGEFRNVDKHQIAVADTNVQTPDYEKLKKTWLDVNYGYDQYDENNQDMKKKFDAKEKEAKKLLEDMKTDTNRTYLWDSAKDLDKKSADMTKTYRNIEKIAEAMRHKNTSLKTDENKLKITDAIKWLHHNVYGKDPDKKVTDLTTNRKEKDSSKKNNSLNWWDYEIGTPRALTNTLLLMDDMLTKDEMKNYSKPISTYAPSSDKILSSVGESEDAKGGNLVDISKVKLLESVIEEDETMMKNSIDSFNKVFTYVQDSATGKARNGFYKDGSYIDHQDVPYTGAYGVVLLEGISQMMPMIKESPFKHTQDKATLSNWIDEGFMPLIYKGEMMDLSRGRAISRENETSHTASATVMKSLLRLSDTMDDSTKAKYKQ…	﻿ATGAAAACACGTATAGTCAGCTCAGTAACAACAACACTATTGCTAGGTTCTATATTAATGAATCCTGTCGCTAATGCCGCAGATTCTGATATTAATATTAAAACCGGTACTACAGATATAGGAAGCAATACTACAGTAAAAACAGGTGATTTAGTCACTTATGATAAAGAAAATGGCATGCACAAAAAAGTATTTTATAGTTTTATCGATGATAAAAATCACAATAAAAAAATATTAGTCATCAGAACGAAAGGTACCATTGCTGGTCAGTATAGAGTTTATAGCGAAGAAGGCGCTAATAAAAGCGGTTTAGCCTGGCCTTCAGCATTTAAGGTACAGTTGCAACTATCTGATAATGAAGTAGCACAAATTTCTGATTACTACCCTAGAAATTCAAT…	﻿MKTRIVSSVTTTLLLGSILMNPVANAADSDINIKTGTTDIGSNTTVKTGDLVTYDKENGMHKKVFYSFIDDKNHNKKILVIRTKGTIAGQYRVYSEEGANKSGLAWPSAFKVQLQLSDNEVAQISDYYPRNSIDTKEYMSTLTYGFNGNVTGDDSGKIGGLIGANVSIGHTLKYVQPDFKTILESPTDKKVGWKVIFNNMVNQNWGPYDRDSWNPVYGNQLFMKTRNGSMKAADNFLDPNKASSLLSSGFSPDFATVITMDRKASKQQTNIDVIYERVRDDYQLHWTSTNWKGTNTKDKWTDRSSERYKIDWEKEEMTN
RIVM1295	Assembly: GCA_001465635.1	ST398	CC398	ATGACATATAGAATGAAGAAATGGCAAAAATTATCTACCATTACGTTATTAATGGCTGGTGTGATTACTTTGAATGGTGGTGAATTCAGAAGTGTTGATAAACATCAAATCGCTGTGGCTGATACGAATGTTCAAACGCCAGATTATGAAAAGTTGAGGAACACATGGCTAGATGTTAACTACGGTTATAATAAGTATGATGAGAATAATGACGCAATGAAGAAGAAGTTTGAGGCTACGGAGAAAGAGGCAGAGAAATTACTCAGTAGCATGAAAACTGAAAGTGGAAGGACTTACTTGTGGGCAGGAGCGGAAAACCTTGAAACTAATTCTTCTCATATGACTCGTACCTATCGTAATATTGAGAAAATCGCAGAAGCGATGAAGCATAAAAATACT…	﻿MTYRMKKWQKLSTITLLMAGVITLNGGEFRSVDKHQIAVADTNVQTPDYEKLRNTWLDVNYGYNKYDENNDAMKKKFEATEKEAEKLLSSMKTESGRTYLWAGAENLETNSSHMTRTYRNIEKIAEAMKHKNTKLKTDENKTKVKDALEWLHENAYGKEPDKKVADLKTNFSKSAPQKNTNLNWWDYEIGTPRALTNTLILLNGDISSDEKKKYTAPIKTFAPKSDEILSSVGKAEPAKGGNLVDISKVKLLESIIEEDTTMMKESIVAFNKVFTYVQSNATDKERNGFYKDGSYIDHKDVPYTGAYGVVLLEGISQMMPMIKETPFNDKTQNNTTLKSWIDDGFLPLIYKGEMMDLSRGRAISRENETSHTASATVMKSLLRLSDTMDDSTKTKYKQ…	ATGACATATAAAATGAAGAAATGGCAAAAATTATCCACCATTACGTTATTAATGGCCGGAGTGATTACTTTAAATAATGGTGAATTTAGAAATGTTGATAAACATCAAATTGCTGTGGCTGATACGAATGTTCAAACGCCAGATTATGAAAAATTGAAGAAGACGTGGCTCGACGTTAACTACGGTTATGATCAGTATGATGAGAATAATCAAGATATGAAGAAGAAGTTTGATGCTAAAGAAAAAGAAGCTAAAAAGTTACTTGAAGATATGAAAACTGATACAAATAGAACATATTTGTGGGATAGTGCAAAAGATTTGGATAAAAAGTCCGCAGACATGACAAAAACCTATCGTAATATCGAGAAAATCGCAGAAGCAATGCGACATAAAAATACT…	﻿MTYKMKKWQKLSTITLLMAGVITLNNGEFRNVDKHQIAVADTNVQTPDYEKLKKTWLDVNYGYDQYDENNQDMKKKFDAKEKEAKKLLEDMKTDTNRTYLWDSAKDLDKKSADMTKTYRNIEKIAEAMRHKNTSLKTDENKLKITDAIKWLHHNVYGKDPDKKVTDLTTNRKEKDSSKKNNSLNWWDYEIGTPRALTNTLLLMDDMLTKDEMKNYSKPISTYAPSSDKILSSVGESEDAKGGNLVDISKVKLLESVIEEDETMMKNSIDSFNKVFTYVQDSATGKARNGFYKDGSYIDHQDVPYTGAYGVVLLEGISQMMPMIKESPFKHTQDKATLSNWIDEGFMPLIYKGEMMDLSRGRAISRENETSHTASATVMKSLLRLSDTMDDSTKAKYKQ…	ATGAAAACACGTATAGTCAGCTCAGTAACAACAACACTATTGCTAGGTTCTATATTAATGAATCCTGTCGCTAATGCCGCAGATTCTGATATTAATATTAAAACCGGTACTACAGATATAGGAAGCAATACTACAGTAAAAACAGGTGATTTAGTCACTTATGATAAAGAAAATGGCATGCACAAAAAAGTATTTTATAGTTTTATCGATGATAAAAATCACAATAAAAAAATATTAGTCATCAGAACGAAAGGTACCATTGCTGGTCAGTATAGAGTTTATAGCGAAGAAGGCGCTAATAAAAGCGGTTTAGCCTGGCCTTCAGCATTTAAGGTACAGTTGCAACTATCTGATAATGAAGTAGCACAAATTTCTGATTACTACCCTAGAAATTCAATT…	﻿MKTRIVSSVTTTLLLGSILMNPVANAADSDINIKTGTTDIGSNTTVKTGDLVTYDKENGMHKKVFYSFIDDKNHNKKILVIRTKGTIAGQYRVYSEEGANKSGLAWPSAFKVQLQLSDNEVAQISDYYPRNSIDTKEYMSTLTYGFNGNVTGDDSGKIGGLIGANVSIGHTLKYVQPDFKTILESPTDKKVGWKVIFNNMVNQNWGPYDRDSWNPVYGNQLFMKTRNGSMKAADNFLDPNKASSLLSSGFSPDFATVITMDRKASKQQTNIDVIYERVRDDYQLHWTSTNWKGTNTKDKWTDRSSERYKIDWEKEEMTN
13_LA_301	Assembly: GCA_900324305.1	ST398	CC398	ATGACATATAGAATGAAGAAATGGCAAAAATTATCTACCATTACGTTATTAATGGCTGGTGTGATTACTTTGAATGGTGGTGAATTCAGAAGTGTTGATAAACATCAAATCGCTGTGGCTGATACGAATGTTCAAACGCCAGATTATGAAAAGTTGAGGAACACATGGCTAGATGTTAACTACGGTTATAATAAGTATGATGAGAATAATGACGCAATGAAGAAGAAGTTTGAGGCTACGGAGAAAGAGGCAGAGAAATTACTCAGTAGCATGAAAACTGAAAGTGGAAGGACTTACTTGTGGGCAGGAGCGGAAAACCTTGAAACTAATTCTTCTCATATGACTCGTACCTATCGTAATATTGAGAAAATCGCAGAAGCGATGAAGCATAAAAATACT…	MTYRMKKWQKLSTITLLMAGVITLNGGEFRSVDKHQIAVADTNVQTPDYEKLRNTWLDVNYGYNKYDENNDAMKKKFEATEKEAEKLLSSMKTESGRTYLWAGAENLETNSSHMTRTYRNIEKIAEAMKHKNTKLKTDENKTKVKDALEWLHENAYGKEPDKKVADLKTNFSKSAPQKNTNLNWWDYEIGTPRALTNTLILLNGDISSDEKKKYTAPIKTFAPKSDEILSSVGKAEPAKGGNLVDISKVKLLESIIEEDTTMMKESIVAFNKVFTYVQSNATDKERNGFYKDGSYIDHKDVPYTGAYGVVLLEGISQMMPMIKETPFNDKTQNNTTLKSWIDDGFLPLIYKGEMMDLSRGRAISRENETSHTASATVMKSLLRLSDTMDDSTKTKYKQI…	ATGACATATAAAATGAAGAAATGGCAAAAATTATCCACCATTACGTTATTAATGGCCGGAGTGATTACTTTAAATAATGGTGAATTTAGAAATGTTGATAAACATCAAATTGCTGTGGCTGATACGAATGTTCAAACGCCAGATTATGAAAAATTGAAGAAGACGTGGCTCGACGTTAACTACGGTTATGATCAGTATGATGAGAATAATCAAGATATGAAGAAGAAGTTTGATGCTAAAGAAAAAGAAGCTAAAAAGTTACTTGAAGATATGAAAACTGATACAAATAGAACATATTTGTGGGATAGTGCAAAAGATTTGGATAAAAAGTCCGCAGACATGACAAAAACCTATCGTAATATCGAGAAAATCGCAGAAGCAATGCGACATAAAAATACT…	MTYKMKKWQKLSTITLLMAGVITLNNGEFRNVDKHQIAVADTNVQTPDYEKLKKTWLDVNYGYDQYDENNQDMKKKFDAKEKEAKKLLEDMKTDTNRTYLWDSAKDLDKKSADMTKTYRNIEKIAEAMRHKNTSLKTDENKLKITDAIKWLHHNVYGKDPDKKVTDLTTNRKEKDSSKKNNSLNWWDYEISTPRALTNTLLLMDDMLTKDEMKNYSKPISTYAPSSDKILSSVGESEDAKGGNLVDISKVKLLESVIEEDETMMKNSIDSFNKVFTYVQDSATGKARNGFYKDGSYIDHQDVPYTGAYGVVLLEGISQMMPMIKESPFKHTQDKATLSNWIDEGFMPLIYKGEMMDLSRGRAISRENETSHTASATVMKSLLRLSDTMDDSTKAKYKQI…	﻿ATGAAAACACGTATAGTCAGCTCAGTAACAACAACACTATTGCTAGGTTCTATATTAATGAATCCTGTCGCTAATGCCGCAGATTCTGATATTAATATTAAAACCGGTACTACAGATATAGGAAGCAATACTACAGTAAAAACAGGTGATTTAGTCACTTATGATAAAGAAAATGGCATGCACAAAAAAGTATTTTATAGTTTTATCGATGATAAAAATCACAATAAAAAAATATTAGTCATCAGAACGAAAGGTACCATTGCTGGTCAGTATAGAGTTTATAGCGAAGAAGGCGCTAATAAAAGCGGTTTAGCCTGGCCTTCAGCATTTAAGGTACAGTTGCAACTATCTGATAATGAAGTAGCACAAATTTCTGATTACTACCCTAGAAATTCAAT…	﻿MKTRIVSSVTTTLLLGSILMNPVANAADSDINIKTGTTDIGSNTTVKTGDLVTYDKENGMHKKVFYSFIDDKNHNKKILVIRTKGTIAGQYRVYSEEGANKSGLAWPSAFKVQLQLSDNEVAQISDYYPRNSIDTKEYMSTLTYGFNGNVTGDDSGKIGGLIGANVSIGHTLKYVQPDFKTILESPTDKKVGWKVIFNNMVNQNWGPYDRDSWNPVYGNQLFMKTRNGSMKAADNFLDPNKASSLLSSGFSPDFATVITMDRKASKQQTNIDVIYERVRDDYQLHWTSTNWKGTNTKDKWTDRSSERYKIDWEKEEMTN
DAR4145	Assembly: GCA_000828035.1	ST772	CC1	ATGACATATAAAATGAAGAAATGGCAAAAATTATCCACCATTACGTTATTAATGGCCGGAGTGATTACTTTGAATGGTGGTGAATTCAGAAGTATTGATAAACATCAAATCGCTGTGGCTGATACGAATGTTCAAACGCCAGATTATGAAAAGTTGAGGAACACATGGTTGGACGTTAACTATGGTTATGATAAGTATGATGAGAATAATCCAGATATGAAGAAGAAGTTTGATGCTACGGAGAAAGAGGCAGAGAAATTACTCAAGGAAATGAAAACTGAAAGTGGAAGGACTTACTTGTGGGAAAACGCAAAAGATTTAGATACGAAGTCTGCGGATATGACTCGTACCTATCGTAATATTGAGAAAATCGCAGAAGCGATGAAGCATAAAGATACT…	﻿MTYKMKKWQKLSTITLLMAGVITLNGGEFRSIDKHQIAVADTNVQTPDYEKLRNTWLDVNYGYDKYDENNPDMKKKFDATEKEAEKLLKEMKTESGRTYLWENAKDLDTKSADMTRTYRNIEKIAEAMKHKDTKLKTDENKKKVKDALEWLHKNAYGKEPDKKVADLTSNFKNKTSRNTNLNWWDYEIGTPRALTNTLILLNDQFSNEEKKKFTAPIKTFAPDSDKILSSVGKAELAKGGNLVDISKVKLLECIIEEDKDMMKKSIDSFNKVFTYVQDSATGKERNGFYKDGSYIDHQDVPYTGAYGVVLLEGISQMMPMIKETPFNDKTQNDTTLKSWIDDGFMPLIYKGEMMDLSRGRAISRENETSHSASATVMKSLLRLSDAMDDSTKAKYKKI…	-	-	ATGAAAACACGTATAGTCAGCTCAGTAACAACAACACTATTGCTAGGTTCCATATTAATGAATCCTGTCGCTAATGCCGCAGATTCTGATATTAATATTAAAACCGGTACTACAGATATTGGAAGCAATACTACAGTAAAAACAGGTGATTTAGTCACTTATGATAAAGAAAATGGCATGCACAAAAAAGTATTTTATAGTTTTATCGATGATAAAAATCACAATAAAAAACTGCTAGTTATTAGAACGAAAGGTACCATTGCTGGTCAATATAGAGTTTATAGCGAAGAAGGTGCTAACAAAAGTGGTTTAGCCTGGCCTTCAGCCTTTAAGGTACAGTTGCAACTACCTGATAATGAAGTAGCTCAAATATCTGATTGCTATCCAAGAAATTCGATT…	﻿MKTRIVSSVTTTLLLGSILMNPVANAADSDINIKTGTTDIGSNTTVKTGDLVTYDKENGMHKKVFYSFIDDKNHNKKLLVIRTKGTIAGQYRVYSEEGANKSGLAWPSAFKVQLQLPDNEVAQISDCYPRNSIDTKEYMSTLTYGFNGNVTGDDTGKIGGLIGANVSIGHTLKYVQPDFKTILESPTDKKVGWKVIFNNMVNQNWGPYDRDSWNPVYGNQLFMKTRNGSMKAADNFLDPNKASSLLSSGFSPDFATVITMDRKASKQQTNIDVIYERVRDDYQLHWTSTNWKGTNTKDKWIDRSSERYKIDWEKEEMTN
Lr3	Assembly: GCA_005707335.1	ST772	CC1	ATGACATATAAAATGAAGAAATGGCAAAAATTATCCACCATTACGTTATTAATGGCCGGAGTGATTACTTTGAATGGTGGTGAATTCAGAAGTATTGATAAACATCAAATCGCTGTGGCTGATACGAATGTTCAAACGCCAGATTATGAAAAGTTGAGGAACACATGGTTGGACGTTAACTATGGTTATGATAAGTATGATGAGAATAATCCAGATATGAAGAAGAAGTTTGATGCTACGGAGAAAGAGGCAGAGAAATTACTCAAGGAAATGAAAACTGAAAGTGGAAGGACTTACTTGTGGGAAAACGCAAAAGATTTAGATACGAAGTCTGCGGATATGACTCGTACCTATCGTAATATTGAGAAAATCGCAGAAGCGATGAAGCATAAAGATACT…	﻿MTYKMKKWQKLSTITLLMAGVITLNGGEFRSIDKHQIAVADTNVQTPDYEKLRNTWLDVNYGYDKYDENNPDMKKKFDATEKEAEKLLKEMKTESGRTYLWENAKDLDTKSADMTRTYRNIEKIAEAMKHKDTKLKTDENKKKVKDALEWLHKNAYGKEPDKKVADLTSNFKNKTSRNTNLNWWDYEIGTPRALTNTLILLNDQFSNEEKKKFTAPIKTFAPDSDKILSSVGKAELAKGGNLVDISKVKLLECIIEEDKDMMKKSIDSFNKVFTYVQDSATGKERNGFYKDGSYIDHQDVPYTGAYGVVLLEGISQMMPMIKETPFNDKTQNDTTLKSWIDDGFMPLIYKGEMMDLSRGRAISRENETSHSASATVMKSLLRLSDAMDDSTKAKYKKI…	-	-	ATGAAAACACGTATAGTCAGCTCAGTAACAACAACACTATTGCTAGGTTCCATATTAATGAATCCTGTCGCTAATGCCGCAGATTCTGATATTAATATTAAAACCGGTACTACAGATATTGGAAGCAATACTACAGTAAAAACAGGTGATTTAGTCACTTATGATAAAGAAAATGGCATGCACAAAAAAGTATTTTATAGTTTTATCGATGATAAAAATCACAATAAAAAACTGCTAGTTATTAGAACGAAAGGTACCATTGCTGGTCAATATAGAGTTTATAGCGAAGAAGGTGCTAACAAAAGTGGTTTAGCCTGGCCTTCAGCCTTTAAGGTACAGTTGCAACTACCTGATAATGAAGTAGCTCAAATATCTGATTGCTATCCAAGAAATTCGATT…	﻿MKTRIVSSVTTTLLLGSILMNPVANAADSDINIKTGTTDIGSNTTVKTGDLVTYDKENGMHKKVFYSFIDDKNHNKKLLVIRTKGTIAGQYRVYSEEGANKSGLAWPSAFKVQLQLPDNEVAQISDCYPRNSIDTKEYMSTLTYGFNGNVTGDDTGKIGGLIGANVSIGHTLKYVQPDFKTILESPTDKKVGWKVIFNNMVNQNWGPYDRDSWNPVYGNQLFMKTRNGSMKAADNFLDPNKASSLLSSGFSPDFATVITMDRKASKQQTNIDVIYERVRDDYQLHWTSTNWKGTNTKDKWIDRSSERYKIDWEKEEMTN
Lr6	Assembly: GCA_005705815.1	ST772	CC1	ATGACATATAAAATGAAGAAATGGCAAAAATTATCCACCATTACGTTATTAATGGCCGGAGTGATTACTTTGAATGGTGGTGAATTCAGAAGTATTGATAAACATCAAATCGCTGTGGCTGATACGAATGTTCAAACGCCAGATTATGAAAAGTTGAGGAACACATGGTTGGACGTTAACTATGGTTATGATAAGTATGATGAGAATAATCCAGATATGAAGAAGAAGTTTGATGCTACGGAGAAAGAGGCAGAGAAATTACTCAAGGAAATGAAAACTGAAAGTGGAAGGACTTACTTGTGGGAAAACGCAAAAGATTTAGATACGAAGTCTGCGGATATGACTCGTACCTATCGTAATATTGAGAAAATCGCAGAAGCGATGAAGCATAAAGATACT…	﻿MTYKMKKWQKLSTITLLMAGVITLNGGEFRSIDKHQIAVADTNVQTPDYEKLRNTWLDVNYGYDKYDENNPDMKKKFDATEKEAEKLLKEMKTESGRTYLWENAKDLDTKSADMTRTYRNIEKIAEAMKHKDTKLKTDENKKKVKDALEWLHKNAYGKEPDKKVADLTSNFKNKTSRNTNLNWWDYEIGTPRALTNTLILLNDQFSNEEKKKFTAPIKTFAPDSDKILSSVGKAELAKGGNLVDISKVKLLECIIEEDKDMMKKSIDSFNKVFTYVQDSATGKERNGFYKDGSYIDHQDVPYTGAYGVVLLEGISQMMPMIKETPFNDKTQNDTTLKSWIDDGFMPLIYKGEMMDLSRGRAISRENETSHSASATVMKSLLRLSDAMDDSTKAKYKKI…	-	-	ATGAAAACACGTATAGTCAGCTCAGTAACAACAACACTATTGCTAGGTTCCATATTAATGAATCCTGTCGCTAATGCCGCAGATTCTGATATTAATATTAAAACCGGTACTACAGATATTGGAAGCAATACTACAGTAAAAACAGGTGATTTAGTCACTTATGATAAAGAAAATGGCATGCACAAAAAAGTATTTTATAGTTTTATCGATGATAAAAATCACAATAAAAAACTGCTAGTTATTAGAACGAAAGGTACCATTGCTGGTCAATATAGAGTTTATAGCGAAGAAGGTGCTAACAAAAGTGGTTTAGCCTGGCCTTCAGCCTTTAAGGTACAGTTGCAACTACCTGATAATGAAGTAGCTCAAATATCTGATTGCTATCCAAGAAATTCGATT…	﻿MKTRIVSSVTTTLLLGSILMNPVANAADSDINIKTGTTDIGSNTTVKTGDLVTYDKENGMHKKVFYSFIDDKNHNKKLLVIRTKGTIAGQYRVYSEEGANKSGLAWPSAFKVQLQLPDNEVAQISDCYPRNSIDTKEYMSTLTYGFNGNVTGDDTGKIGGLIGANVSIGHTLKYVQPDFKTILESPTDKKVGWKVIFNNMVNQNWGPYDRDSWNPVYGNQLFMKTRNGSMKAADNFLDPNKASSLLSSGFSPDFATVITMDRKASKQQTNIDVIYERVRDDYQLHWTSTNWKGTNTKDKWIDRSSERYKIDWEKEEMTN
R50	Assembly: GCA_005707015.1	ST772	CC1	ATGACATATAAAATGAAGAAATGGCAAAAATTATCCACCATTACGTTATTAATGGCCGGAGTGATTACTTTGAATGGTGGTGAATTCAGAAGTATTGATAAACATCAAATCGCTGTGGCTGATACGAATGTTCAAACGCCAGATTATGAAAAGTTGAGGAACACATGGTTGGACGTTAACTATGGTTATGATAAGTATGATGAGAATAATCCAGATATGAAGAAGAAGTTTGATGCTACGGAGAAAGAGGCAGAGAAATTACTCAAGGAAATGAAAACTGAAAGTGGAAGGACTTACTTGTGGGAAAACGCAAAAGATTTAGATACGAAGTCTGCGGATATGACTCGTACCTATCGTAATATTGAGAAAATCGCAGAAGCGATGAAGCATAAAGATACT…	﻿MTYKMKKWQKLSTITLLMAGVITLNGGEFRSIDKHQIAVADTNVQTPDYEKLRNTWLDVNYGYDKYDENNPDMKKKFDATEKEAEKLLKEMKTESGRTYLWENAKDLDTKSADMTRTYRNIEKIAEAMKHKDTKLKTDENKKKVKDALEWLHKNAYGKEPDKKVADLTSNFKNKTSRNTNLNWWDYEIGTPRALTNTLILLNDQFSNEEKKKFTAPIKTFAPDSDKILSSVGKAELAKGGNLVDISKVKLLECIIEEDKDMMKKSIDSFNKVFTYVQDSATGKERNGFYKDGSYIDHQDVPYTGAYGVVLLEGISQMMPMIKETPFNDKTQNDTTLKSWIDDGFMPLIYKGEMMDLSRGRAISRENETSHSASATVMKSLLRLSDAMDDSTKAKYKKI…	-	-	ATGAAAACACGTATAGTCAGCTCAGTAACAACAACACTATTGCTAGGTTCCATATTAATGAATCCTGTCGCTAATGCCGCAGATTCTGATATTAATATTAAAACCGGTACTACAGATATTGGAAGCAATACTACAGTAAAAACAGGTGATTTAGTCACTTATGATAAAGAAAATGGCATGCACAAAAAAGTATTTTATAGTTTTATCGATGATAAAAATCACAATAAAAAACTGCTAGTTATTAGAACGAAAGGTACCATTGCTGGTCAATATAGAGTTTATAGCGAAGAAGGTGCTAACAAAAGTGGTTTAGCCTGGCCTTCAGCCTTTAAGGTACAGTTGCAACTACCTGATAATGAAGTAGCTCAAATATCTGATTGCTATCCAAGAAATTCGATT…	﻿MKTRIVSSVTTTLLLGSILMNPVANAADSDINIKTGTTDIGSNTTVKTGDLVTYDKENGMHKKVFYSFIDDKNHNKKLLVIRTKGTIAGQYRVYSEEGANKSGLAWPSAFKVQLQLPDNEVAQISDCYPRNSIDTKEYMSTLTYGFNGNVTGDDTGKIGGLIGANVSIGHTLKYVQPDFKTILESPTDKKVGWKVIFNNMVNQNWGPYDRDSWNPVYGNQLFMKTRNGSMKAADNFLDPNKASSLLSSGFSPDFATVITMDRKASKQQTNIDVIYERVRDDYQLHWTSTNWKGTNTKDKWIDRSSERYKIDWEKEEMTN
M3685	Assembly: GCA_900251695.1	ST772	CC1	ATGACATATAAAATGAAGAAATGGCAAAAATTATCCACCATTACGTTATTAATGGCCGGAGTGATTACTTTGAATGGTGGTGAATTCAGAAGTATTGATAAACATCAAATCGCTGTGGCTGATACGAATGTTCAAACGCCAGATTATGAAAAGTTGAGGAACACATGGTTGGACGTTAACTATGGTTATGATAAGTATGATGAGAATAATCCAGATATGAAGAAGAAGTTTGATGCTACGGAGAAAGAGGCAGAGAAATTACTCAAGGAAATGAAAACTGAAAGTGGAAGGACTTACTTGTGGGAAAACGCAAAAGATTTAGATACGAAGTCTGCGGATATGACTCGTACCTATCGTAATATTGAGAAAATCGCAGAAGCGATGAAGCATAAAGATACT…	﻿MTYKMKKWQKLSTITLLMAGVITLNGGEFRSIDKHQIAVADTNVQTPDYEKLRNTWLDVNYGYDKYDENNPDMKKKFDATEKEAEKLLKEMKTESGRTYLWENAKDLDTKSADMTRTYRNIEKIAEAMKHKDTKLKTDENKKKVKDALEWLHKNAYGKEPDKKVADLTSNFKNKTSRNTNLNWWDYEIGTPRALTNTLILLNDQFSNEEKKKFTAPIKTFAPDSDKILSSVGKAELAKGGNLVDISKVKLLECIIEEDKDMMKKSIDSFNKVFTYVQDSATGKERNGFYKDGSYIDHQDVPYTGAYGVVLLEGISQMMPMIKETPFNDKTQNDTTLKSWIDDGFMPLIYKGEMMDLSRGRAISRENETSHSASATVMKSLLRLSDAMDDSTKAKYKKI…	-	-	﻿ATGAAAACACGTATAGTCAGCTCAGTAACAACAACACTATTGCTAGGTTCCATATTAATGAATCCTGTCGCTAATGCCGCAGATTCTGATATTAATATTAAAACCGGTACTACAGATATTGGAAGCAATACTACAGTAAAAACAGGTGATTTAGTCACTTATGATAAAGAAAATGGCATGCACAAAAAAGTATTTTATAGTTTTATCGATGATAAAAATCACAATAAAAAACTGCTAGTTATTAGAACGAAAGGTACCATTGCTGGTCAATATAGAGTTTATAGCGAAGAAGGTGCTAACAAAAGTGGTTTAGCCTGGCCTTCAGCCTTTAAGGTACAGTTGCAACTACCTGATAATGAAGTAGCTCAAATATCTGATTGCTATCCAAGAAATTCGAT…	﻿MKTRIVSSVTTTLLLGSILMNPVANAADSDINIKTGTTDIGSNTTVKTGDLVTYDKENGMHKKVFYSFIDDKNHNKKLLVIRTKGTIAGQYRVYSEEGANKSGLAWPSAFKVQLQLPDNEVAQISDCYPRNSIDTKEYMSTLTYGFNGNVTGDDTGKIGGLIGANVSIGHTLKYVQPDFKTILESPTDKKVGWKVIFNNMVNQNWGPYDRDSWNPVYGNQLFMKTRNGSMKAADNFLDPNKASSLLSSGFSPDFATVITMDRKASKQQTNIDVIYERVRDDYQLHWTSTNWKGTNTKDKWIDRSSERYKIDWEKEEMTN
NCTC13435	Assembly: GCA_001457495.1	ST80	CC80	ATGACATATAGAATAAAGAAATGGCAAAATTTATCCACCATTACGTTATTAATGGCTGGTGTGATTACTTTGAATGGTGGTGAATTCAGAAGTATTGATAAATATCAAATCGCTGTGGCTGATACGAATGTTCAAACGCCAAATTATGAAAAGTTGAGGAACACATGGCTGGACGTTAACTATGGTTATGATAAGTATGATGAGAAGAATGACGCAATGAAGAAGAAGTTTGAGGCTACGGAGAATGAGGCAAAGAAATTACTTAGTGAGATGAAAACTGAAAGTGATAGGAAATACTTGTGGGAAAACTCAAAAGATTTAGATACAAAGTCTGCGGATATGACTCGTACCTATCGTAATATTGAGAAAATCGCAGAAGCGATGAGGCATAAAGATACT…	﻿MTYRIKKWQNLSTITLLMAGVITLNGGEFRSIDKYQIAVADTNVQTPNYEKLRNTWLDVNYGYDKYDEKNDAMKKKFEATENEAKKLLSEMKTESDRKYLWENSKDLDTKSADMTRTYRNIEKIAEAMRHKDTKLKTDENKKKVKDALEWLHKNAYGKEPDKKVADLKTNFSKSAPQKNTNLNWWDYEIGTPKSLTNTLILLNDQFSNEEKKKFTAPIKTFAPDSDKILSSVGKAEPAKGGNLVDISKVKLLESIIEEDKDMTKNSIDSFNKVFTYVQSNATGKERNGFYKDGSYIDHQDVPYTGAYGVVLLEGISQMMPMIKETPFKDSNQNDTTLKSWIDEGFMPLIYKGEMMDLSRGRAISRENETSHSASATVMKSLLRLSDAMDESTKAKYKK…	-	-	ATGAAAACACGTATAGTCAGCTCAGTAACAACAACACTATTGCTAGGTTCCATATTAATGAATCCTGTCGCTAATGCCGCAGATTCTGATATTAATATTAAAACCGGTACTACAGATATTGGAAGCAATACTACAGTAAAAACAGGTGATTTAGTCACTTATGATAAAGAAAATGGCATGCACAAAAAAGTATTTTATAGTTTTATCGATGATAAAAATCACAATAAAAAACTGCTAGTTATTAGAACGAAAGGTACCATTGCTGGTCAATATAGAGTTTATAGCGAAGAAGGTGCTAACAAAAGTGGTTTAGCCTGGCCTTCAGCCTTTAAGGTACAGTTGCAACTACCTGATAATGAAGTAGCTCAAATATCTGATTACTATCCAAGAAATTCGATT…	﻿MKTRIVSSVTTTLLLGSILMNPVANAADSDINIKTGTTDIGSNTTVKTGDLVTYDKENGMHKKVFYSFIDDKNHNKKLLVIRTKGTIAGQYRVYSEEGANKSGLAWPSAFKVQLQLPDNEVAQISDYYPRNSIDTKEYMSTLTYGFNGNVTGDDTGKIGGLIGANVSIGHTLKYVQPDFKTILESPTDKKVGWKVIFNNMVNQNWGPYDRDSWNPVYGNQLFMKTRNGSMKAAENFLDPNKASSLLSSGFSPDFATVITMDRKASKQQTNIDVIYERVRDDYQLHWTSTNWKGTNTKDKWTDRSSERYKIDWEKEEMTN
GR2	Assembly: GCA_001296985.1	ST80	CC80	ATGACATATAGAATAAAGAAATGGCAAAATTTATCCACCATTACGTTATTAATGGCTGGTGTGATTACTTTGAATGGTGGTGAATTCAGAAGTATTGATAAATATCAAATCGCTGTGGCTGATACGAATGTTCAAACGCCAAATTATGAAAAGTTGAGGAACACATGGCTGGACGTTAACTATGGTTATGATAAGTATGATGAGAAGAATGACGCAATGAAGAAGAAGTTTGAGGCTACGGAGAATGAGGCAAAGAAATTACTTAGTGAGATGAAAACTGAAAGTGATAGGAAATACTTGTGGGAAAACTCAAAAGATTTAGATACAAAGTCTGCGGATATGACTCGTACCTATCGTAATATTGAGAAAATCGCAGAAGCGATGAGGCATAAAGATACT…	﻿MTYRIKKWQNLSTITLLMAGVITLNGGEFRSIDKYQIAVADTNVQTPNYEKLRNTWLDVNYGYDKYDEKNDAMKKKFEATENEAKKLLSEMKTESDRKYLWENSKDLDTKSADMTRTYRNIEKIAEAMRHKDTKLKTDENKKKVKDALEWLHKNAYGKEPDKKVADLKTNFSKSAPQKNTNLNWWDYEIGTPKSLTNTLILLNDQFSNEEKKKFTAPIKTFAPDSDKILSSVGKAEPAKGGNLVDISKVKLLESIIEEDKDMTKNSIDSFNKVFTYVQSNATGKERNGFYKDGSYIDHQDVPYTGAYGVVLLEGISQMMPMIKETPFKDSNQNDTTLKSWIDEGFMPLIYKGEMMDLSRGRAISRENETSHSASATVMKSLLRLSDAMDESTKAKYKK…	-	-	ATGAAAACACGTATAGTCAGCTCAGTAACAACAACACTATTGCTAGGTTCCATATTAATGAATCCTGTCGCTAATGCCGCAGATTCTGATATTAATATTAAAACCGGTACTACAGATATTGGAAGCAATACTACAGTAAAAACAGGTGATTTAGTCACTTATGATAAAGAAAATGGCATGCACAAAAAAGTATTTTATAGTTTTATCGATGATAAAAATCACAATAAAAAACTGCTAGTTATTAGAACGAAAGGTACCATTGCTGGTCAATATAGAGTTTATAGCGAAGAAGGTGCTAACAAAAGTGGTTTAGCCTGGCCTTCAGCCTTTAAGGTACAGTTGCAACTACCTGATAATGAAGTAGCTCAAATATCTGATTACTATCCAAGAAATTCGATT…	﻿MKTRIVSSVTTTLLLGSILMNPVANAADSDINIKTGTTDIGSNTTVKTGDLVTYDKENGMHKKVFYSFIDDKNHNKKLLVIRTKGTIAGQYRVYSEEGANKSGLAWPSAFKVQLQLPDNEVAQISDYYPRNSIDTKEYMSTLTYGFNGNVTGDDTGKIGGLIGANVSIGHTLKYVQPDFKTILESPTDKKVGWKVIFNNMVNQNWGPYDRDSWNPVYGNQLFMKTRNGSMKAAENFLDPNKASSLLSSGFSPDFATVITMDRKASKQQTNIDVIYERVRDDYQLHWTSTNWKGTNTKDKWTDRSSERYKIDWEKEEMTN
11819-97	Assembly: GCA_000239235.1	ST80	CC80	ATGACATATAGAATAAAGAAATGGCAAAATTTATCCACCATTACGTTATTAATGGCTGGTGTGATTACTTTGAATGGTGGTGAATTCAGAAGTATTGATAAATATCAAATCGCTGTGGCTGATACGAATGTTCAAACGCCAAATTATGAAAAGTTGAGGAACACATGGCTGGACGTTAACTATGGTTATGATAAGTATGATGAGAAGAATGACGCAATGAAGAAGAAGTTTGAGGCTACGGAGAATGAGGCAAAGAAATTACTTAGTGAGATGAAAACTGAAAGTGATAGGAAATACTTGTGGGAAAACTCAAAAGATTTAGATACAAAGTCTGCGGATATGACTCGTACCTATCGTAATATTGAGAAAATCGCAGAAGCGATGAGGCATAAAGATACT…	﻿MTYRIKKWQNLSTITLLMAGVITLNGGEFRSIDKYQIAVADTNVQTPNYEKLRNTWLDVNYGYDKYDEKNDAMKKKFEATENEAKKLLSEMKTESDRKYLWENSKDLDTKSADMTRTYRNIEKIAEAMRHKDTKLKTDENKKKVKDALEWLHKNAYGKEPDKKVADLKTNFSKSAPQKNTNLNWWDYEIGTPKSLTNTLILLNDQFSNEEKKKFTAPIKTFAPDSDKILSSVGKAEPAKGGNLVDISKVKLLESIIEEDKDMTKNSIDSFNKVFTYVQSNATGKERNGFYKDGSYIDHQDVPYTGAYGVVLLEGISQMMPMIKETPFKDSNQNDTTLKSWIDEGFMPLIYKGEMMDLSRGRAISRENETSHSASATVMKSLLRLSDAMDESTKAKYKK…	-	-	ATGAAAACACGTATAGTCAGCTCAGTAACAACAACACTATTGCTAGGTTCCATATTAATGAATCCTGTCGCTAATGCCGCAGATTCTGATATTAATATTAAAACCGGTACTACAGATATTGGAAGCAATACTACAGTAAAAACAGGTGATTTAGTCACTTATGATAAAGAAAATGGCATGCACAAAAAAGTATTTTATAGTTTTATCGATGATAAAAATCACAATAAAAAACTGCTAGTTATTAGAACGAAAGGTACCATTGCTGGTCAATATAGAGTTTATAGCGAAGAAGGTGCTAACAAAAGTGGTTTAGCCTGGCCTTCAGCCTTTAAGGTACAGTTGCAACTACCTGATAATGAAGTAGCTCAAATATCTGATTACTATCCAAGAAATTCGATT…	﻿MKTRIVSSVTTTLLLGSILMNPVANAADSDINIKTGTTDIGSNTTVKTGDLVTYDKENGMHKKVFYSFIDDKNHNKKLLVIRTKGTIAGQYRVYSEEGANKSGLAWPSAFKVQLQLPDNEVAQISDYYPRNSIDTKEYMSTLTYGFNGNVTGDDTGKIGGLIGANVSIGHTLKYVQPDFKTILESPTDKKVGWKVIFNNMVNQNWGPYDRDSWNPVYGNQLFMKTRNGSMKAAENFLDPNKASSLLSSGFSPDFATVITMDRKASKQQTNIDVIYERVRDDYQLHWTSTNWKGTNTKDKWTDRSSERYKIDWEKEEMTN
M3587	Assembly: GCA_900251515.1	ST80	CC80	ATGACATATAGAATAAAGAAATGGCAAAATTTATCCACCATTACGTTATTAATGGCTGGTGTGATTACTTTGAATGGTGGTGAATTCAGAAGTATTGATAAATATCAAATCGCTGTGGCTGATACGAATGTTCAAACGCCAAATTATGAAAAGTTGAGGAACACATGGCTGGACGTTAACTATGGTTATGATAAGTATGATGAGAAGAATGACGCAATGAAGAAGAAGTTTGAGGCTACGGAGAATGAGGCAAAGAAATTACTTAGTGAGATGAAAACTGAAAGTGATAGGAAATACTTGTGGGAAAACTCAAAAGATTTAGATACAAAGTCTGCGGATATGACTCGTACCTATCGTAATATTGAGAAAATCGCAGAAGCGATGAGGCATAAAGATACT…	﻿MTYRIKKWQNLSTITLLMAGVITLNGGEFRSIDKYQIAVADTNVQTPNYEKLRNTWLDVNYGYDKYDEKNDAMKKKFEATENEAKKLLSEMKTESDRKYLWENSKDLDTKSADMTRTYRNIEKIAEAMRHKDTKLKTDENKKKVKDALEWLHKNAYGKEPDKKVADLKTNFSKSAPQKNTNLNWWDYEIGTPKSLTNTLILLNDQFSNEEKKKFTAPIKTFAPDSDKILSSVGKAEPAKGGNLVDISKVKLLESIIEEDKDMTKNSIDSFNKVFTYVQSNATGKERNGFYKDGSYIDHQDVPYTGAYGVVLLEGISQMMPMIKETPFKDSNQNDTTLKSWIDEGFMPLIYKGEMMDLSRGRAISRENETSHSASATVMKSLLRLSDAMDESTKAKYKK…	-	-	﻿ATGAAAACACGTATAGTCAGCTCAGTAACAACAACACTATTGCTAGGTTCCATATTAATGAATCCTGTCGCTAATGCCGCAGATTCTGATATTAATATTAAAACCGGTACTACAGATATTGGAAGCAATACTACAGTAAAAACAGGTGATTTAGTCACTTATGATAAAGAAAATGGCATGCACAAAAAAGTATTTTATAGTTTTATCGATGATAAAAATCACAATAAAAAACTGCTAGTTATTAGAACGAAAGGTACCATTGCTGGTCAATATAGAGTTTATAGCGAAGAAGGTGCTAACAAAAGTGGTTTAGCCTGGCCTTCAGCCTTTAAGGTACAGTTGCAACTACCTGATAATGAAGTAGCTCAAATATCTGATTACTATCCAAGAAATTCGAT…	﻿MKTRIVSSVTTTLLLGSILMNPVANAADSDINIKTGTTDIGSNTTVKTGDLVTYDKENGMHKKVFYSFIDDKNHNKKLLVIRTKGTIAGQYRVYSEEGANKSGLAWPSAFKVQLQLPDNEVAQISDYYPRNSIDTKEYMSTLTYGFNGNVTGDDTGKIGGLIGANVSIGHTLKYVQPDFKTILESPTDKKVGWKVIFNNMVNQNWGPYDRDSWNPVYGNQLFMKTRNGSMKAAENFLDPNKASSLLSSGFSPDFATVITMDRKASKQQTNIDVIYERVRDDYQLHWTSTNWKGTNTKDKWTDRSSERYKIDWEKEEMTN
BSAC2581	Assembly: GCA_900054715.1	ST80	CC80	ATGACATATAGAATAAAGAAATGGCAAAATTTATCCACCATTACGTTATTAATGGCTGGTGTGATTACTTTGAATGGTGGTGAATTCAGAAGTATTGATAAATATCAAATCGCTGTGGCTGATACGAATGTTCAAACGCCAAATTATGAAAAGTTGAGGAACACATGGCTGGACGTTAACTATGGTTATGATAAGTATGATGAGAAGAATGACGCAATGAAGAAGAAGTTTGAGGCTACGGAGAATGAGGCAAAGAAATTACTTAGTGAGATGAAAACTGAAAGTGATAGGAAATACTTGTGGGAAAACTCAAAAGATTTAGATACAAAGTCTGCGGATATGACTCGTACCTATCGTAATATTGAGAAAATCGCAGAAGCGATGAGGCATAAAGATACT…	﻿MTYRIKKWQNLSTITLLMAGVITLNGGEFRSIDKYQIAVADTNVQTPNYEKLRNTWLDVNYGYDKYDEKNDAMKKKFEATENEAKKLLSEMKTESDRKYLWENSKDLDTKSADMTRTYRNIEKIAEAMRHKDTKLKTDENKKKVKDALEWLHKNAYGKEPDKKVADLKTNFSKSAPQKNTNLNWWDYEIGTPKSLTNTLILLNDQFSNEEKKKFTAPIKTFAPDSDKILSSVGKAEPAKGGNLVDISKVKLLESIIEEDKDMTKNSIDSFNKVFTYVQSNATGKERNGFYKDGSYIDHQDVPYTGAYGVVLLEGISQMMPMIKETPFKDSNQNDTTLKSWIDEGFMPLIYKGEMMDLSRGRAISRENETSHSASATVMKSLLRLSDAMDESTKAKYKK…	-	-	ATGAAAACACGTATAGTCAGCTCAGTAACAACAACACTATTGCTAGGTTCCATATTAATGAATCCTGTCGCTAATGCCGCAGATTCTGATATTAATATTAAAACCGGTACTACAGATATTGGAAGCAATACTACAGTAAAAACAGGTGATTTAGTCACTTATGATAAAGAAAATGGCATGCACAAAAAAGTATTTTATAGTTTTATCGATGATAAAAATCACAATAAAAAACTGCTAGTTATTAGAACGAAAGGTACCATTGCTGGTCAATATAGAGTTTATAGCGAAGAAGGTGCTAACAAAAGTGGTTTAGCCTGGCCTTCAGCCTTTAAGGTACAGTTGCAACTACCTGATAATGAAGTAGCTCAAATATCTGATTACTATCCAAGAAATTCGATT…	﻿MKTRIVSSVTTTLLLGSILMNPVANAADSDINIKTGTTDIGSNTTVKTGDLVTYDKENGMHKKVFYSFIDDKNHNKKLLVIRTKGTIAGQYRVYSEEGANKSGLAWPSAFKVQLQLPDNEVAQISDYYPRNSIDTKEYMSTLTYGFNGNVTGDDTGKIGGLIGANVSIGHTLKYVQPDFKTILESPTDKKVGWKVIFNNMVNQNWGPYDRDSWNPVYGNQLFMKTRNGSMKAAENFLDPNKASSLLSSGFSPDFATVITMDRKASKQQTNIDVIYERVRDDYQLHWTSTNWKGTNTKDKWTDRSSERYKIDWEKEEMTN
H1470	Assembly: GCA_900250445.1	ST834	CC834	ATGACATATAGAATGAAGAAATGGCAAAAATTATCCACCATTACGTTATTAATGGCTGGTGCGATTACTTTGAATGGTGGTGAATTCAGAAGTATTGATAAAAATCAAATCGCTGTGGCTGATACGAATGTTCAAACGCCAGATTATGAAAAGTTGAGGAACACATGGCTGAACGTTAACTACGGTTATGATCAGTATGATGAGAAGAATGACGCAATGAAGAAGAAGTTTGATGCTACGGAGAAAGAGGCAGAGAAATTACTCAGTAGCATGAAAACTGAAAGTGGAAGGACTTACTTGTGGGATAGTGCAAAAGATTTAGATAACAAGTCTGCGGATATGACTCGTACCTATCGTAATATTGAGAAAATCGCAGAAGCGATGAAGCATAAAGATACT…	﻿MTYRMKKWQKLSTITLLMAGAITLNGGEFRSIDKNQIAVADTNVQTPDYEKLRNTWLNVNYGYDQYDEKNDAMKKKFDATEKEAEKLLSSMKTESGRTYLWDSAKDLDNKSADMTRTYRNIEKIAEAMKHKDTKLNTPDNKNKVKDALEWLHKNAYGKEPVKKLEELKTNFSKSAPQKNTNLNWWDYEIGTPRALTNTLILLKEDFTDEEKKKYTAPIKTFAPKSDEILSSVGKAEPAKGGNLVDISKVKLLESIIEEDATMMKESIEAFNKVFTYVQSNATGKERNGFYKDGSYIDHQDVPYTGAYGVVLLEGISQMMPMIKETPFKDSNQNDTTLKSWIDEGFMPLIYKGEMMDLSRGRAISRENETSHSTSATVMKSLLRLSDAMDESTKAKYKQ…	-	-	﻿ATGAAAACACGTATAGTCAGCTCAGTAACAACAACACTATTGCTAGGTTCCATATTAATGAATCCTGTCGCTAATGCCGCAGATTCTGATATTAATATTAAAACCGGTACTACAGATATTGGAAGCAATACTACAGTAAAAACAGGTGATTTAGTCACTTATGATAAAGAAAATGGCATGCACAAAAAAGTATTTTATAGTTTTATCGATGATAAAAATCACAATAAAAAACTGCTAGTTATTAGAACGAAAGGTACCATTGCTGGTCAATATAGAGTTTATAGCGAAGAAGGTGCTAACAAAAGTGGTTTAGCCTGGCCTTCAGCCTTTAAGGTACAGTTGCAACTACCTGATAATGAAGTAGCTCAAATATCTGATTACTATCCAAGAAATTCGAT…	﻿MKTRIVSSVTTTLLLGSILMNPVANAADSDINIKTGTTDIGSNTTVKTGDLVTYDKENGMHKKVFYSFIDDKNHNKKLLVIRTKGTIAGQYRVYSEEGANKSGLAWPSAFKVQLQLPDNEVAQISDYYPRNSIDTKEYMSTLTYGFNGNVTGDDTGKIGGLIGANVSIGHTLKYVQPDFKTILESPTDKKVGWKVIFNNMVNQNWGPYDRDSWNPVYGNQLFMKTRNGSMKAADNFLDPNKASSLLSSGFSPDFATVITMDRKVSKQQTNIDVIYERVRDDYQLHWTSTNWKGTNTKDKWIDRSSERYKIDWEKEEMTN
M3777	Assembly: GCA_900251715.1	ST834	CC834	ATGACATATAGAATGAAGAAATGGCAAAAATTATCCACCATTACGTTATTAATGGCTGGTGCGATTACTTTGAATGGTGGTGAATTCAGAAGTATTGATAAAAATCAAATCGCTGTGGCTGATACGAATGTTCAAACGCCAGATTATGAAAAGTTGAGGAACACATGGCTGAACGTTAACTACGGTTATGATCAGTATGATGAGAAGAATGACGCAATGAAGAAGAAGTTTGATGCTACGGAGAAAGAGGCAGAGAAATTACTCAGTAGCATGAAAACTGAAAGTGGAAGGACTTACTTGTGGGATAGTGCAAAAGATTTAGATAACAAGTCTGCGGATATGACTCGTACCTATCGTAATATTGAGAAAATCGCAGAAGCGATGAAGCATAAAGATACT…	﻿MTYRMKKWQKLSTITLLMAGAITLNGGEFRSIDKNQIAVADTNVQTPDYEKLRNTWLNVNYGYDQYDEKNDAMKKKFDATEKEAEKLLSSMKTESGRTYLWDSAKDLDNKSADMTRTYRNIEKIAEAMKHKDTKLNTPDNKNKVKDALEWLHKNAYGKEPVKKLEELKTNFSKSAPQKNTNLNWWDYEIGTPRALTNTLILLKEDFTDEEKKKYTAPIKTFAPKSDEILSSVGKAEPAKGGNLVDISKVKLLESIIEEDATMMKESIEAFNKVFTYVQSNATGKERNGFYKDGCYIDHQDVPYTGAYGVVLLEGISQMMPMIKETPFKDSNQNDTTLKSWIDEGFMPLIYKGEMMDLSRGRAISRENETSHSTSATVMKSLLRLSDAMDESTKAKYKQ…	-	-	﻿ATGAAAACACGTATAGTCAGCTCAGTAACAACAACACTATTGCTAGGTTCCATATTAATGAATCCTGTCGCTAATGCCGCAGATTCTGATATTAATATTAAAACCGGTACTACAGATATTGGAAGCAATACTACAGTAAAAACAGGTGATTTAGTCACTTATGATAAAGAAAATGGCATGCACAAAAAAGTATTTTATAGTTTTATCGATGATAAAAATCACAATAAAAAACTGCTAGTTATTAGAACGAAAGGTACCATTGCTGGTCAATATAGAGTTTATAGCGAAGAAGGTGCTAACAAAAGTGGTTTAGCCTGGCCTTCAGCCTTTAAGGTACAGTTGCAACTACCTGATAATGAAGTAGCTCAAATATCTGATTACTATCCAAGAAATTCGAT…	﻿MKTRIVSSVTTTLLLGSILMNPVANAADSDINIKTGTTDIGSNTTVKTGDLVTYDKENGMHKKVFYSFIDDKNHNKKLLVIRTKGTIAGQYRVYSEEGANKSGLAWPSAFKVQLQLPDNEVAQISDYYPRNSIDTKEYMSTLTYGFNGNVTGDDTGKIGGLIGANVSIGHTLKYVQPDFKTILESPTDKKVGWKVIFNNMVNQNWGPYDRDSWNPVYGNQLFMKTRNGSMKAADNFLDPNKASSLLSSGFSPDFATVITMDRKASKQQTNIDVIYERVRDDYQLHWTSTNWKGTNTKDKWIDRSSERYKIDWEKEEMTN
STR1034-5-1-1	SRA: ERR4845662	ST834	CC834	﻿ATGACATATAGAATGAAGAAATGGCAAAAATTATCCACCATTACGTTATTAATGGCTGGTGCGATTACTTTGAATGGTGGTGAATTCAGAAGTATTGATAAAAATCAAATCGCTGTGGCTGATACGAATGTTCAAACGCCAGATTATGAAAAGTTGAGGAACACATGGCTGAACGTTAACTACGGTTATGATCAGTATGATGAGAAGAATGACGCAATGAAGAAGAAGTTTGATGCTACGGAGAAAGAGGCAGAGAAATTACTCAGTAGCATGAAAACTGAAAGTGGAAGGACTTACTTGTGGGATAGTGCAAAAGATTTAGATAACAAGTCTGCGGATATGACTCGTACCTATCGTAATATTGAGAAAATCGCAGAAGCGATGAAGCATAAAGATAC…	﻿MTYRMKKWQKLSTITLLMAGAITLNGGEFRSIDKNQIAVADTNVQTPDYEKLRNTWLNVNYGYDQYDEKNDAMKKKFDATEKEAEKLLSSMKTESGRTYLWDSAKDLDNKSADMTRTYRNIEKIAEAMKHKDTKLNTPDNKNKVKDALEWLHKNAYGKEPVKKLEELKTNFSKSAPQKNTNLNWWDYEIGTPRALTNTLILLKEDFTDEEKKKYTAPIKTFAPKSDEILSSVGKAEPAKGGNLVDISKVKLLESIIEEDATMMKESIEAFNKVFTYVQSNATGKERNGFYKDGSYIDHQDVPYTGAYGVVLLEGISQMMPMIKETPFKDSNQNDTTLKSWIDEGFMPLIYKGEMMDLSRGRAISRENETSHSTSATVMKSLLRLSDAMDESTKAKYKQ…	-	-	ATGAAAACACGTATAGTCAGCTCAGTAACAACAACACTATTGCTAGGTTCCATATTAATGAATCCTGTCGCTAATGCCGCAGATTCTGATATTAATATTAAAACCGGTACTACAGATATTGGAAGCAATACTACAGTAAAAACAGGTGATTTAGTCACTTATGATAAAGAAAATGGCATGCACAAAAAAGTATTTTATAGTTTTATCGATGATAAAAATCACAATAAAAAACTGCTAGTTATTAGAACGAAAGGTACCATTGCTGGTCAATATAGAGTTTATAGCGAAGAAGGTGCTAACAAAAGTGGTTTAGCCTGGCCTTCAGCCTTTAAGGTACAGTTGCAACTACCTGATAATGAAGTAGCTCAAATATCTGATTACTATCCAAGAAATTCGATT…	﻿MKTRIVSSVTTTLLLGSILMNPVANAADSDINIKTGTTDIGSNTTVKTGDLVTYDKENGMHKKVFYSFIDDKNHNKKLLVIRTKGTIAGQYRVYSEEGANKSGLAWPSAFKVQLQLPDNEVAQISDYYPRNSIDTKEYMSTLTYGFNGNVTGDDTGKIGGLIGANVSIGHTLKYVQPDFKTILESPTDKKVGWKVIFNNMVNQNWGPYDRDSWNPVYGNQLFMKTRNGSMKAADNFLDPNKASSLLSSGFSPDFATVITMDRKASKQQTNIDVIYERVRDDYQLHWTSTNWKGTNTKDKWIDRSSERYKIDWEKEEMTN
STR1034-6-1-1	SRA: ERR4845663	ST834	CC834	﻿ATGACATATAGAATGAAGAAATGGCAAAAATTATCCACCATTACGTTATTAATGGCTGGTGCGATTACTTTGAATGGTGGTGAATTCAGAAGTATTGATAAAAATCAAATCGCTGTGGCTGATACGAATGTTCAAACGCCAGATTATGAAAAGTTGAGGAACACATGGCTGAACGTTAACTACGGTTATGATCAGTATGATGAGAAGAATGACGCAATGAAGAAGAAGTTTGATGCTACGGAGAAAGAGGCAGAGAAATTACTCAGTAGCATGAAAACTGAAAGTGGAAGGACTTACTTGTGGGATAGTGCAAAAGATTTAGATAACAAGTCTGCGGATATGACTCGTACCTATCGTAATATTGAGAAAATCGCAGAAGCGATGAAGCATAAAGATAC…	﻿MTYRMKKWQKLSTITLLMAGAITLNGGEFRSIDKNQIAVADTNVQTPDYEKLRNTWLNVNYGYDQYDEKNDAMKKKFDATEKEAEKLLSSMKTESGRTYLWDSAKDLDNKSADMTRTYRNIEKIAEAMKHKDTKLNTPDNKNKVKDALEWLHKNAYGKEPVKKLEELKTNFSKSAPQKNTNLNWWDYEIGTPRALTNTLILLKEDFTDEEKKKYTAPIKTFAPKSDEILSSVGKAEPAKGGNLVDISKVKLLESIIEEDATMMKESIEAFNKVFTYVQSNATGKERNGFYKDGSYIDHQDVPYTGAYGVVLLEGISQMMPMIKETPFKDSNQNDTTLKSWIDEGFMPLIYKGEMMDLSRGRAISRENETSHSTSATVMKSLLRLSDAMDESTKAKYKQ…	-	-	ATGAAAACACGTATAGTCAGCTCAGTAACAACAACACTATTGCTAGGTTCCATATTAATGAATCCTGTCGCTAATGCCGCAGATTCTGATATTAATATTAAAACCGGTACTACAGATATTGGAAGCAATACTACAGTAAAAACAGGTGATTTAGTCACTTATGATAAAGAAAATGGCATGCACAAAAAAGTATTTTATAGTTTTATCGATGATAAAAATCACAATAAAAAACTGCTAGTTATTAGAACGAAAGGTACCATTGCTGGTCAATATAGAGTTTATAGCGAAGAAGGTGCTAACAAAAGTGGTTTAGCCTGGCCTTCAGCCTTTAAGGTACAGTTGCAACTACCTGATAATGAAGTAGCTCAAATATCTGATTACTATCCAAGAAATTCGATT…	﻿MKTRIVSSVTTTLLLGSILMNPVANAADSDINIKTGTTDIGSNTTVKTGDLVTYDKENGMHKKVFYSFIDDKNHNKKLLVIRTKGTIAGQYRVYSEEGANKSGLAWPSAFKVQLQLPDNEVAQISDYYPRNSIDTKEYMSTLTYGFNGNVTGDDTGKIGGLIGANVSIGHTLKYVQPDFKTILESPTDKKVGWKVIFNNMVNQNWGPYDRDSWNPVYGNQLFMKTRNGSMKAADNFLDPNKASSLLSSGFSPDFATVITMDRKASKQQTNIDVIYERVRDDYQLHWTSTNWKGTNTKDKWIDRSSERYKIDWEKEEMTN
STR1034-7-1-1	SRA: ERR4845664	ST834	CC834	﻿ATGACATATAGAATGAAGAAATGGCAAAAATTATCCACCATTACGTTATTAATGGCTGGTGCGATTACTTTGAATGGTGGTGAATTCAGAAGTATTGATAAAAATCAAATCGCTGTGGCTGATACGAATGTTCAAACGCCAGATTATGAAAAGTTGAGGAACACATGGCTGAACGTTAACTACGGTTATGATCAGTATGATGAGAAGAATGACGCAATGAAGAAGAAGTTTGATGCTACGGAGAAAGAGGCAGAGAAATTACTCAGTAGCATGAAAACTGAAAGTGGAAGGACTTACTTGTGGGATAGTGCAAAAGATTTAGATAACAAGTCTGCGGATATGACTCGTACCTATCGTAATATTGAGAAAATCGCAGAAGCGATGAAGCATAAAGATAC…	﻿MTYRMKKWQKLSTITLLMAGAITLNGGEFRSIDKNQIAVADTNVQTPDYEKLRNTWLNVNYGYDQYDEKNDAMKKKFDATEKEAEKLLSSMKTESGRTYLWDSAKDLDNKSADMTRTYRNIEKIAEAMKHKDTKLNTPDNKNKVKDALEWLHKNAYGKEPVKKLEELKTNFSKSAPQKNTNLNWWDYEIGTPRALTNTLILLKEDFTDEEKKKYTAPIKTFAPKSDEILSSVGKAEPAKGGNLVDISKVKLLESIIEEDATMMKESIEAFNKVFTYVQSNATGKERNGFYKDGSYIDHQDVPYTGAYGVVLLEGISQMMPMIKETPFKDSNQNDTTLKSWIDEGFMPLIYKGEMMDLSRGRAISRENETSHSTSATVMKSLLRLSDAMDESTKAKYKQ…	-	-	ATGAAAACACGTATAGTCAGCTCAGTAACAACAACACTATTGCTAGGTTCCATATTAATGAATCCTGTCGCTAATGCCGCAGATTCTGATATTAATATTAAAACCGGTACTACAGATATTGGAAGCAATACTACAGTAAAAACAGGTGATTTAGTCACTTATGATAAAGAAAATGGCATGCACAAAAAAGTATTTTATAGTTTTATCGATGATAAAAATCACAATAAAAAACTGCTAGTTATTAGAACGAAAGGTACCATTGCTGGTCAATATAGAGTTTATAGCGAAGAAGGTGCTAACAAAAGTGGTTTAGCCTGGCCTTCAGCCTTTAAGGTACAGTTGCAACTACCTGATAATGAAGTAGCTCAAATATCTGATTACTATCCAAGAAATTCGATT…	﻿MKTRIVSSVTTTLLLGSILMNPVANAADSDINIKTGTTDIGSNTTVKTGDLVTYDKENGMHKKVFYSFIDDKNHNKKLLVIRTKGTIAGQYRVYSEEGANKSGLAWPSAFKVQLQLPDNEVAQISDYYPRNSIDTKEYMSTLTYGFNGNVTGDDTGKIGGLIGANVSIGHTLKYVQPDFKTILESPTDKKVGWKVIFNNMVNQNWGPYDRDSWNPVYGNQLFMKTRNGSMKAADNFLDPNKASSLLSSGFSPDFATVITMDRKASKQQTNIDVIYERVRDDYQLHWTSTNWKGTNTKDKWIDRSSERYKIDWEKEEMTN
NCTC13277	Assembly: GCA_900478245.1	ST36	CC30	ATGACATATAGAATGAAGAAATGGCAAAAATTGTCCACCATTACGTTATTAATGGCTGGTGTGATTACTTTGAATGGTGGTGAATTCAGAAGTATTGATAAACATCAAATCGCTGTGGCTGATACGAATGTTCAAACGACAGATTATGAAAAGTTGAGGAACATATGGCTGGACGTTAACTATGGTTATGATAAGTATGATGAGAATAATCCAGATATGAAGAAGAAGTTTGAGGCTACGGAGAATGAGGCAGAGAAATTACTCAAGGAAATGAAAACTGAAAGTGATAGGAAATACTTGTGGGAAAGCTCAAAAGATTTAGATACGAAGTCTGCGGATATGACTCGTACCTATCGTAATATTGAGAAAATCTCAGAAGCGATGAAACATAAAAATACT…	﻿MTYRMKKWQKLSTITLLMAGVITLNGGEFRSIDKHQIAVADTNVQTTDYEKLRNIWLDVNYGYDKYDENNPDMKKKFEATENEAEKLLKEMKTESDRKYLWESSKDLDTKSADMTRTYRNIEKISEAMKHKNTKLKTDENKTKVKDALEWLHKNAYGKEPDKKVADLTSNFKNKTSRNTNLNWWDYEIGTPRALTNTLILLQEDFTDEEKKKYTAPIKTFAPDSDKILSSVGKSEPAKGGNLVDISKVKLLESIIEEDKDMMKKSIDSFNTVFTYAQNSATGKERNGFYKDGSYIDHQDVPYTGAYGVVLLEGISQMMPMIKETPFNDSNQNDTTLKSWIDDGFMPLIYKGEMMDLSRGRAISRENETSHSASATVMKSLLRLSDTMDKSTKAKYKKI…	ATGACAAATAAAATGAAGAAATGGCAAAAATTATCCACCATTACGTTATTAATGACCGGAGTGATTGCTTTAAATAATGGTGAATTTAGAAATGTTGATAAACATCAAATCGCTGTGGCTGATACGAATGTTCAAACGCCAGATTATGAAAAATTGAAGAAGACGTGGCTCGACGTTAACTACGGTTATGATCAGTATGATGAGAATAATCAAGATATGAAGAAGAAGTTTGATGCTAAAGAAAAAGAAGCCAAGAAGTTACTTGATGACATGAAAACTGATACGAATAGAACATATTTGTGGTCAGGAGCTGAAAACCTTGAAACTAATTCTTCTCACATGACAAAAACCTATCGTAATATCGAGAAAATCGCAGAATCAATGCAACATAAGAATACG…	﻿MTNKMKKWQKLSTITLLMTGVIALNNGEFRNVDKHQIAVADTNVQTPDYEKLKKTWLDVNYGYDQYDENNQDMKKKFDAKEKEAKKLLDDMKTDTNRTYLWSGAENLETNSSHMTKTYRNIEKIAESMQHKNTVLKTVENKLKIKEALDWMHKNVYGKNPSQKVEDLTKNRKGQTTPKNNSLNWWDYEIGTPRALTNTLLLMDDMLTKDEMKNYSKPISTYAPSSDKILSSVGESEDAKGGNLVDISKVKLLESVIEEDVDMLKKSIDSFNKVFTYVQDSATGKGRNGFYKDGSYIDHQDVPYTGAYGVVLLEGISQMMPMIKESPFKTTQDNATLSNWIDEGFMPLIYKGEMMDLSRGRAISRENETSHTASATVMKSLLRLNDTMDDSTKTRYKQI…	﻿ATGAAAACACGTATAGTCAGCTCAGTAACAACAACACTATTGCTAGGTTCTATATTAATGAATCCTGTCGCTAATGCCGCAGATTCTGATATTAATATTAAAACCGGTACTACAGATATAGGAAGCAATACTACAGTAAAAACAGGTGATTTAGTCACTTATGATAAAGAAAATGGCATGCACAAAAAAGTATTTTATAGTTTTATCGATGATAAAAATCACAATAAAAAAATATTAGTCATCAGAACGAAAGGTACCATTGCTGGTCAGTATAGAGTTTATAGCGAAGAAGGCGCTAATAAAAGCGGTTTAGCCTGGCCTTCAGCATTTAAGGTATAGTTGCAACTACCTGATAATGAAGTAGCACAAATTTCTGATTACTACCCTAGAAATTCAAT…	﻿MKTRIVSSVTTTLLLGSILMNPVANAADSDINIKTGTTDIGSNTTVKTGDLVTYDKENGMHKKVFYSFIDDKNHNKKILVIRTKGTIAGQYRVYSEEGANKSGLAWPSAFKV
NCTC13143	Assembly: GCA_900458225.1	ST36	CC30	ATGACATATAGAATGAAGAAATGGCAAAAATTGTCCACCATTACGTTATTAATGGCTGGTGTGATTACTTTGAATGGTGGTGAATTCAGAAGTATTGATAAACATCAAATCGCTGTGGCTGATACGAATGTTCAAACGACAGATTATGAAAAGTTGAGGAACATATGGCTGGACGTTAACTATGGTTATGATAAGTATGATGAGAATAATCCAGATATGAAGAAGAAGTTTGAGGCTACGGAGAATGAGGCAGAGAAATTACTCAAGGAAATGAAAACTGAAAGTGATAGGAAATACTTGTGGGAAAGCTCAAAAGATTTAGATACGAAGTCTGCGGATATGACTCGTACCTATCGTAATATTGAGAAAATCTCAGAAGCGATGAAACATAAAAATACT…	﻿MTYRMKKWQKLSTITLLMAGVITLNGGEFRSIDKHQIAVADTNVQTTDYEKLRNIWLDVNYGYDKYDENNPDMKKKFEATENEAEKLLKEMKTESDRKYLWESSKDLDTKSADMTRTYRNIEKISEAMKHKNTKLKTDENKTKVKDALEWLHKNAYGKEPDKKVADLTSNFKNKTSRNTNLNWWDYEIGTPRALTNTLILLQEDFTDEEKKKYTAPIKTFAPDSDKILSSVGKSEPAKGGNLVDISKVKLLESIIEEDKDMMKKSIDSFNTVFTYAQNSATGKERNGFYKDGSYIDHQDVPYTGAYGVVLLEGISQMMPMIKETPFNDSNQNDTTLKSWIDDGFMPLIYKGEMMDLSRGRAISRENETSHSASATVMKSLLRLSDTMDKSTKAKYKKI…	ATGACAAATAAAATGAAGAAATGGCAAAAATTATCCACCATTACGTTATTAATGACCGGAGTGATTGCTTTAAATAATGGTGAATTTAGAAATGTTGATAAACATCAAATCGCTGTGGCTGATACGAATGTTCAAACGCCAGATTATGAAAAATTGAAGAAGACGTGGCTCGACGTTAACTACGGTTATGATCAGTATGATGAGAATAATCAAGATATGAAGAAGAAGTTTGATGCTAAAGAAAAAGAAGCCAAGAAGTTACTTGATGACATGAAAACTGATACGAATAGAACATATTTGTGGTCAGGAGCTGAAAACCTTGAAACTAATTCTTCTCACATGACAAAAACCTATCGTAATATCGAGAAAATCGCAGAATCAATGCAACATAAGAATACG…	﻿MTNKMKKWQKLSTITLLMTGVIALNNGEFRNVDKHQIAVADTNVQTPDYEKLKKTWLDVNYGYDQYDENNQDMKKKFDAKEKEAKKLLDDMKTDTNRTYLWSGAENLETNSSHMTKTYRNIEKIAESMQHKNTVLKTVENKLKIKEALDWMHKNVYGKNPSQKVEDLTKNRKGQTTPKNNSLNWWDYEIGTPRALTNTLLLMDDMLTKDEMKNYSKPISTYAPSSDKILSSVGESEDAKGGNLVDISKVKLLESVIEEDVDMLKKSIDSFNKVFTYVQDSATGKGRNGFYKDGSYIDHQDVPYTGAYGVVLLEGISQMMPMIKESPFKTTQDNATLSNWIDEGFMPLIYKGEMMDLSRGRAISRENETSHTASATVMKSLLRLNDTMDDSTKTRYKQI…	﻿ATGAAAACACGTATAGTCAGCTCAGTAACAACAACACTATTGCTAGGTTCTATATTAATGAATCCTGTCGCTAATGCCGCAGATTCTGATATTAATATTAAAACCGGTACTACAGATATAGGAAGCAATACTACAGTAAAAACAGGTGATTTAGTCACTTATGATAAAGAAAATGGCATGCACAAAAAAGTATTTTATAGTTTTATCGATGATAAAAATCACAATAAAAAAATATTAGTCATCAGAACGAAAGGTACCATTGCTGGTCAGTATAGAGTTTATAGCGAAGAAGGCGCTAATAAAAGCGGTTTAGCCTGGCCTTCAGCATTTAAGGTATAGTTGCAACTACCTGATAATGAAGTAGCACAAATTTCTGATTACTACCCTAGAAATTCAAT…	﻿MKTRIVSSVTTTLLLGSILMNPVANAADSDINIKTGTTDIGSNTTVKTGDLVTYDKENGMHKKVFYSFIDDKNHNKKILVIRTKGTIAGQYRVYSEEGANKSGLAWPSAFKV
FDAARGOS_45	Assembly: GCA_001019175.2	ST36	CC30	ATGACATATAGAATGAAGAAATGGCAAAAATTGTCCACCATTACGTTATTAATGGCTGGTGTGATTACTTTGAATGGTGGTGAATTCAGAAGTATTGATAAACATCAAATCGCTGTGGCTGATACGAATGTTCAAACGACAGATTATGAAAAGTTGAGGAACATATGGCTGGACGTTAACTATGGTTATGATAAGTATGATGAGAATAATCCAGATATGAAGAAGAAGTTTGAGGCTACGGAGAATGAGGCAGAGAAATTACTCAAGGAAATGAAAACTGAAAGTGATAGGAAATACTTGTGGGAAAGCTCAAAAGATTTAGATACGAAGTCTGCGGATATGACTCGTACCTATCGTAATATTGAGAAAATCTCAGAAGCGATGAAACATAAAAATACT…	﻿MTYRMKKWQKLSTITLLMAGVITLNGGEFRSIDKHQIAVADTNVQTTDYEKLRNIWLDVNYGYDKYDENNPDMKKKFEATENEAEKLLKEMKTESDRKYLWESSKDLDTKSADMTRTYRNIEKISEAMKHKNTKLKTDENKTKVKDALEWLHKNAYGKEPDKKVADLTSNFKNKTSRNTNLNWWDYEIGTPRALTNTLILLQEDFTDEEKKKYTAPIKTFAPDSDKILSSVGKSEPAKGGNLVDISKVKLLESIIEEDKDMMKKSIDSFNTVFTYAQNSATGKERNGFYKDGSYIDHQDVPYTGAYGVVLLEGISQMMPMIKETPFNDSNQNDTTLKSWIDDGFMPLIYKGEMMDLSRGRAISRENETSHSASATVMKSLLRLSDTMDKSTKAKYKKI…	ATGACAAATAAAATGAAGAAATGGCAAAAATTATCCACCATTACGTTATTAATGACCGGAGTGATTGCTTTAAATAATGGTGAATTTAGAAATGTTGATAAACATCAAATCGCTGTGGCTGATACGAATGTTCAAACGCCAGATTATGAAAAATTGAAGAAGACGTGGCTCGACGTTAACTACGGTTATGATCAGTATGATGAGAATAATCAAGATATGAAGAAGAAGTTTGATGCTAAAGAAAAAGAAGCCAAGAAGTTACTTGATGACATGAAAACTGATACGAATAGAACATATTTGTGGTCAGGAGCTGAAAACCTTGAAACTAATTCTTCTCACATGACAAAAACCTATCGTAATATCGAGAAAATCGCAGAATCAATGCAACATAAGAATACG…	﻿MTNKMKKWQKLSTITLLMTGVIALNNGEFRNVDKHQIAVADTNVQTPDYEKLKKTWLDVNYGYDQYDENNQDMKKKFDAKEKEAKKLLDDMKTDTNRTYLWSGAENLETNSSHMTKTYRNIEKIAESMQHKNTVLKTVENKLKIKEALDWMHKNVYGKNPSQKVEDLTKNRKGQTTPKNNSLNWWDYEIGTPRALTNTLLLMDDMLTKDEMKNYSKPISTYAPSSDKILSSVGESEDAKGGNLVDISKVKLLESVIEEDVDMLKKSIDSFNKVFTYVQDSATGKGRNGFYKDGSYIDHQDVPYTGAYGVVLLEGISQMMPMIKESPFKTTQDNATLSNWIDEGFMPLIYKGEMMDLSRGRAISRENETSHTASATVMKSLLRLNDTMDDSTKTRYKQI…	ATGAAAACACGTATAGTCAGCTCAGTAACAACAACACTATTGCTAGGTTCTATATTAATGAATCCTGTCGCTAATGCCGCAGATTCTGATATTAATATTAAAACCGGTACTACAGATATAGGAAGCAATACTACAGTAAAAACAGGTGATTTAGTCACTTATGATAAAGAAAATGGCATGCACAAAAAAGTATTTTATAGTTTTATCGATGATAAAAATCACAATAAAAAAATATTAGTCATCAGAACGAAAGGTACCATTGCTGGTCAGTATAGAGTTTATAGCGAAGAAGGCGCTAATAAAAGCGGTTTAGCCTGGCCTTCAGCATTTAAGGTATAGTTGCAACTACCTGATAATGAAGTAGCACAAATTTCTGATTACTACCCTAGAAATTCAATT…	﻿MKTRIVSSVTTTLLLGSILMNPVANAADSDINIKTGTTDIGSNTTVKTGDLVTYDKENGMHKKVFYSFIDDKNHNKKILVIRTKGTIAGQYRVYSEEGANKSGLAWPSAFKV
PFESA1204	Assembly: GCA_900082725.1	ST36	CC30	ATGACATATAGAATGAAGAAATGGCAAAAATTGTCCACCATTACGTTATTAATGGCTGGTGTGATTACTTTGAATGGTGGTGAATTCAGAAGTATTGATAAACATCAAATCGCTGTGGCTGATACGAATGTTCAAACGACAGATTATGAAAAGTTGAGGAACATATGGCTGGACGTTAACTATGGTTATGATAAGTATGATGAGAATAATCCAGATATGAAGAAGAAGTTTGAGGCTACGGAGAATGAGGCAGAGAAATTACTCAAGGAAATGAAAACTGAAAGTGATAGGAAATACTTGTGGGAAAGCTCAAAAGATTTAGATACGAAGTCTGCGGATATGACTCGTACCTATCGTAATATTGAGAAAATCTCAGAAGCGATGAAACATAAAAATACT…	﻿MTYRMKKWQKLSTITLLMAGVITLNGGEFRSIDKHQIAVADTNVQTTDYEKLRNIWLDVNYGYDKYDENNPDMKKKFEATENEAEKLLKEMKTESDRKYLWESSKDLDTKSADMTRTYRNIEKISEAMKHKNTKLKTDENKTKVKDALEWLHKNAYGKEPDKKVADLTSNFKNKTSRNTNLNWWDYEIGTPRALTNTLILLQEDFTDEEKKKYTAPIKTFAPDSDKILSSVGKSEPAKGGNLVDISKVKLLESIIEEDKDMMKKSIDSFNTVFTYAQNSATGKERNGFYKDGSYIDHQDVPYTGAYGVVLLEGISQMMPMIKETPFNDSNQNDTTLKSWIDDGFMPLIYKGEMMDLSRGRAISRENETSHSASATVMKSLLRLSDTMDKSTKAKYKKI…	ATGACAAATAAAATGAAGAAATGGCAAAAATTATCCACCATTACGTTATTAATGACCGGAGTGATTGCTTTAAATAATGGTGAATTTAGAAATGTTGATAAACATCAAATCGCTGTGGCTGATACGAATGTTCAAACGCCAGATTATGAAAAATTGAAGAAGACGTGGCTCGACGTTAACTACGGTTATGATCAGTATGATGAGAATAATCAAGATATGAAGAAGAAGTTTGATGCTAAAGAAAAAGAAGCCAAGAAGTTACTTGATGACATGAAAACTGATACGAATAGAACATATTTGTGGTCAGGAGCTGAAAACCTTGAAACTAATTCTTCTCACATGACAAAAACCTATCGTAATATCGAGAAAATCGCAGAATCAATGCAACATAAGAATACG…	﻿MTNKMKKWQKLSTITLLMTGVIALNNGEFRNVDKHQIAVADTNVQTPDYEKLKKTWLDVNYGYDQYDENNQDMKKKFDAKEKEAKKLLDDMKTDTNRTYLWSGAENLETNSSHMTKTYRNIEKIAESMQHKNTVLKTVENKLKIKEALDWMHKNVYGKNPSQKVEDLTKNRKGQTTPKNNSLNWWDYEIGTPRALTNTLLLMDDMLTKDEMKNYSKPISTYAPSSDKILSSVGESEDAKGGNLVDISKVKLLESVIEEDVDMLKKSIDSFNKVFTYVQDSATGKGRNGFYKDGSYIDHQDVPYTGAYGVVLLEGISQMMPMIKESPFKTTQDNATLSNWIDEGFMPLIYKGEMMDLSRGRAISRENETSHTASATVMKSLLRLNDTMDDSTKTRYKQI…	﻿ATGAAAACACGTATAGTCAGCTCAGTAACAACAACACTATTGCTAGGTTCTATATTAATGAATCCTGTCGCTAATGCCGCAGATTCTGATATTAATATTAAAACCGGTACTACAGATATAGGAAGCAATACTACAGTAAAAACAGGTGATTTAGTCACTTATGATAAAGAAAATGGCATGCACAAAAAAGTATTTTATAGTTTTATCGATGATAAAAATCACAATAAAAAAATATTAGTCATCAGAACGAAAGGTACCATTGCTGGTCAGTATAGAGTTTATAGCGAAGAAGGCGCTAATAAAAGCGGTTTAGCCTGGCCTTCAGCATTTAAGGTATAGTTGCAACTACCTGATAATGAAGTAGCACAAATTTCTGATTACTACCCTAGAAATTCAAT…	﻿MKTRIVSSVTTTLLLGSILMNPVANAADSDINIKTGTTDIGSNTTVKTGDLVTYDKENGMHKKVFYSFIDDKNHNKKILVIRTKGTIAGQYRVYSEEGANKSGLAWPSAFKV
EOE205	Assembly: GCA_900483485.1	ST36	CC30	ATGACATATAGAATGAAGAAATGGCAAAAATTGTCCACCATTACGTTATTAATGGCTGGTGTGATTACTTTGAATGGTGGTGAATTCAGAAGTATTGATAAACATCAAATCGCTGTGGCTGATACGAATGTTCAAACGACAGATTATGAAAAGTTGAGGAACATATGGCTGGACGTTAACTATGGTTATGATAAGTATGATGAGAATAATCCAGATATGAAGAAGAAGTTTGAGGCTACGGAGAATGAGGCAGAGAAATTACTCAAGGAAATGAAAACTGAAAGTGATAGGAAATACTTGTGGGAAAGCTCAAAAGATTTAGATACGAAGTCTGCGGATATGACTCGTACCTATCGTAATATTGAGAAAATCTCAGAAGCGATGAAACATAAAAATACT…	﻿MTYRMKKWQKLSTITLLMAGVITLNGGEFRSIDKHQIAVADTNVQTTDYEKLRNIWLDVNYGYDKYDENNPDMKKKFEATENEAEKLLKEMKTESDRKYLWESSKDLDTKSADMTRTYRNIEKISEAMKHKNTKLKTDENKTKVKDALEWLHKNAYGKEPDKKVADLTSNFKNKTSRNTNLNWWDYEIGTPRALTNTLILLQEDFTDEEKKKYTAPIKTFAPDSDKILSSVGKSEPAKGGNLVDISKVKLLESIIEEDKDMMKKSIDSFNTVFTYAQNSATGKERNGFYKDGSYIDHQDVPYTGAYGVVLLEGISQMMPMIKETPFNDSNQNDTTLKSWIDDGFMPLIYKGEMMDLSRGRAISRENETSHSASATVMKSLLRLSDTMDKSTKAKYKKI…	ATGACAAATAAAATGAAGAAATGGCAAAAATTATCCACCATTACGTTATTAATGACCGGAGTGATTGCTTTAAATAATGGTGAATTTAGAAATGTTGATAAACATCAAATCGCTGTGGCTGATACGAATGTTCAAACGCCAGATTATGAAAAATTGAAGAAGACGTGGCTCGACGTTAACTACGGTTATGATCAGTATGATGAGAATAATCAAGATATGAAGAAGAAGTTTGATGCTAAAGAAAAAGAAGCCAAGAAGTTACTTGATGACATGAAAACTGATACGAATAGAACATATTTGTGGTCAGGAGCTGAAAACCTTGAAACTAATTCTTCTCACATGACAAAAACCTATCGTAATATCGAGAAAATCGCAGAATCAATGCAACATAAGAATACG…	﻿MTNKMKKWQKLSTITLLMTGVIALNNGEFRNVDKHQIAVADTNVQTPDYEKLKKTWLDVNYGYDQYDENNQDMKKKFDAKEKEAKKLLDDMKTDTNRTYLWSGAENLETNSSHMTKTYRNIEKIAESMQHKNTVLKTVENKLKIKEALDWMHKNVYGKNPSQKVEDLTKNRKGQTTPKNNSLNWWDYEIGTPRALTNTLLLMDDMLTKDEMKNYSKPISTYAPSSDKILSSVGESEDAKGGNLVDISKVKLLESVIEEDVDMLKKSIDSFNKVFTYVQDSATGKGRNGFYKDGSYIDHQDVPYTGAYGVVLLEGISQMMPMIKESPFKTTQDNATLSNWIDEGFMPLIYKGEMMDLSRGRAISRENETSHTASATVMKSLLRLNDTMDDSTKTRYKQI…	﻿ATGAAAACACGTATAGTCAGCTCAGTAACAACAACACTATTGCTAGGTTCTATATTAATGAATCCTGTCGCTAATGCCGCAGATTCTGATATTAATATTAAAACCGGTACTACAGATATAGGAAGCAATACTACAGTAAAAACAGGTGATTTAGTCACTTATGATAAAGAAAATGGCATGCACAAAAAAGTATTTTATAGTTTTATCGATGATAAAAATCACAATAAAAAAATATTAGTCATCAGAACGAAAGGTACCATTGCTGGTCAGTATAGAGTTTATAGCGAAGAAGGCGCTAATAAAAGCGGTTTAGCCTGGCCTTCAGCATTTAAGGTATAGTTGCAACTACCTGATAATGAAGTAGCACAAATTTCTGATTACTACCCTAGAAATTCAAT…	﻿MKTRIVSSVTTTLLLGSILMNPVANAADSDINIKTGTTDIGSNTTVKTGDLVTYDKENGMHKKVFYSFIDDKNHNKKILVIRTKGTIAGQYRVYSEEGANKSGLAWPSAFKV
CN1	Assembly: GCA_000463055.1	ST72	CC72	ATGACATATAGAATAAAGAAATGGCAAAAATTATCCACCATTACGTTATTAATGGCTGGTGTGATTACTTTGAATGGTGGTGAATTCAGAAGTATTGATAAATATCAAATCGCTGTGGCTGATACGAATGTTCAAACGCCAGATTATGAAAAGTTGAGGAACACATGGCTGGACGTTAACTATGGTTATGATAAGTATGATGAGAAGAATGACGCAATGAAGAAGAAGTTTGAGGCTACGGAGAATGAGGCAAAGAAATTACTTAGTGAGATGAAAACTGAAAGTGATAGGAAATACTTGTGGGAAAACTCAAAAGATTTAGATACGAAGTCTGCGGATATGACTCGTACCTATCGTAATATTGAGAAAATCGCAGAAGCGATGAAGCATAAAGATACT…	﻿MTYRIKKWQKLSTITLLMAGVITLNGGEFRSIDKYQIAVADTNVQTPDYEKLRNTWLDVNYGYDKYDEKNDAMKKKFEATENEAKKLLSEMKTESDRKYLWENSKDLDTKSADMTRTYRNIEKIAEAMKHKDTKLKIDENKKKVKDALEWLHKNAYGKEPDKKVADLTSNFKNKTSRNTNLNWWDYEIGTPRALTNTLILLNDQFSNDEKKKYTAPIKTFAPESDKILSSVGQPEQAKGGNLVDIAKVKLLESIIEEDKDITKNSIDAFNKVFTYVQSNATGKERNGFYKDGSYIDHQDVPYTGAYGVVLLEGISQMMPMIKETPFNDKTQNDTTLKSWIDDGFMPLIYKGEMMDLSRGRAISRENETSHTASATVMKSLLRLSDAMDDSTKAKYKQI…	-	-	ATGAAAACACGTATAGTCAGCTCAGTAACAACAACACTATTGCTAGGTTCCATATTAATGAATCCTGTCGCTAATGCCGCAGATTCTGATATTAATATTAAAACCGGTACTACAGATATTGGAAGCAATACTACAGTAAAAACAGGTGATTTAGTCACTTATGATAAAGAAAATGGCATGCACAAAAAAGTATTTTATAGTTTTATCGATGATAAAAATCACAATAAAAAACTGCTAGTTATTAGAACGAAAGGTACCATTGCTGGTCAATATAGAGTTTATAGCGAAGAAGGTGCTAACAAAAGTGGTTTAGCCTGGCCTTCAGCCTTTAAGGTACAGTTGCAACTACCTGATAATGAAGTAGCTCAAATATCTGATTACTATCCAAGAAATTCGATT…	﻿MKTRIVSSVTTTLLLGSILMNPVANAADSDINIKTGTTDIGSNTTVKTGDLVTYDKENGMHKKVFYSFIDDKNHNKKLLVIRTKGTIAGQYRVYSEEGANKSGLAWPSAFKVQLQLPDNEVAQISDYYPRNSIDTKEYMSTLTYGFNGNVTGDDTGKIGGLIGANVSIGHTLKYVQPDFKTILESPTDKKVGWKVIFNNMVNQNWGPYDRDSWNPVYGNQLFMKTRNGSMKAAENFLDPNKASSLLSSGFSPDFATVITMDRKASKQQTNIDVIYERVRDDYQLHWTSTNWKGTNTKDKWTDRSSERYKIDWEKEEMTN
FORC_012	Assembly: GCA_001580495.1	ST72	CC72	ATGACATATAGAATAAAGAAATGGCAAAAATTATCCACCATTACGTTATTAATGGCTGGTGTGATTACTTTGAATGGTGGTGAATTCAGAAGTATTGATAAATATCAAATCGCTGTGGCTGATACGAATGTTCAAACGCCAGATTATGAAAAGTTGAGGAACACATGGCTGGACGTTAACTATGGTTATGATAAGTATGATGAGAAGAATGACGCAATGAAGAAGAAGTTTGAGGCTACGGAGAATGAGGCAAAGAAATTACTTAGTGAGATGAAAACTGAAAGTGATAGGAAATACTTGTGGGAAAACTCAAAAGATTTAGATACGAAGTCTGCGGATATGACTCGTACCTATCGTAATATTGAGAAAATCGCAGAAGCGATGAAGCATAAAGATACT…	﻿MTYRIKKWQKLSTITLLMAGVITLNGGEFRSIDKYQIAVADTNVQTPDYEKLRNTWLDVNYGYDKYDEKNDAMKKKFEATENEAKKLLSEMKTESDRKYLWENSKDLDTKSADMTRTYRNIEKIAEAMKHKDTKLKIDENKKKVKDALEWLHKNAYGKEPDKKVADLTSNFKNKTSRNTNLNWWDYEIGTPRALTNTLILLNDQFSNDEKKKYTAPIKTFAPESDKILSSVGQPEQAKGGNLVDIAKVKLLESIIEEDKDITKNSIDAFNKVFTYVQSNATGKERNGFYKDGSYIDHQDVPYTGAYGVVLLEGISQMMPMIKETPFNDKTQNDTTLKSWIDDGFMPLIYKGEMMDLSRGRAISRENETSHTASATVMKSLLRLSDAMDDSTKAKYKQI…	-	-	ATGAAAACACGTATAGTCAGCTCAGTAACAACAACACTATTGCTAGGTTCCATATTAATGAATCCTGTCGCTAATGCCGCAGATTCTGATATTAATATTAAAACCGGTACTACAGATATTGGAAGCAATACTACAGTAAAAACAGGTGATTTAGTCACTTATGATAAAGAAAATGGCATGCACAAAAAAGTATTTTATAGTTTTATCGATGATAAAAATCACAATAAAAAACTGCTAGTTATTAGAACGAAAGGTACCATTGCTGGTCAATATAGAGTTTATAGCGAAGAAGGTGCTAACAAAAGTGGTTTAGCCTGGCCTTCAGCCTTTAAGGTACAGTTGCAACTACCTGATAATGAAGTAGCTCAAATATCTGATTACTATCCAAGAAATTCGATT…	﻿MKTRIVSSVTTTLLLGSILMNPVANAADSDINIKTGTTDIGSNTTVKTGDLVTYDKENGMHKKVFYSFIDDKNHNKKLLVIRTKGTIAGQYRVYSEEGANKSGLAWPSAFKVQLQLPDNEVAQISDYYPRNSIDTKEYMSTLTYGFNGNVTGDDTGKIGGLIGANVSIGHTLKYVQPDFKTILESPTDKKVGWKVIFNNMVNQNWGPYDRDSWNPVYGNQLFMKTRNGSMKAAENFLDPNKASSLLSSGFSPDFATVITMDRKASKQQTNIDVIYERVRDDYQLHWTSTNWKGTNTKDKWTDRSSERYKIDWEKEEMTN
AR_0472	Assembly: GCA_003193665.1	ST72	CC72	ATGACATATAGAATAAAGAAATGGCAAAAATTATCCACCATTACGTTATTAATGGCTGGTGTGATTACTTTGAATGGTGGTGAATTCAGAAGTATTGATAAATATCAAATCGCTGTGGCTGATACGAATGTTCAAACGCCAGATTATGAAAAGTTGAGGAACACATGGCTGGACGTTAACTATGGTTATGATAAGTATGATGAGAAGAATGACGCAATGAAGAAGAAGTTTGAGGCTACGGAGAATGAGGCAAAGAAATTACTTAGTGAGATGAAAACTGAAAGTGATAGGAAATACTTGTGGGAAAACTCAAAAGATTTAGATACGAAGTCTGCGGATATGACTCGTACCTATCGTAATATTGAGAAAATCGCAGAAGCGATGAAGCATAAAGATACT…	﻿MTYRIKKWQKLSTITLLMAGVITLNGGEFRSIDKYQIAVADTNVQTPDYEKLRNTWLDVNYGYDKYDEKNDAMKKKFEATENEAKKLLSEMKTESDRKYLWENSKDLDTKSADMTRTYRNIEKIAEAMKHKDTKLKIDENKKKVKDALEWLHKNAYGKEPDKKVADLTSNFKNKTSRNTNLNWWDYEIGTPRALTNTLILLNDQFSNDEKKKYTAPIKTFAPESDKILSSVGQPEQAKGGNLVDIAKVKLLESIIEEDKDITKNSIDAFNKVFTYVQSNATGKERNGFYKDGSYIDHQDVPYTGAYGVVLLEGISQMMPMIKETPFNDKTQNDTTLKSWIDDGFMPLIYKGEMMDLSRGRAISRENETSHTASATVMKSLLRLSDAMDDSTKAKYKQI…	-	-	ATGAAAACACGTATAGTCAGCTCAGTAACAACAACACTATTGCTAGGTTCCATATTAATGAATCCTGTCGCTAATGCCGCAGATTCTGATATTAATATTAAAACCGGTACTACAGATATTGGAAGCAATACTACAGTAAAAACAGGTGATTTAGTCACTTATGATAAAGAAAATGGCATGCACAAAAAAGTATTTTATAGTTTTATCGATGATAAAAATCACAATAAAAAACTGCTAGTTATTAGAACGAAAGGTACCATTGCTGGTCAATATAGAGTTTATAGCGAAGAAGGTGCTAACAAAAGTGGTTTAGCCTGGCCTTCAGCCTTTAAGGTACAGTTGCAACTACCTGATAATGAAGTAGCTCAAATATCTGATTACTATCCAAGAAATTCGATT…	﻿MKTRIVSSVTTTLLLGSILMNPVANAADSDINIKTGTTDIGSNTTVKTGDLVTYDKENGMHKKVFYSFIDDKNHNKKLLVIRTKGTIAGQYRVYSEEGANKSGLAWPSAFKVQLQLPDNEVAQISDYYPRNSIDTKEYMSTLTYGFNGNVTGDDTGKIGGLIGANVSIGHTLKYVQPDFKTILESPTDKKVGWKVIFNNMVNQNWGPYDRDSWNPVYGNQLFMKTRNGSMKAAENFLDPNKASSLLSSGFSPDFATVITMDRKASKQQTNIDVIYERVRDDYQLHWTSTNWKGTNTKDKWTDRSSERYKIDWEKEEMTN
FORC_040	Assembly: GCA_002214665.1	ST72	CC72	ATGACATATAGAATAAAGAAATGGCAAAAATTATCCACCATTACGTTATTAATGGCTGGTGTGATTACTTTGAATGGTGGTGAATTCAGAAGTATTGATAAATATCAAATCGCTGTGGCTGATACGAATGTTCAAACGCCAGATTATGAAAAGTTGAGGAACACATGGCTGGACGTTAACTATGGTTATGATAAGTATGATGAGAAGAATGACGCAATGAAGAAGAAGTTTGAGGCTACGGAGAATGAGGCAAAGAAATTACTTAGTGAGATGAAAACTGAAAGTGATAGGAAATACTTGTGGGAAAACTCAAAAGATTTAGATACGAAGTCTGCGGATATGACTCGTACCTATCGTAATATTGAGAAAATCGCAGAAGCGATGAAGCATAAAGATACT…	﻿MTYRIKKWQKLSTITLLMAGVITLNGGEFRSIDKYQIAVADTNVQTPDYEKLRNTWLDVNYGYDKYDEKNDAMKKKFEATENEAKKLLSEMKTESDRKYLWENSKDLDTKSADMTRTYRNIEKIAEAMKHKDTKLKIDENKKKVKDALEWLHKNAYGKEPDKKVADLTSNFKNKTSRNTNLNWWDYEIGTPRALTNTLILLNDQFSNDEKKKYTAPIKTFAPESDKILSSVGQPEQAKGGNLVDIAKVKLLESIIEEDKDITKNSIDAFNKVFTYVQSNATGKERNGFYKDGSYIDHQDVPYTGAYGVVLLEGISQMMPMIKETPFNDKTQNDTTLKSWIDDGFMPLIYKGEMMDLSRGRAISRENETSHTASATVMKSLLRLSDAMDDSTKAKYKQI…	-	-	ATGAAAACACGTATAGTCAGCTCAGTAACAACAACACTATTGCTAGGTTCCATATTAATGAATCCTGTCGCTAATGCCGCAGATTCTGATATTAATATTAAAACCGGTACTACAGATATTGGAAGCAATACTACAGTAAAAACAGGTGATTTAGTCACTTATGATAAAGAAAATGGCATGCACAAAAAAGTATTTTATAGTTTTATCGATGATAAAAATCACAATAAAAAACTGCTAGTTATTAGAACGAAAGGTACCATTGCTGGTCAATATAGAGTTTATAGCGAAGAAGGTGCTAACAAAAGTGGTTTAGCCTGGCCTTCAGCCTTTAAGGTACAGTTGCAACTACCTGATAATGAAGTAGCTCAAATATCTGATTACTATCCAAGAAATTCGATT…	﻿MKTRIVSSVTTTLLLGSILMNPVANAADSDINIKTGTTDIGSNTTVKTGDLVTYDKENGMHKKVFYSFIDDKNHNKKLLVIRTKGTIAGQYRVYSEEGANKSGLAWPSAFKVQLQLPDNEVAQISDYYPRNSIDTKEYMSTLTYGFNGNVTGDDTGKIGGLIGANVSIGHTLKYVQPDFKTILESPTDKKVGWKVIFNNMVNQNWGPYDRDSWNPVYGNQLFMKTRNGSMKAAENFLDPNKASSLLSSGFSPDFATVITMDRKASKQQTNIDVIYERVRDDYQLHWTSTNWKGTNTKDKWTDRSSERYKIDWEKEEMTN
FORC_061	Assembly: GCA_003347055.1	ST72	CC72	ATGACATATAGAATAAAGAAATGGCAAAAATTATCCACCATTACGTTATTAATGGCTGGTGTGATTACTTTGAATGGTGGTGAATTCAGAAGTATTGATAAATATCAAATCGCTGTGGCTGATACGAATGTTCAAACGCCAGATTATGAAAAGTTGAGGAACACATGGCTGGACGTTAACTATGGTTATGATAAGTATGATGAGAAGAATGACGCAATGAAGAAGAAGTTTGAGGCTACGGAGAATGAGGCAAAGAAATTACTTAGTGAGATGAAAACTGAAAGTGATAGGAAATACTTGTGGGAAAACTCAAAAGATTTAGATACGAAGTCTGCGGATATGACTCGTACCTATCGTAATATTGAGAAAATCGCAGAAGCGATGAAGCATAAAGATACT…	﻿MTYRIKKWQKLSTITLLMAGVITLNGGEFRSIDKYQIAVADTNVQTPDYEKLRNTWLDVNYGYDKYDEKNDAMKKKFEATENEAKKLLSEMKTESDRKYLWENSKDLDTKSADMTRTYRNIEKIAEAMKHKDTKLKIDENKKKVKDALEWLHKNAYGKEPDKKVADLTSNFKNKTSRNTNLNWWDYEIGTPRALTNTLILLNDQFSNDEKKKYTAPIKTFAPESDKILSSVGQPEQAKGGNLVDIAKVKLLESIIEEDKDITKNSIDAFNKVFTYVQSNATGKERNGFYKDGSYIDHQDVPYTGAYGVVLLEGISQMMPMIKETPFNDKTQNDTTLKSWIDDGFMPLIYKGEMMDLSRGRAISRENETSHTASATVMKSLLRLSDAMDDSTKAKYKQI…	-	-	ATGAAAACACGTATAGTCAGCTCAGTAACAACAACACTATTGCTAGGTTCCATATTAATGAATCCTGTCGCTAATGCCGCAGATTCTGATATTAATATTAAAACCGGTACTACAGATATTGGAAGCAATACTACAGTAAAAACAGGTGATTTAGTCACTTATGATAAAGAAAATGGCATGCACAAAAAAGTATTTTATAGTTTTATCGATGATAAAAATCACAATAAAAAACTGCTAGTTATTAGAACGAAAGGTACCATTGCTGGTCAATATAGAGTTTATAGCGAAGAAGGTGCTAACAAAAGTGGTTTAGCCTGGCCTTCAGCCTTTAAGGTACAGTTGCAACTACCTGATAATGAAGTAGCTCAAATATCTGATTACTATCCAAGAAATTCGATT…	﻿MKTRIVSSVTTTLLLGSILMNPVANAADSDINIKTGTTDIGSNTTVKTGDLVTYDKENGMHKKVFYSFIDDKNHNKKLLVIRTKGTIAGQYRVYSEEGANKSGLAWPSAFKVQLQLPDNEVAQISDYYPRNSIDTKEYMSTLTYGFNGNVTGDDTGKIGGLIGANVSIGHTLKYVQPDFKTILESPTDKKVGWKVIFNNMVNQNWGPYDRDSWNPVYGNQLFMKTRNGSMKAAENFLDPNKASSLLSSGFSPDFATVITMDRKASKQQTNIDVIYERVRDDYQLHWTSTNWKGTNTKDKWTDRSSERYKIDWEKEEMTN
JKD6159	Assembly: GCA_000144955.1	ST93	CC121	ATGACATATAGAATGAAGAAATGGCAAAAATTATCCACCATTACATTATTAATGGCCGGTGTGATTACTTTGAATGATGGTGAATTCAGAAGTGTTGATAAACATCGGATTGCTGTAGCTGATACGAATACTCAAACACCAAATTATGAGAAATTGAGGAACACATGGCTGGATGTTAACTACAGTTATAATCAGTATGATGAGAAGAATGACGCAATGAAGAAGAAGTTTGAGGCTACGGAGAAAGAGGCAGAGAAATTACTCAAGGAAATGAAAACTGAAAGTGGAAGGACTTACTTGTGGGCAGGAGCGGAAAACCTTGAAACTAATTCTTCTCATATGACTCGTACCTATCGTAATATTGAGAAAATCGCAGAAGCGATGAAGCATAAAAATACT…	﻿MTYRMKKWQKLSTITLLMAGVITLNDGEFRSVDKHRIAVADTNTQTPNYEKLRNTWLDVNYSYNQYDEKNDAMKKKFEATEKEAEKLLKEMKTESGRTYLWAGAENLETNSSHMTRTYRNIEKIAEAMKHKNTKLKTDENKTKVKEALEWLHKNAYGKEPLKKLEELKTNFSKSAPQKNTNLNWWDYEIGTPRALTNTLLLLNGDISNDEKKKYTAPIKTFAPNSDKILSSVGQPEQAKGGNLVDITKVKLLESIIEEDKDMMKKSIDSFNKVFTYVQDSATGKERNGFYKDGSYIDHKDVPYTGAYGVVLLEGISQMMPMIKETPFKETSQKDTILKSWIDDGFMPLIYKSEMMDLSRGRAISRENETSHTASATVMKSLLRLSDAVDESTKAKYKK…	ATGACATATAAAATGAAGAAATGGCAAAAATTATCCACCATTACGTTATTAATGGCAGGGGTAATTACTTTGAATGGTGGTGAATTCAGAAGTATTGAAAAACATCAAATCGCTGTGGCTGATACGAATGTTCAAACGCCAGATTATGAAAAATTGAAGAAGACGTGGCTCGACGTTAACTACGGTTATGATCAGTATGATGAGAATAATCAAGATATGAAGAAGAAGTTTGATGCTAAAGAAAAAGAAGCCAAGAAGTTACTTGATGACATGAAAACTGATACGAATAGAACATATTTGTGGGATAGTGCAAAAGATTTGGATAAAAAGTCCGCAGACATGACAAAAACCTATCGCAATATCGAGAAAATCGCAGAAGCAATGCGACATAAAAATACT…	﻿MTYKMKKWQKLSTITLLMAGVITLNGGEFRSIEKHQIAVADTNVQTPDYEKLKKTWLDVNYGYDQYDENNQDMKKKFDAKEKEAKKLLDDMKTDTNRTYLWDSAKDLDKKSADMTKTYRNIEKIAEAMRHKNTSLKTDENKLKITGAIKWLHHNVYGKDPDKKVADLTTNRKEKDSSKKNNSLNWWDYEIGTPRALTNTLLLMDDMLTKDEMKSYSKPISTYSPSSDKILSSVGESEDAKGGNLVDISKVKLLESVIEEDVDMMKKSIDSFNKVFTYVQDSATGKARNGFYKDGSYIDHQDVPYTGAYGVVLLDGISQMMPMIKESPFKHTQDKATLSNWIDEGFMPLIYKGEMMDLSRGRAISRENETSHTASATVMKSLLRLSDTMDESTKTRYKQ…	ATGAAAACACGTATAGTCAGCTCAGTAACAACAACACTATTGCTAGGTTCCATATTAATGAATCCTGTCGCTAATGCCGCAGATTCTGATATTAATATTAAAACCGGTACTACAGATATTGGAAGCAATACTACAGTAAAAACAGGTGATTTAGTCACTTATGATAAAGAAAATGGCATGCACAAAAAAGTATTTTATAGTTTTATCGATGATAAAAATCACAATAAAAAACTGCTAGTTATTAGAACGAAAGGTACCATTGCTGGTCAATATAGAGTTTATAGCGAAGAAGGTGCTAACAAAAGTGGTTTAGCCTGGCCTTCAGCCTTTAAGGTACAGTTGCAACTACCTGATAATGAAGTAGCTCAAATATCTGATTACTATCCAAGAAATTCGATT…	﻿MKTRIVSSVTTTLLLGSILMNPVANAADSDINIKTGTTDIGSNTTVKTGDLVTYDKENGMHKKVFYSFIDDKNHNKKLLVIRTKGTIAGQYRVYSEEGANKSGLAWPSAFKVQLQLPDNEVAQISDYYPRNSIDTKEYMSTLTYGFNGNVTGDDTGKIGGLIGANVSIGHTLKYVQPDFKTILESPTDKKVGWKVIFNNMVNQNWGPYDRDSWNPVYGNQLFMKTRNGSMKAADNFLDPNKASSLLSSGFSPDFATVITMDRKASKQQTNIDVIYERVRDDYQLHWTSTNWKGTNTKDKWTDRSSERYKIDWEKEEMTN
H1415	Assembly: GCA_900250335.1	ST93	CC121	ATGACATATAGAATGAAGAAATGGCAAAAATTATCCACCATTACATTATTAATGGCCGGTGTGATTACTTTGAATGATGGTGAATTCAGAAGTGTTGATAAACATCGGATTGCTGTAGCTGATACGAATACTCAAACACCAAATTATGAGAAATTGAGGAACACATGGCTGGATGTTAACTACAGTTATAATCAGTATGATGAGAAGAATGACGCAATGAAGAAGAAGTTTGAGGCTACGGAGAAAGAGGCAGAGAAATTACTCAAGGAAATGAAAACTGAAAGTGGAAGGACTTACTTGTGGGCAGGAGCGGAAAACCTTGAAACTAATTCTTCTCATATGACTCGTACCTATCGTAATATTGAGAAAATCGCAGAAGCGATGAAGCATAAAAATACT…	﻿MTYRMKKWQKLSTITLLMAGVITLNDGEFRSVDKHRIAVADTNTQTPNYEKLRNTWLDVNYSYNQYDEKNDAMKKKFEATEKEAEKLLKEMKTESGRTYLWAGAENLETNSSHMTRTYRNIEKIAEAMKHKNTKLKTDENKTKVKEALEWLHKNAYGKEPLKKLEELKTNFSKSAPQKNTNLNWWDYEIGTPRALTNTLLLLNGDISNDEKKKYTAPIKTFAPNSDKILSSVGQPEQAKGGNLVDITKVKLLESIIEEDKDMMKKSIDSFNKVFTYVQDSATGKERNGFYKDGSYIDHKDVPYTGAYGVVLLEGISQMMPMIKETPFKETSQKDTILKSWIDDGFMPLIYKSEMMDLSRGRAISRENETSHTASATVMKSLLRLSDAVDESTKAKYKK…	ATGACATATAAAATGAAGAAATGGCAAAAATTATCCACCATTACGTTATTAATGGCAGGGGTAATTACTTTGAATGGTGGTGAATTCAGAAGTATTGAAAAACATCAAATCGCTGTGGCTGATACGAATGTTCAAACGCCAGATTATGAAAAATTGAAGAAGACGTGGCTCGACGTTAACTACGGTTATGATCAGTATGATGAGAATAATCAAGATATGAAGAAGAAGTTTGATGCTAAAGAAAAAGAAGCCAAGAAGTTACTTGATGACATGAAAACTGATACGAATAGAACATATTTGTGGGATAGTGCAAAAGATTTGGATAAAAAGTCCGCAGACATGACAAAAACCTATCGCAATATCGAGAAAATCGCAGAAGCAATGCGACATAAAAATACT…	﻿MTYKMKKWQKLSTITLLMAGVITLNGGEFRSIEKHQIAVADTNVQTPDYEKLKKTWLDVNYGYDQYDENNQDMKKKFDAKEKEAKKLLDDMKTDTNRTYLWDSAKDLDKKSADMTKTYRNIEKIAEAMRHKNTSLKTDENKLKITGAIKWLHHNVYGKDPDKKVADLTTNRKEKDSSKKNNSLNWWDYEIGTPRALTNTLLLMDDMLTKDEMKSYSKPISTYSPSSDKILSSVGESEDAKGGNLVDISKVKLLESVIEEDVDMMKKSIDSFNKVFTYVQDSATGKARNGFYKDGSYIDHQDVPYTGAYGVVLLDGISQMMPMIKESPFKHTQDKATLSNWIDEGFMPLIYKGEMMDLSRGRAISRENETSHTASATVMKSLLRLSDTMDESTKTRYKQ…	﻿ATGAAAACACGTATAGTCAGCTCAGTAACAACAACACTATTGCTAGGTTCCATATTAATGAATCCTGTCGCTAATGCCGCAGATTCTGATATTAATATTAAAACCGGTACTACAGATATTGGAAGCAATACTACAGTAAAAACAGGTGATTTAGTCACTTATGATAAAGAAAATGGCATGCACAAAAAAGTATTTTATAGTTTTATCGATGATAAAAATCACAATAAAAAACTGCTAGTTATTAGAACGAAAGGTACCATTGCTGGTCAATATAGAGTTTATAGCGAAGAAGGTGCTAACAAAAGTGGTTTAGCCTGGCCTTCAGCCTTTAAGGTACAGTTGCAACTACCTGATAATGAAGTAGCTCAAATATCTGATTACTATCCAAGAAATTCGAT…	﻿MKTRIVSSVTTTLLLGSILMNPVANAADSDINIKTGTTDIGSNTTVKTGDLVTYDKENGMHKKVFYSFIDDKNHNKKLLVIRTKGTIAGQYRVYSEEGANKSGLAWPSAFKVQLQLPDNEVAQISDYYPRNSIDTKEYMSTLTYGFNGNVTGDDTGKIGGLIGANVSIGHTLKYVQPDFKTILESPTDKKVGWKVIFNNMVNQNWGPYDRDSWNPVYGNQLFMKTRNGSMKAADNFLDPNKASSLLSSGFSPDFATVITMDRKASKQQTNIDVIYERVRDDYQLHWTSTNWKGTNTKDKWTDRSSERYKIDWEKEEMTN
H1442	Assembly: GCA_900250475.1	ST93	CC121	ATGACATATAGAATGAAGAAATGGCAAAAATTATCCACCATTACATTATTAATGGCCGGTGTGATTACTTTGAATGATGGTGAATTCAGAAGTGTTGATAAACATCGGATTGCTGTAGCTGATACGAATACTCAAACACCAAATTATGAGAAATTGAGGAACACATGGCTGGATGTTAACTACAGTTATAATCAGTATGATGAGAAGAATGACGCAATGAAGAAGAAGTTTGAGGCTACGGAGAAAGAGGCAGAGAAATTACTCAAGGAAATGAAAACTGAAAGTGGAAGGACTTACTTGTGGGCAGGAGCGGAAAACCTTGAAACTAATTCTTCTCATATGACTCGTACCTATCGTAATATTGAGAAAATCGCAGAAGCGATGAAGCATAAAAATACT…	﻿MTYRMKKWQKLSTITLLMAGVITLNDGEFRSVDKHRIAVADTNTQTPNYEKLRNTWLDVNYSYNQYDEKNDAMKKKFEATEKEAEKLLKEMKTESGRTYLWAGAENLETNSSHMTRTYRNIEKIAEAMKHKNTKLKTDENKTKVKEALEWLHKNAYGKEPLKKLEELKTNFSKSAPQKNTNLNWWDYEIGTPRALTNTLLLLNGDISNDEKKKYTAPIKTFAPNSDKILSSVGQPEQAKGGNLVDITKVKLLESIIEEDKDMMKKSIDSFNKVFTYVQDSATGKERNGFYKDGSYIDHKDVPYTGAYGVVLLEGISQMMPMIKETPFKETSQKDTILKSWIDDGFMPLIYKSEMMDLSRGRAISRENETSHTASATVMKSLLRLSDAVDESTKAKYKK…	ATGACATATAAAATGAAGAAATGGCAAAAATTATCCACCATTACGTTATTAATGGCAGGGGTAATTACTTTGAATGGTGGTGAATTCAGAAGTATTGAAAAACATCAAATCGCTGTGGCTGATACGAATGTTCAAACGCCAGATTATGAAAAATTGAAGAAGACGTGGCTCGACGTTAACTACGGTTATGATCAGTATGATGAGAATAATCAAGATATGAAGAAGAAGTTTGATGCTAAAGAAAAAGAAGCCAAGAAGTTACTTGATGACATGAAAACTGATACGAATAGAACATATTTGTGGGATAGTGCAAAAGATTTGGATAAAAAGTCCGCAGACATGACAAAAACCTATCGCAATATCGAGAAAATCGCAGAAGCAATGCGACATAAAAATACT…	﻿MTYKMKKWQKLSTITLLMAGVITLNGGEFRSIEKHQIAVADTNVQTPDYEKLKKTWLDVNYGYDQYDENNQDMKKKFDAKEKEAKKLLDDMKTDTNRTYLWDSAKDLDKKSADMTKTYRNIEKIAEAMRHKNTSLKTDENKLKITGAIKWLHHNVYGKDPDKKVADLTTNRKEKDSSKKNNSLNWWDYEIGTPRALTNTLLLMDDMLTKDEMKSYSKPISTYSPSSDKILSSVGESEDAKGGNLVDISKVKLLESVIEEDVDMMKKSIDSFNKVFTYVQDSATGKARNGFYKDGSYIDHQDVPYTGAYGVVLLDGISQMMPMIKESPFKHTQDKATLSNWIDEGFMPLIYKGEMMDLSRGRAISRENETSHTASATVMKSLLRLSDTMDESTKTRYKQ…	﻿ATGAAAACACGTATAGTCAGCTCAGTAACAACAACACTATTGCTAGGTTCCATATTAATGAATCCTGTCGCTAATGCCGCAGATTCTGATATTAATATTAAAACCGGTACTACAGATATTGGAAGCAATACTACAGTAAAAACAGGTGATTTAGTCACTTATGATAAAGAAAATGGCATGCACAAAAAAGTATTTTATAGTTTTATCGATGATAAAAATCACAATAAAAAACTGCTAGTTATTAGAACGAAAGGTACCATTGCTGGTCAATATAGAGTTTATAGCGAAGAAGGTGCTAACAAAAGTGGTTTAGCCTGGCCTTCAGCCTTTAAGGTACAGTTGCAACTACCTGATAATGAAGTAGCTCAAATATCTGATTACTATCCAAGAAATTCGAT…	﻿MKTRIVSSVTTTLLLGSILMNPVANAADSDINIKTGTTDIGSNTTVKTGDLVTYDKENGMHKKVFYSFIDDKNHNKKLLVIRTKGTIAGQYRVYSEEGANKSGLAWPSAFKVQLQLPDNEVAQISDYYPRNSIDTKEYMSTLTYGFNGNVTGDDTGKIGGLIGANVSIGHTLKYVQPDFKTILESPTDKKVGWKVIFNNMVNQNWGPYDRDSWNPVYGNQLFMKTRNGSMKAADNFLDPNKASSLLSSGFSPDFATVITMDRKASKQQTNIDVIYERVRDDYQLHWTSTNWKGTNTKDKWTDRSSERYKIDWEKEEMTN
H1827	Assembly: GCA_900250735.1	ST93	CC121	ATGACATATAGAATGAAGAAATGGCAAAAATTATCCACCATTACATTATTAATGGCCGGTGTGATTACTTTGAATGATGGTGAATTCAGAAGTGTTGATAAACATCGGATTGCTGTAGCTGATACGAATACTCAAACACCAAATTATGAGAAATTGAGGAACACATGGCTGGATGTTAACTACAGTTATAATCAGTATGATGAGAAGAATGACGCAATGAAGAAGAAGTTTGAGGCTACGGAGAAAGAGGCAGAGAAATTACTCAAGGAAATGAAAACTGAAAGTGGAAGGACTTACTTGTGGGCAGGAGCGGAAAACCTTGAAACTAATTCTTCTCATATGACTCGTACCTATCGTAATATTGAGAAAATCGCAGAAGCGATGAAGCATAAAAATACT…	﻿MTYRMKKWQKLSTITLLMAGVITLNDGEFRSVDKHRIAVADTNTQTPNYEKLRNTWLDVNYSYNQYDEKNDAMKKKFEATEKEAEKLLKEMKTESGRTYLWAGAENLETNSSHMTRTYRNIEKIAEAMKHKNTKLKTDENKTKVKEALEWLHKNAYGKEPLKKLEELKTNFSKSAPQKNTNLNWWDYEIGTPRALTNTLLLLNGDISNDEKKKYTAPIKTFAPNSDKILSSVGQPEQAKGGNLVDITKVKLLESIIEEDKDMMKKSIDSFNKVFTYVQDSATGKERNGFYKDGSYIDHKDVPYTGAYGVVLLEGISQMMPMIKETPFKETSQKDTILKSWIDDGFMPLIYKSEMMDLSRGRAISRENETSHTASATVMKSLLRLSDAVDESTKAKYKK…	ATGACATATAAAATGAAGAAATGGCAAAAATTATCCACCATTACGTTATTAATGGCAGGGGTAATTACTTTGAATGGTGGTGAATTCAGAAGTATTGAAAAACATCAAATCGCTGTGGCTGATACGAATGTTCAAACGCCAGATTATGAAAAATTGAAGAAGACGTGGCTCGACGTTAACTACGGTTATGATCAGTATGATGAGAATAATCAAGATATGAAGAAGAAGTTTGATGCTAAAGAAAAAGAAGCCAAGAAGTTACTTGATGACATGAAAACTGATACGAATAGAACATATTTGTGGGATAGTGCAAAAGATTTGGATAAAAAGTCCGCAGACATGACAAAAACCTATCGCAATATCGAGAAAATCGCAGAAGCAATGCGACATAAAAATACT…	﻿MTYKMKKWQKLSTITLLMAGVITLNGGEFRSIEKHQIAVADTNVQTPDYEKLKKTWLDVNYGYDQYDENNQDMKKKFDAKEKEAKKLLDDMKTDTNRTYLWDSAKDLDKKSADMTKTYRNIEKIAEAMRHKNTSLKTDENKLKITGAIKWLHHNVYGKDPDKKVADLTTNRKEKDSSKKNNSLNWWDYEIGTPRALTNTLLLMDDMLTKDEMKSYSKPISTYSPSSDKILSSVGESEDAKGGNLVDISKVKLLESVIEEDVDMMKKSIDSFNKVFTYVQDSATGKARNGFYKDGSYIDHQDVPYTGAYGVVLLDGISQMMPMIKESPFKHTQDKATLSNWIDEGFMPLIYKGEMMDLSRGRAISRENETSHTASATVMKSLLRLSDTMDESTKTRYKQ…	﻿ATGAAAACACGTATAGTCAGCTCAGTAACAACAACACTATTGCTAGGTTCCATATTAATGAATCCTGTCGCTAATGCCGCAGATTCTGATATTAATATTAAAACCGGTACTACAGATATTGGAAGCAATACTACAGTAAAAACAGGTGATTTAGTCACTTATGATAAAGAAAATGGCATGCACAAAAAAGTATTTTATAGTTTTATCGATGATAAAAATCACAATAAAAAACTGCTAGTTATTAGAACGAAAGGTACCATTGCTGGTCAATATAGAGTTTATAGCGAAGAAGGTGCTAACAAAAGTGGTTTAGCCTGGCCTTCAGCCTTTAAGGTACAGTTGCAACTACCTGATAATGAAGTAGCTCAAATATCTGATTACTATCCAAGAAATTCGAT…	﻿MKTRIVSSVTTTLLLGSILMNPVANAADSDINIKTGTTDIGSNTTVKTGDLVTYDKENGMHKKVFYSFIDDKNHNKKLLVIRTKGTIAGQYRVYSEEGANKSGLAWPSAFKVQLQLPDNEVAQISDYYPRNSIDTKEYMSTLTYGFNGNVTGDDTGKIGGLIGANVSIGHTLKYVQPDFKTILESPTDKKVGWKVIFNNMVNQNWGPYDRDSWNPVYGNQLFMKTRNGSMKAADNFLDPNKASSLLSSGFSPDFATVITMDRKASKQQTNIDVIYERVRDDYQLHWTSTNWKGTNTKDKWTDRSSERYKIDWEKEEMTN
BPH2704	SRA: ERR2137016	ST93	CC121	﻿ATGACATATAGAATGAAGAAATGGCAAAAATTATCCACCATTACATTATTAATGGCCGGTGTGATTACTTTGAATGATGGTGAATTCAGAAGTGTTGATAAACATCGGATTGCTGTAGCTGATACGAATACTCAAACACCAAATTATGAGAAATTGAGGAACACATGGCTGGATGTTAACTACAGTTATAATCAGTATGATGAGAAGAATGACGCAATGAAGAAGAAGTTTGAGGCTACGGAGAAAGAGGCAGAGAAATTACTCAAGGAAATGAAAACTGAAAGTGGAAGGACTTACTTGTGGGCAGGAGCGGAAAACCTTGAAACTAATTCTTCTCATATGACTCGTACCTATCGTAATATTGAGAAAATCGCAGAAGCGATGAAGCATAAAAATAC…	﻿MTYRMKKWQKLSTITLLMAGVITLNDGEFRSVDKHRIAVADTNTQTPNYEKLRNTWLDVNYSYNQYDEKNDAMKKKFEATEKEAEKLLKEMKTESGRTYLWAGAENLETNSSHMTRTYRNIEKIAEAMKHKNTKLKTDENKTKVKEALEWLHKNAYGKEPLKKLEELKTNFSKSAPQKNTNLNWWDYEIGTPRALTNTLLLLNGDISNDEKKKYTAPIKTFAPNSDKILSSVGQPEQAKGGNLVDITKVKLLESIIEEDKDMMKKSIDSFNKVFTYVQDSATGKERNGFYKDGSYIDHKDVPYTGAYGVVLLEGISQMMPMIKETPFKETSQKDTILKSWIDDGFMPLIYKSEMMDLSRGRAISRENETSHTASATVMKSLLRLSDAVDESTKAKYKK…	﻿ATGACATATAAAATGAAGAAATGGCAAAAATTATCCACCATTACGTTATTAATGGCAGGGGTAATTACTTTGAATGGTGGTGAATTCAGAAGTATTGAAAAACATCAAATCGCTGTGGCTGATACGAATGTTCAAACGCCAGATTATGAAAAATTGAAGAAGACGTGGCTCGACGTTAACTACGGTTATGATCAGTATGATGAGAATAATCAAGATATGAAGAAGAAGTTTGATGCTAAAGAAAAAGAAGCCAAGAAGTTACTTGATGACATGAAAACTGATACGAATAGAACATATTTGTGGGATAGTGCAAAAGATTTGGATAAAAAGTCCGCAGACATGACAAAAACCTATCGCAATATCGAGAAAATCGCAGAAGCAATGCGACATAAAAATAC…	﻿MTYKMKKWQKLSTITLLMAGVITLNGGEFRSIEKHQIAVADTNVQTPDYEKLKKTWLDVNYGYDQYDENNQDMKKKFDAKEKEAKKLLDDMKTDTNRTYLWDSAKDLDKKSADMTKTYRNIEKIAEAMRHKNTSLKTDENKLKITGAIKWLHHNVYGKDPDKKVADLTTNRKEKDSSKKNNSLNWWDYEIGTPRALTNTLLLMDDMLTKDEMKSYSKPISTYSPSSDKILSSVGESEDAKGGNLVDISKVKLLESVIEEDVDMMKKSIDSFNKVFTYVQDSATGKARNGFYKDGSYIDHQDVPYTGAYGVVLLDGISQMMPMIKESPFKHTQDKATLSNWIDEGFMPLIYKGEMMDLSRGRAISRENETSHTASATVMKSLLRLSDTMDESTKTRYKQ…	ATGAAAACACGTATAGTCAGCTCAGTAACAACAACACTATTGCTAGGTTCCATATTAATGAATCCTGTCGCTAATGCCGCAGATTCTGATATTAATATTAAAACCGGTACTACAGATATTGGAAGCAATACTACAGTAAAAACAGGTGATTTAGTCACTTATGATAAAGAAAATGGCATGCACAAAAAAGTATTTTATAGTTTTATCGATGATAAAAATCACAATAAAAAACTGCTAGTTATTAGAACGAAAGGTACCATTGCTGGTCAATATAGAGTTTATAGCGAAGAAGGTGCTAACAAAAGTGGTTTAGCCTGGCCTTCAGCCTTTAAGGTACAGTTGCAACTACCTGATAATGAAGTAGCTCAAATATCTGATTACTATCCAAGAAATTCGATT…	﻿MKTRIVSSVTTTLLLGSILMNPVANAADSDINIKTGTTDIGSNTTVKTGDLVTYDKENGMHKKVFYSFIDDKNHNKKLLVIRTKGTIAGQYRVYSEEGANKSGLAWPSAFKVQLQLPDNEVAQISDYYPRNSIDTKEYMSTLTYGFNGNVTGDDTGKIGGLIGANVSIGHTLKYVQPDFKTILESPTDKKVGWKVIFNNMVNQNWGPYDRDSWNPVYGNQLFMKTRNGSMKAADNFLDPNKASSLLSSGFSPDFATVITMDRKASKQQTNIDVIYERVRDDYQLHWTSTNWKGTNTKDKWTDRSSERYKIDWEKEEMTN
NCTC1803	Assembly: GCA_900636695.1	ST133	CC133	ATGACATATAAAATGAAGAAATGGCAAAAATTATCCACCATTACGTTATTAATGGCCGGTGTGATTACTTTGAATGGTGGTGAATTCAGAAGTATTGATAAACATCAAATCGCTGTGGCTGATACGAATGTTCAAACGCCAGATTATGAAAAGTTGAGGAACACATGGTTAGATGTTAACTACGGTTATGATAAGTATGATGAGAGCAATCCAGATATGAAGAAAAAGTTTGAGGCTACGGAGAAAGAGGCAAGGAAATTACTAAGTAGCATGAAAACTGAAAGTGATAGGAAATACTTGTGGGAAAGCTCAAAAGATTTAGATACGAAGTCTGCGGATATGACTCGTACCTATCGTAATATTGAGAAAATCGCAGAAGCGATGAAGCATAAAAATACT…	﻿MTYKMKKWQKLSTITLLMAGVITLNGGEFRSIDKHQIAVADTNVQTPDYEKLRNTWLDVNYGYDKYDESNPDMKKKFEATEKEARKLLSSMKTESDRKYLWESSKDLDTKSADMTRTYRNIEKIAEAMKHKNTKLNTPDNKNKVKDALEWLHKNAYGKEPVKKLEELKTNFSKSAPQKNTNLNWWDYEIGTPRALTNTLILLNDQFSNEEKKKYTAPIKTFAPDSDKILSSVGQPEQAKGGNLVDIAKVKLLESIIEEDKDMMKNSIDSFNKVFTYVQDSATDKERNGFYKDGSYIDHKDVPYTGAYGVVLLEGISQMMPMIKETPFNDKTQYNTTLKSWIDDGFMPLIYKGEMMDLSRGRAISRENETSHTASATVMKSLLRLSDTMDDSTKTRYKQ…	-	-	ATGAAAACACGTATAGTCAGCTCAGTAACAACAACATTATTGCTAGGTTCCATATTAATGAATCCTGTCGCTAATGCCGCAGATTCTGATATTAATATTAAAACCGGTACTACAGATATTGGAAGCAATACTACAGTAAAAACAGGTGATTTAGTCACTTATGATAAAGAAAATGGCATGCACAAAAAAGTATTTTATAGTTTTATCGATGATAAAAATCACAATAAAAAACTGCTAGTTATTAGAACGAAAGGTACCATTGCTGGTCAATATAGAGTTTATAGCGAAGAAGGTGCTAACAAAAGTGGTTTAGCCTGGCCTTCAGCCTTTAAGGTACAGTTGCAACTACCTGATAATGAAGTAGCTCAAATATCTGATTACTATCCAAGAAATTCGATT…	﻿MKTRIVSSVTTTLLLGSILMNPVANAADSDINIKTGTTDIGSNTTVKTGDLVTYDKENGMHKKVFYSFIDDKNHNKKLLVIRTKGTIAGQYRVYSEEGANKSGLAWPSAFKVQLQLPDNEVAQISDYYPRNSIDTKEYMSTLTYGFNGNVTGDDTGKIGGLIGANVSIGHTLKYVQPDFKTILESPTDKKVGWKVIFNNMVNQNWGPYDRDSWNPVYGNQLFMKTRNGSMKAADNFLDPNKASSLLSSGFSPDFATVITMDRKASKQQTNIDVIYERVRDDYQLHWTSTNWKGTNTKDKWTDRSSERYKIDWEKEEMTN
NCTC7988	Assembly: GCA_900636335.1	ST133	CC133	ATGACATATAAAATGAAGAAATGGCAAAAATTATCCACCATTACGTTATTAATGGCCGGTGTGATTACTTTGAATGGTGGTGAATTCAGAAGTATTGATAAACATCAAATCGCTGTGGCTGATACGAATGTTCAAACGCCAGATTATGAAAAGTTGAGGAACACATGGTTAGATGTTAACTACGGTTATGATAAGTATGATGAGAGCAATCCAGATATGAAGAAAAAGTTTGAGGCTACGGAGAAAGAGGCAAGGAAATTACTAAGTAGCATGAAAACTGAAAGTGATAGGAAATACTTGTGGGAAAGCTCAAAAGATTTAGATACGAAGTCTGCGGATATGACTCGTACCTATCGTAATATTGAGAAAATCGCAGAAGCGATGAAGCATAAAAATACT…	﻿MTYKMKKWQKLSTITLLMAGVITLNGGEFRSIDKHQIAVADTNVQTPDYEKLRNTWLDVNYGYDKYDESNPDMKKKFEATEKEARKLLSSMKTESDRKYLWESSKDLDTKSADMTRTYRNIEKIAEAMKHKNTKLNTPDNKNKVKDALEWLHKNAYGKEPVKKLEELKTNFSKSAPQKNTNLNWWDYEIGTPRALTNTLILLNDQFSNEEKKKYTAPIKTFAPDSDKILSSVGQPEQAKGGNLVDIAKVKLLESIIEEDKDMMKNSIDSFNKVFTYVQDSATDKERNGFYKDGSYIDHKDVPYTGAYGVVLLEGISQMMPMIKETPFNDKTQYNTTLKSWIDDGFMPLIYKGEMMDLSRGRAISRENETSHTASATVMKSLLRLSDTMDDSTKTRYKQ…	-	-	ATGAAAACACGTATAGTCAGCTCAGTAACAACAACATTATTGCTAGGTTCCATATTAATGAATCCTGTCGCTAATGCCGCAGATTCTGATATTAATATTAAAACCGGTACTACAGATATTGGAAGCAATACTACAGTAAAAACAGGTGATTTAGTCACTTATGATAAAGAAAATGGCATGCACAAAAAAGTATTTTATAGTTTTATCGATGATAAAAATCACAATAAAAAACTGCTAGTTATTAGAACGAAAGGTACCATTGCTGGTCAATATAGAGTTTATAGCGAAGAAGGTGCTAACAAAAGTGGTTTAGCCTGGCCTTCAGCCTTTAAGGTACAGTTGCAACTACCTGATAATGAAGTAGCTCAAATATCTGATTACTATCCAAGAAATTCGATT…	﻿MKTRIVSSVTTTLLLGSILMNPVANAADSDINIKTGTTDIGSNTTVKTGDLVTYDKENGMHKKVFYSFIDDKNHNKKLLVIRTKGTIAGQYRVYSEEGANKSGLAWPSAFKVQLQLPDNEVAQISDYYPRNSIDTKEYMSTLTYGFNGNVTGDDTGKIGGLIGANVSIGHTLKYVQPDFKTILESPTDKKVGWKVIFNNMVNQNWGPYDRDSWNPVYGNQLFMKTRNGSMKAADNFLDPNKASSLLSSGFSPDFATVITMDRKASKQQTNIDVIYERVRDDYQLHWTSTNWKGTNTKDKWTDRSSERYKIDWEKEEMTN
NCTC9555	Assembly: GCA_900635315.1	ST133	CC133	ATGACATATAAAATGAAGAAATGGCAAAAATTATCCACCATTACGTTATTAATGGCCGGTGTGATTACTTTGAATGGTGGTGAATTCAGAAGTATTGATAAACATCAAATCGCTGTGGCTGATACGAATGTTCAAACGCCAGATTATGAAAAGTTGAGGAACACATGGTTAGATGTTAACTACGGTTATGATAAGTATGATGAGAGCAATCCAGATATGAAGAAAAAGTTTGAGGCTACGGAGAAAGAGGCAAGGAAATTACTAAGTAGCATGAAAACTGAAAGTGATAGGAAATACTTGTGGGAAAGCTCAAAAGATTTAGATACGAAGTCTGCGGATATGACTCGTACCTATCGTAATATTGAGAAAATCGCAGAAGCGATGAAGCATAAAAATACT…	﻿MTYKMKKWQKLSTITLLMAGVITLNGGEFRSIDKHQIAVADTNVQTPDYEKLRNTWLDVNYGYDKYDESNPDMKKKFEATEKEARKLLSSMKTESDRKYLWESSKDLDTKSADMTRTYRNIEKIAEAMKHKNTKLNTPDNKNKVKDALEWLHKNAYGKEPVKKLEELKTNFSKSAPQKNTNLNWWDYEIGTPRALTNTLILLNDQFSNEEKKKYTAPIKTFAPDSDKILSSVGQPEQAKGGNLVDIAKVKLLESIIEEDKDMMKNSIDSFNKVFTYVQDSATDKERNGFYKDGSYIDHKDVPYTGAYGVVLLEGISQMMPMIKETPFNDKTQYNTTLKSWIDDGFMPLIYKGEMMDLSRGRAISRENETSHTASATVMKSLLRLSDTMDDSTKTRYKQ…	-	-	ATGAAAACACGTATAGTCAGCTCAGTAACAACAACATTATTGCTAGGTTCCATATTAATGAATCCTGTCGCTAATGCCGCAGATTCTGATATTAATATTAAAACCGGTACTACAGATATTGGAAGCAATACTACAGTAAAAACAGGTGATTTAGTCACTTATGATAAAGAAAATGGCATGCACAAAAAAGTATTTTATAGTTTTATCGATGATAAAAATCACAATAAAAAACTGCTAGTTATTAGAACGAAAGGTACCATTGCTGGTCAATATAGAGTTTATAGCGAAGAAGGTGCTAACAAAAGTGGTTTAGCCTGGCCTTCAGCCTTTAAGGTACAGTTGCAACTACCTGATAATGAAGTAGCTCAAATATCTGATTACTATCCAAGAAATTCGATT…	﻿MKTRIVSSVTTTLLLGSILMNPVANAADSDINIKTGTTDIGSNTTVKTGDLVTYDKENGMHKKVFYSFIDDKNHNKKLLVIRTKGTIAGQYRVYSEEGANKSGLAWPSAFKVQLQLPDNEVAQISDYYPRNSIDTKEYMSTLTYGFNGNVTGDDTGKIGGLIGANVSIGHTLKYVQPDFKTILESPTDKKVGWKVIFNNMVNQNWGPYDRDSWNPVYGNQLFMKTRNGSMKAADNFLDPNKASSLLSSGFSPDFATVITMDRKASKQQTNIDVIYERVRDDYQLHWTSTNWKGTNTKDKWTDRSSERYKIDWEKEEMTN
ED133	Assembly: GCA_000210315.1	ST133	CC133	ATGACATATAAAATGAAGAAATGGCAAAAATTATCCACCATTACGTTATTAATGGCCGGTGTGATTACTTTGAATGGTGGTGAATTCAGAAGTATTGATAAACATCAAATCGCTGTGGCTGATACGAATGTTCAAACGCCAGATTATGAAAAGTTGAGGAACACATGGTTAGATGTTAACTACGGTTATGATAAGTATGATGAGAGCAATCCAGATATGAAGAAAAAGTTTGAGGCTACGGAGAAAGAGGCAAGGAAATTACTAAGTAGCATGAAAACTGAAAGTGATAGGAAATACTTGTGGGAAAGCTCAAAAGATTTAGATACGAAGTCTGCGGATATGACTCGTACCTATCGTAATATTGAGAAAATCGCAGAAGCGATGAAGCATAAAAATACT…	﻿MTYKMKKWQKLSTITLLMAGVITLNGGEFRSIDKHQIAVADTNVQTPDYEKLRNTWLDVNYGYDKYDESNPDMKKKFEATEKEARKLLSSMKTESDRKYLWESSKDLDTKSADMTRTYRNIEKIAEAMKHKNTKLNTPDNKNKVKDALEWLHKNAYGKEPVKKLEELKTNFSKSAPQKNTNLNWWDYEIGTPRALTNTLILLNDQFSNEEKKKYTAPIKTFAPDSDKILSSVGQPEQAKGGNLVDIAKVKLLESIIEEDKDMMKNSIDSFNKVFTYVQDSATDKERNGFYKDGSYIDHKDVPYTGAYGVVLLEGISQMMPMIKETPFNDKTQYNTTLKSWIDDGFMPLIYKGEMMDLSRGRAISRENETSHTASATVMKSLLRLSDTMDDSTKTRYKQ…	-	-	ATGAAAACACGTATAGTCAGCTCAGTAACAACAACATTATTGCTAGGTTCCATATTAATGAATCCTGTCGCTAATGCCGCAGATTCTGATATTAATATTAAAACCGGTACTACAGATATTGGAAGCAATACTACAGTAAAAACAGGTGATTTAGTCACTTATGATAAAGAAAATGGCATGCACAAAAAAGTATTTTATAGTTTTATCGATGATAAAAATCACAATAAAAAACTGCTAGTTATTAGAACGAAAGGTACCATTGCTGGTCAATATAGAGTTTATAGCGAAGAAGGTGCTAACAAAAGTGGTTTAGCCTGGCCTTCAGCCTTTAAGGTACAGTTGCAACTACCTGATAATGAAGTAGCTCAAATATCTGATTACTATCCAAGAAATTCGATT…	﻿MKTRIVSSVTTTLLLGSILMNPVANAADSDINIKTGTTDIGSNTTVKTGDLVTYDKENGMHKKVFYSFIDDKNHNKKLLVIRTKGTIAGQYRVYSEEGANKSGLAWPSAFKVQLQLPDNEVAQISDYYPRNSIDTKEYMSTLTYGFNGNVTGDDTGKIGGLIGANVSIGHTLKYVQPDFKTILESPTDKKVGWKVIFNNMVNQNWGPYDRDSWNPVYGNQLFMKTRNGSMKAADNFLDPNKASSLLSSGFSPDFATVITMDRKASKQQTNIDVIYERVRDDYQLHWTSTNWKGTNTKDKWTDRSSERYKIDWEKEEMTN
O17	Assembly: GCA_003490125.1	ST133	CC133	ATGACATATAAAATGAAGAAATGGCAAAAATTATCCACCATTACGTTATTAATGGCCGGTGTGATTACTTTGAATGGTGGTGAATTCAGAAGTATTGATAAACATCAAATCGCTGTGGCTGATACGAATGTTCAAACGCCAGATTATGAAAAGTTGAGGAACACATGGTTAGATGTTAACTACGGTTATGATAAGTATGATGAGAGCAATCCAGATATGAAGAAAAAGTTTGAGGCTACGGAGAAAGAGGCAAGGAAATTACTAAGTAGCATGAAAACTGAAAGTGATAGGAAATACTTGTGGGAAAGCTCAAAAGATTTAGATACGAAGTCTGCGGATATGACTCGTACCTATCGTAATATTGAGAAAATCGCAGAAGCGATGAAGCATAAAAATACT…	﻿MTYKMKKWQKLSTITLLMAGVITLNGGEFRSIDKHQIAVADTNVQTPDYEKLRNTWLDVNYGYDKYDESNPDMKKKFEATEKEARKLLSSMKTESDRKYLWESSKDLDTKSADMTRTYRNIEKIAEAMKHKNTKLNTPDNKNKVKDALEWLHKNAYGKEPVKKLEELKTNFSKSAPQKNTNLNWWDYEIGTPRALTNTLILLNDQFSNEEKKKYTAPIKTFAPDSDKILSSVGQPEQAKGGNLVDIAKVKLLESIIEEDKDMMKNSIDSFNKVFTYVQDSATDKERNGFYKDGSYIDHKDVPYTGAYGVVLLEGISQMMPMIKETPFNDKTQYNTTLKSWIDDGFMPLIYKGEMMDLSRGRAISRENETSHTASATVMKSLLRLSDTMDDSTKTRYKQ…	-	-	ATGAAAACACGTATAGTCAGCTCAGTAACAACAACATTATTGCTAGGTTCCATATTAATGAATCCTGTCGCTAATGCCGCAGATTCTGATATTAATATTAAAACCGGTACTACAGATATTGGAAGCAATACTACAGTAAAAACAGGTGATTTAGTCACTTATGATAAAGAAAATGGCATGCACAAAAAAGTATTTTATAGTTTTATCGATGATAAAAATCACAATAAAAAACTGCTAGTTATTAGAACGAAAGGTACCATTGCTGGTCAATATAGAGTTTATAGCGAAGAAGGTGCTAACAAAAGTGGTTTAGCCTGGCCTTCAGCCTTTAAGGTACAGTTGCAACTACCTGATAATGAAGTAGCTCAAATATCTGATTACTATCCAAGAAATTCGATT…	﻿MKTRIVSSVTTTLLLGSILMNPVANAADSDINIKTGTTDIGSNTTVKTGDLVTYDKENGMHKKVFYSFIDDKNHNKKLLVIRTKGTIAGQYRVYSEEGANKSGLAWPSAFKVQLQLPDNEVAQISDYYPRNSIDTKEYMSTLTYGFNGNVTGDDTGKIGGLIGANVSIGHTLKYVQPDFKTILESPTDKKVGWKVIFNNMVNQNWGPYDRDSWNPVYGNQLFMKTRNGSMKAADNFLDPNKASSLLSSGFSPDFATVITMDRKASKQQTNIDVIYERVRDDYQLHWTSTNWKGTNTKDKWTDRSSERYKIDWEKEEMTN
NCTC6136	Assembly: GCA_900474715.1	ST9	CC9	ATGACATATAGAATGAAGAAATGGCAAAAATTATCCACCATTACGTTATTAATGGCCGGTGTGATTACTTTTAATGATAGTGAATTCAGAAGTGTTGATAAACATCAAATCGCTGTGGCTGATACGAATGTTCAAACGACAGATTATGAAAAGTTGAGAAACACATGGCTGAACGTTAACTACGGTTATGATAAGTATGATGAGAGTAATCAAGATATGAAGAAGAAGTTTGAGGCTACGAAGAATGAGGCAAAGAAATTACTTAGTGAGATGAAAACTGAAAGTGGAAGGACTTACTTGTGGGAAAACGCAAAAGATTTAGATAATAAGTCTGCGGATATGACTCGTACCTATCGTAATATTGAGAAAATCGCAGAAGCAATGAAGCATCCTAAAACC…	﻿MTYRMKKWQKLSTITLLMAGVITFNDSEFRSVDKHQIAVADTNVQTTDYEKLRNTWLNVNYGYDKYDESNQDMKKKFEATKNEAKKLLSEMKTESGRTYLWENAKDLDNKSADMTRTYRNIEKIAEAMKHPKTTLNTDQNKNKVKDALEWLHKNAYGKEPGKKVKELSENFTKTTGKNTNLNWWDYEIGTPKSLTNTLILLKEDFTDEEKKKYTAPIKTFAPKSDEILSSVGKAEPAKGGNLVDISKVKLLESIIEEDATMMKNSIDGFNKVFTYVQDSATDKERNGFYKDGSYIDHKDVPYTGAYGVVLLEGISQMMPMIKETPFNDKTQNNTTLKSWIDDGFLPLIYKGEMMDLSRGRAISRENETSHSASATVMKSLLRLSDAMDDSTKAKYKQI…	-	-	ATGAAAACACGTATAGTCAGCTCAGTAACAACAACACTATTGCTAGGTTCCATATTAATGAATCCTGTCGCTAATGCCGCAGATTCTGATATTAATATTAAAACCGGTACTACAGATATTGGAAGCAATACTACAGTAAAAACAGGTGATTTAGTCACTTATGATAAAGAAAATGGCATGCACAAAAAAGTATTTTATAGTTTTATCGATGATAAAAATCACAATAAAAAACTGCTAGTTATTAGAACGAAAGGTACCATTGCTGGTCAATATAGAGTTTATAGCGAAGAAGGTGCTAACAAAAGTGGTTTAGCCTGGCCTTCAGCCTTTAAGGTACAGTTGCAACTACCTGATAATGAAGTAGCTCAAATATCTGATTACTATCCAAGAAATTCGATT…	﻿MKTRIVSSVTTTLLLGSILMNPVANAADSDINIKTGTTDIGSNTTVKTGDLVTYDKENGMHKKVFYSFIDDKNHNKKLLVIRTKGTIAGQYRVYSEEGANKSGLAWPSAFKVQLQLPDNEVAQISDYYPRNSIDTKEYMSTLTYGFNGNVTGDDTGKIGGLIGANVSIGHTLKYVQPDFKTILESPTDKKVGWKVIFNNMVNQNWGPYDRDSWNPVYGNQLFMKTRNGSMKAAENFLDPNKASSLLSSGFSPDFATVITMDRKASKQQTNIDVIYERVRDDYQLHWTSTNWKGTNTKDKWTDRSSERYKIDWEKEEMTN
CFSAN018750	Assembly: GCA_003030225.1	ST9	CC9	ATGACATATAGAATGAAGAAATGGCAAAAATTATCCACCATTACGTTATTAATGGCCGGTGTGATTACTTTTAATGATAGTGAATTCAGAAGTGTTGATAAACATCAAATCGCTGTGGCTGATACGAATGTTCAAACGACAGATTATGAAAAGTTGAGAAACACATGGCTGAACGTTAACTACGGTTATGATAAGTATGATGAGAGTAATCAAGATATGAAGAAGAAGTTTGAGGCTACGGAGAATGAGGCAAAGAAATTACTTAGTGAGATGAAAACTGAAAGTGGAAGGACTTACTTGTGGGAAAACGCAAAAGATTTAGATAATAAGTCTGCGGATATGACTCGTACCTATCGTAATATTGAGAAAATCGCAGAAGCAATGAAGCATCCTAAAACC…	﻿MTYRMKKWQKLSTITLLMAGVITFNDSEFRSVDKHQIAVADTNVQTTDYEKLRNTWLNVNYGYDKYDESNQDMKKKFEATENEAKKLLSEMKTESGRTYLWENAKDLDNKSADMTRTYRNIEKIAEAMKHPKTTLNTDQNKNKVKDALEWLHKNAYGKEPGKKVKELSENFTKTTGKNTNLNWWDYEIGTPKSLTNTLILLKEDFTDEEKKKYTAPIKTFAPKSDEILSSVGKAEPAKGGNLVDISKVKLLESIIEEDATMMKNSIDGFNKVFTYVQDSATDKERNGFYKDGSYIDHKDVPYTGAYGVVLLEGISQMMPMIKETPFNDKTQNNTTLKSWIDDGFLPLIYKGEMMDLSRGRAISRENETSHSASATVMKSLLRLSDAMDDSTKAKYKQI…	-	-	ATGAAAACACGTATAGTCAGCTCAGTAACAACAACACTATTGCTAGGTTCCATATTAATGAATCCTGTCGCTAATGCCGCAGATTCTGATATTAATATTAAAACCGGTACTACAGATATTGGAAGCAATACTACAGTAAAAACAGGTGATTTAGTCACTTATGATAAAGAAAATGGCATGCACAAAAAAGTATTTTATAGTTTTATCGATGATAAAAATCACAATAAAAAACTGCTAGTTATTAGAACGAAAGGTACCATTGCTGGTCAATATAGAGTTTATAGCGAAGAAGGTGCTAACAAAAGTGGTTTAGCCTGGCCTTCAGCCTTTAAGGTACAGTTGCAACTACCTGATAATGAAGTAGCTCAAATATCTGATTACTATCCAAGAAATTCGATT…	﻿MKTRIVSSVTTTLLLGSILMNPVANAADSDINIKTGTTDIGSNTTVKTGDLVTYDKENGMHKKVFYSFIDDKNHNKKLLVIRTKGTIAGQYRVYSEEGANKSGLAWPSAFKVQLQLPDNEVAQISDYYPRNSIDTKEYMSTLTYGFNGNVTGDDTGKIGGLIGANVSIGHTLKYVQPDFKTILESPTDKKVGWKVIFNNMVNLNWGPYDRDSWNPVYGNQLFMKTRNGSMKAAENFLDPNKASSLLSSGFSPDFATVITMDRKASKQQTNIDVIYERVRDDYQLHWTSTNWKGTNTKDKWTDRSSERYKIDWEKEEMTN
BA01611	Assembly: GCA_001298325.2	ST9	CC9	ATGACATATAGAATGAAGAAATGGCAAAAATTATCCACCATTACGTTATTAATGGCCGGTGTGATTACTTTTAATGATAGTGAATTCAGAAGTGTTGATAAACATCAAATCGCTGTGGCTGATACGAATGTTCAAACGACAGATTATGAAAAGTTGAGAAACACATGGCTGAACGTTAACTACGGTTATGATAAGTATGATGAGAGTAATCAAGATATGAAGAAGAAGTTTGAGGCTACGGAGAATGAGGCAAAGAAATTATTTAGTGAGATGAAAACTGAAAGTGGAAGGACTTACTTGTGGGAAAACGCAAAAGATTTAGATAATAAGTCTGCGGATATGACTCGTACCTATCGTAATATTGAGAAAATCGCAGAAGCAATGAAGCATCCTAAAACC…	﻿MTYRMKKWQKLSTITLLMAGVITFNDSEFRSVDKHQIAVADTNVQTTDYEKLRNTWLNVNYGYDKYDESNQDMKKKFEATENEAKKLFSEMKTESGRTYLWENAKDLDNKSADMTRTYRNIEKIAEAMKHPKTTLNTDQNKNKVKDALEWLHKNAYGKEPGKKVKELSENFTKTTGKNTNLNWWDYEIGTPKSLTNTLILLKEDFTDEEKKKYTAPIKTFAPKSDEILSSVGKAEPAKGGNLVDISKVKLLESIIEEDATMMKNSIDGFNKVFTYVQDSATDKERNGFYKDGSYIDHKDVPYTGAYGVVLLEGISQMMPMIKETPFNDKTQNNTTLKSWIDDGFLPLIYKGEMVDLSRGRAISRENETSHSASATVMKSLLRLSDAMDDSTKAKYKQI…	-	-	﻿ATGAAAACACGTATAGTCAGCTCAGTAACAACAACACTATTGCTAGGTTCCATATTAATGAATCCTGTCGCTAATGCCGCAGATTCTGATATTAATATTAAAACCGGTACTACAGATATTGGAAGCAATACTACAGTAAAAACAGGTGATTTAGTCACTTATGATAAAGAAAATGGCATGCACAAAAAAGTATTTTATAGTTTTATCGATGATAAAAATCACAATAAAAAACTGCTAGTTATTAGAACGAAAGGTACCATTGCTGGTCAATATAGAGTTTATAGCGAAGAAGGTGCTAACAAAAGTGGTTTAGCCTGGCCTTCAGCCTTTAAGGTACAGTTGCAACTACCTGATAATGAAGTAGCTCAAATATCTGATTACTATCCAAGAAATTCGAT…	﻿MKTRIVSSVTTTLLLGSILMNPVANAADSDINIKTGTTDIGSNTTVKTGDLVTYDKENGMHKKVFYSFIDDKNHNKKLLVIRTKGTIAGQYRVYSEEGANKSGLAWPSAFKVQLQLPDNEVAQISDYYPRNSIDTKEYMSTLTYGFNGNVTGDDTGKIGGLIGANVSIGHTLKYVQPDFKTILESPTDKKVGWKVIFNNMVNLNWGPYDRDSWNPVYGNQLFMKTRNGSMKAAENFLDPNKASSLLSSGFSPDFATVITMDRKASKQQTNIDVIYERVRDDYQLHWTSTNWKGTNTKDKWTDRSSERYKIDWEKEEMTN
S57	Assembly: GCA_004136655.1	ST9	CC9	ATGACATATAGAATGAAGAAATGGCAAAAATTATCCACCATTACGTTATTAATGGCCGGTGTGATTACTTTTAATGATAGTGAATTCAGAAGTGTTGATAAACATCAAATCGCTGTGGCTGATACGAATGTTCAAACGACAGATTATGAAAAGTTGAGAAACACATGGCTGAACGTTAACTACGGTTATGATAAGTATGATGAGAGTAATCAAGATATGAAGAAGAAGTTTGAGGCTACGGAGAATGAGGCAAAGAAATTATTTAGTGAGATGAAAACTGAAAGTGGAAGGACTTACTTGTGGGAAAACGCAAAAGATTTAGATAATAAGTCTGCGGATATGACTCGTACCTATCGTAATATTGAGAAAATCGCAGAAGCAATGAAGCATCCTAAAACC…	﻿MTYRMKKWQKLSTITLLMAGVITFNDSEFRSVDKHQIAVADTNVQTTDYEKLRNTWLNVNYGYDKYDESNQDMKKKFEATENEAKKLFSEMKTESGRTYLWENAKDLDNKSADMTRTYRNIEKIAEAMKHPKTTLNTDQNKNKVKDALEWLHKNAYGKEPGKKVKELSENFTKTTGKNTNLNWWDYEIGTPKSLTNTLILLKEDFTDEEKKKYTAPIKTFAPKSDEILSSVGKAEPAKGGNLVDISKVKLLESIIEEDATMMKNSIDGFNKVFTYVQDSATDKERNGFYKDGSYIDHKDVPYTGAYGVVLLEGISQMMPMIKETPFNDKTQNNTTLKSWIDDGFLPLIYKGEMVDLSRGRAISRENETSHSASATVMKSLLRLSDAMDDSTKAKYKQI…	-	-	ATGAAAACACGTATAGTCAGCTCAGTAACAACAACACTATTGCTAGGTTCCATATTAATGAATCCTGTCGCTAATGCCGCAGATTCTGATATTAATATTAAAACCGGTACTACAGATATTGGAAGCAATACTACAGTAAAAACAGGTGATTTAGTCACTTATGATAAAGAAAATGGCATGCACAAAAAAGTATTTTATAGTTTTATCGATGATAAAAATCACAATAAAAAACTGCTAGTTATTAGAACGAAAGGTACCATTGCTGGTCAATATAGAGTTTATAGCGAAGAAGGTGCTAACAAAAGTGGTTTAGCCTGGCCTTCAGCCTTTAAGGTACAGTTGCAACTACCTGATAATGAAGTAGCTCAAATATCTGATTACTATCCAAGAAATTCGATT…	﻿MKTRIVSSVTTTLLLGSILMNPVANAADSDINIKTGTTDIGSNTTVKTGDLVTYDKENGMHKKVFYSFIDDKNHNKKLLVIRTKGTIAGQYRVYSEEGANKSGLAWPSAFKVQLQLPDNEVAQISDYYPRNSIDTKEYMSTLTYGFNGNVTGDDTGKIGGLIGANVSIGHTLKYVQPDFKTILESPTDKKVGWKVIFNNMVNLNWGPYDRDSWNPVYGNQLFMKTRNGSMKAAENFLDPNKASSLLSSGFSPDFATVITMDRKASKQQTNIDVIYERVRDDYQLHWTSTNWKGTNTKDKWTDRSSERYKIDWEKEEMTN
NX-T55	Assembly: GCA_003432345.1	ST9	CC9	ATGACATATAGAATGAAGAAATGGCAAAAATTATCCACCATTACGTTATTAATGGCCGGTGTGATTACTTTTAATGATAGTGAATTCAGAAGTGTTGATAAACATCAAATCGCTGTGGCTGATACGAATGTTCAAACGACAGATTATGAAAAGTTGAGAAACACATGGCTGAACGTTAACTACGGTTATGATAAGTATGATGAGAGTAATCAAGATATGAAGAAGAAGTTTGAGGCTACGGAGAATGAGGCAAAGAAATTATTTAGTGAGATGAAAACTGAAAGTGGAAGGACTTACTTGTGGGAAAACGCAAAAGATTTAGATAATAAGTCTGCGGATATGACTCGTACCTATCGTAATATTGAGAAAATCGCAGAAGCAATGAAGCATCCTAAAACC…	﻿MTYRMKKWQKLSTITLLMAGVITFNDSEFRSVDKHQIAVADTNVQTTDYEKLRNTWLNVNYGYDKYDESNQDMKKKFEATENEAKKLFSEMKTESGRTYLWENAKDLDNKSADMTRTYRNIEKIAEAMKHPKTTLNTDQNKNKVKDALEWLHKNAYGKEPGKKVKELSENFTKTTGKNTNLNWWDYEIGTPKSLTNTLILLKEDFTDEEKKKYTAPIKTFAPKSDEILSSVGKAEPAKGGNLVDISKVKLLESIIEEDATMMKNSIDGFNKVFTYVQDSATDKERNGFYKDGSYIDHKDVPYTGAYGVVLLEGISQMMPMIKETPFNDKTQNNTTLKSWIDDGFLPLIYKGEMVDLSRGRAISRENETSHSASATVMKSLLRLSDAMDDSTKAKYKQI…	-	-	ATGAAAACACGTATAGTCAGCTCAGTAACAACAACACTATTGCTAGGTTCCATATTAATGAATCCTGTCGCTAATGCCGCAGATTCTGATATTAATATTAAAACCGGTACTACAGATATTGGAAGCAATACTACAGTAAAAACAGGTGATTTAGTCACTTATGATAAAGAAAATGGCATGCACAAAAAAGTATTTTATAGTTTTATCGATGATAAAAATCACAATAAAAAACTGCTAGTTATTAGAACGAAAGGTACCATTGCTGGTCAATATAGAGTTTATAGCGAAGAAGGTGCTAACAAAAGTGGTTTAGCCTGGCCTTCAGCCTTTAAGGTACAGTTGCAACTACCTGATAATGAAGTAGCTCAAATATCTGATTACTATCCAAGAAATTCGATT…	﻿MKTRIVSSVTTTLLLGSILMNPVANAADSDINIKTGTTDIGSNTTVKTGDLVTYDKENGMHKKVFYSFIDDKNHNKKLLVIRTKGTIAGQYRVYSEEGANKSGLAWPSAFKVQLQLPDNEVAQISDYYPRNSIDTKEYMSTLTYGFNGNVTGDDTGKIGGLIGANVSIGHTLKYVQPDFKTILESPTDKKVGWKVIFNNMVNLNWGPYDRDSWNPVYGNQLFMKTRNGSMKAAENFLDPNKASSLLSSGFSPDFATVITMDRKASKQQTNIDVIYERVRDDYQLHWTSTNWKGTNTKDKWTDRSSERYKIDWEKEEMTN
